# Supplementary material for: Crystal structures of isomeric 4-bromo-N-[(2-nitro­phen­yl)sulfon­yl]benzamide and 4-bromo-N-[(4-nitro­phen­yl)sulfon­yl]benzamide
Source: Acta Crystallogr E Crystallogr Commun. 2017 Feb 3;73(Pt 3):314–7. doi: 10.1107/S2056989017001578 (PMC5347043; doi:10.1107/S2056989017001578)
Supplement: Supplementary file 1 [file e-73-00314-sup1.cif]

##############################################################################
#                                                                            #
# This CIF contains the data in a paper accepted for publication in          #
# Acta Crystallographica Section E. It conforms to the requirements of       #
# Notes for Authors for Acta Crystallographica Section E, and has been       #
# peer reviewed under the auspices of the IUCr Commission on Journals.       #
#                                                                            #
# Full details of the Crystallographic Information File format               #
# are given in the paper "The Crystallographic Information File (CIF):       #
# a New Standard Archive File for Crystallography" by S. R. Hall, F. H.      #
# Allen and I. D. Brown [Acta Cryst. (1991), A47, 655-685].                  #
#                                                                            #
# The current version of the core CIF dictionary is obtainable from          #
# ftp://ftp.iucr.org/pub/cif_core.dic.                                       #
#                                                                            #
# Software is freely available for graphical display of the structure(s)     #
# in this CIF. For information consult the CIF software page                 #
# http://www.iucr.org/resources/cif/software.                                #
#                                                                            #
# This file may be used for bona fide research purposes within the           #
# scientific community so long as proper attribution is given to the journal # 
# article from which it was obtained.                                        #
#                                                                            #
##############################################################################
data_I
_database_code_depnum_ccdc_archive 'CCDC 1530207'
_audit_creation_method     'SHELXL-2016/4'
_chemical_name_systematic
;
4-Bromo-<i>N</i>-[(2-nitrophenyl)sulfonyl]benzamide
;
_chemical_name_common     ?
_chemical_formula_moiety     'C13 H9 Br N2 O5 S'
_chemical_formula_sum     'C13 H9 Br N2 O5 S'
_chemical_formula_iupac     'C13 H9 Br N2 O5 S'
_chemical_formula_weight     385.19
_chemical_melting_point     486
_symmetry_space_group_name_hall     '-P 2yn'
_shelx_space_group_comment
;
The symmetry employed for this shelxl refinement is uniquely defined
by the following loop, which should always be used as a source of
symmetry information in preference to the above space-group names.
They are only intended as comments.
;
_space_group_crystal_system     monoclinic
_space_group_name_H-M_alt     'P 21/n'
_space_group_name_Hall     '-P 2yn'
loop_
    _space_group_symop_operation_xyz
    'x, y, z'
    '-x+1/2, y+1/2, -z+1/2'
    '-x, -y, -z'
    'x-1/2, -y-1/2, z-1/2'
_cell_length_a     8.0209(3)
_cell_length_b     14.5364(5)
_cell_length_c     25.0008(8)
_cell_angle_alpha     90
_cell_angle_beta     98.4990(10)
_cell_angle_gamma     90
_cell_volume     2882.96(17)
_cell_formula_units_Z     8
_cell_measurement_reflns_used     173
_cell_measurement_theta_min     4.7
_cell_measurement_theta_max     64.4
_cell_measurement_temperature     173(2)
_cell_special_details     Prism
_exptl_crystal_description     Prism
_exptl_crystal_colour     Colourless
_exptl_crystal_size_max     0.25
_exptl_crystal_size_mid     0.12
_exptl_crystal_size_min     0.09
_exptl_crystal_density_diffrn     1.775
_exptl_crystal_density_meas     ?
_exptl_crystal_density_method     ?
_exptl_crystal_F_000     1536
_exptl_absorpt_coefficient_mu     5.497
_exptl_absorpt_correction_type     multi-scan
_exptl_absorpt_process_details
;
(SADABS; Bruker, 2009)
;
_shelx_estimated_absorpt_T_min     ?
_shelx_estimated_absorpt_T_max     ?
_exptl_absorpt_correction_T_min     0.476
_exptl_absorpt_correction_T_max     0.610
_diffrn_ambient_temperature     173(2)
_diffrn_radiation_type     CuK\a
_diffrn_radiation_wavelength     1.54178
_diffrn_radiation_monochromator     graphite
_diffrn_measurement_device_type     'Bruker APEXII'
_diffrn_measurement_method     'phi and \f scans'
_diffrn_detector_area_resol_mean     ?
_diffrn_reflns_number     17578
_diffrn_reflns_av_R_equivalents     0.0505
_diffrn_reflns_theta_min     4.695
_diffrn_reflns_theta_max     64.412
_diffrn_reflns_theta_full     64.412
_diffrn_measured_fraction_theta_max     0.979
_diffrn_measured_fraction_theta_full     0.979
_diffrn_reflns_limit_h_min     -7
_diffrn_reflns_limit_h_max     9
_diffrn_reflns_limit_k_min     -16
_diffrn_reflns_limit_k_max     16
_diffrn_reflns_limit_l_min     -28
_diffrn_reflns_limit_l_max     29
_diffrn_standards_number     1
_diffrn_standards_interval_count     1
_diffrn_standards_decay_%     1
_refine_special_details     ?
_reflns_number_total     4732
_reflns_number_gt     4576
_reflns_threshold_expression     'I > 2\s(I)'
_refine_ls_structure_factor_coef     Fsqd
_refine_ls_matrix_type     full
_refine_ls_R_factor_all     0.0498
_refine_ls_R_factor_gt     0.0488
_refine_ls_wR_factor_gt     0.1376
_refine_ls_wR_factor_ref     0.1389
_refine_ls_goodness_of_fit_ref     1.106
_refine_ls_restrained_S_all     1.106
_refine_ls_number_reflns     4732
_refine_ls_number_parameters     442
_refine_ls_number_restraints     1
_refine_ls_hydrogen_treatment     mixed
_refine_ls_weighting_scheme     calc
_refine_ls_weighting_details
              'w=1/[\s^2^(Fo^2^)+(0.0885P)^2^+3.8108P] where P=(Fo^2^+2Fc^2^)/3'
_atom_sites_solution_hydrogens     mixed
_atom_sites_solution_primary     direct
_atom_sites_solution_secondary     ?
_refine_ls_shift/su_max     0.002
_refine_ls_shift/su_mean     0.000
_refine_diff_density_max     0.707
_refine_diff_density_min     -1.114
_refine_ls_extinction_method     none
_refine_ls_extinction_coef     .
loop_
    _atom_type_symbol
    _atom_type_description
    _atom_type_scat_dispersion_real
    _atom_type_scat_dispersion_imag
    _atom_type_scat_source
    'C' 'C' 0.0181 0.0091
                         'International Tables Vol C Tables 4.2.6.8 and 6.1.1.4'
    'H' 'H' 0.0000 0.0000
                         'International Tables Vol C Tables 4.2.6.8 and 6.1.1.4'
    'N' 'N' 0.0311 0.0180
                         'International Tables Vol C Tables 4.2.6.8 and 6.1.1.4'
    'O' 'O' 0.0492 0.0322
                         'International Tables Vol C Tables 4.2.6.8 and 6.1.1.4'
    'S' 'S' 0.3331 0.5567
                         'International Tables Vol C Tables 4.2.6.8 and 6.1.1.4'
    'Br' 'Br' -0.6763 1.2805
                         'International Tables Vol C Tables 4.2.6.8 and 6.1.1.4'
_computing_data_collection
;
APEX2 (Bruker, 2009)
;
_computing_cell_refinement
;
APEX2 and SAINT-Plus (Bruker, 2009)
;
_computing_data_reduction
;
SAINT-Plus and XPREP (Bruker, 2009)
;
_computing_structure_solution
;
SHELXT2014 (Sheldrick, 2015a)
;
_computing_structure_refinement
;
SHELXL2016 (Sheldrick, 2015b)
;
_computing_molecular_graphics
;
Mercury (Macrae <i>et al.</i>,  2008)
;
_computing_publication_material
;
SHELXL2016 (Sheldrick, 2015b)
;
loop_
    _atom_site_type_symbol
    _atom_site_label
    _atom_site_fract_x
    _atom_site_fract_y
    _atom_site_fract_z
    _atom_site_U_iso_or_equiv
    _atom_site_adp_type
    _atom_site_calc_flag
    _atom_site_occupancy
    _atom_site_disorder_assembly
    _atom_site_disorder_group
    Br BR2 1.02710(5) 0.34737(3) 0.05488(2) 0.02901(17) Uani d 1 . .
    Br BR1 0.79778(5) 0.67350(3) 0.56143(2) 0.03300(18) Uani d 1 . .
    S S1 0.70457(10) 0.15258(5) 0.40128(3) 0.0150(2) Uani d 1 . .
    S S2 0.41557(9) 0.38557(5) 0.30456(3) 0.0131(2) Uani d 1 . .
    O O3 0.8626(3) 0.21365(18) 0.50821(9) 0.0203(5) Uani d 1 . .
    O O1 0.6105(3) 0.16337(17) 0.34822(9) 0.0191(5) Uani d 1 . .
    O O4 0.8579(3) 0.29764(17) 0.32525(9) 0.0215(5) Uani d 1 . .
    O O6 0.5231(3) 0.38082(18) 0.35563(9) 0.0210(5) Uani d 1 . .
    O O8 0.3425(3) 0.40157(18) 0.18734(9) 0.0193(5) Uani d 1 . .
    O O2 0.6549(3) 0.08544(17) 0.43717(10) 0.0211(5) Uani d 1 . .
    O O7 0.2785(3) 0.32341(17) 0.29277(10) 0.0213(5) Uani d 1 . .
    N N1 0.7047(3) 0.2553(2) 0.42926(11) 0.0156(6) Uani d 1 . .
    N N2 0.9067(4) 0.2238(2) 0.31015(11) 0.0203(6) Uani d 1 . .
    O O5 0.8932(4) 0.2001(2) 0.26277(11) 0.0439(8) Uani d 1 . .
    N N3 0.5424(4) 0.3737(2) 0.25907(11) 0.0163(6) Uani d 1 . .
    O O9 0.6914(4) 0.5303(3) 0.31353(14) 0.0466(8) Uani d 1 . .
    C C7 0.7894(4) 0.2739(2) 0.48080(12) 0.0151(7) Uani d 1 . .
    C C8 0.7857(4) 0.3714(3) 0.49883(14) 0.0196(7) Uani d 1 . .
    C C6 1.0096(4) 0.0750(2) 0.43391(14) 0.0198(7) Uani d 1 . .
    H H6 0.959542 0.053680 0.463750 0.024 Uiso calc 1 . .
    C C14 0.3326(4) 0.4980(2) 0.29766(12) 0.0169(7) Uani d 1 . .
    C C4 1.2453(4) 0.0791(3) 0.38479(15) 0.0228(8) Uani d 1 . .
    H H4 1.356869 0.060691 0.381307 0.027 Uiso calc 1 . .
    C C2 0.9934(4) 0.1604(2) 0.35111(14) 0.0166(7) Uani d 1 . .
    C C20 0.4900(4) 0.3876(2) 0.20422(12) 0.0128(6) Uani d 1 . .
    C C21 0.6240(4) 0.3802(2) 0.16921(12) 0.0130(6) Uani d 1 . .
    N N4 0.6001(5) 0.5792(3) 0.33590(15) 0.0423(10) Uani d 1 . .
    C C23 0.9132(4) 0.3909(3) 0.15395(13) 0.0192(7) Uani d 1 . .
    H H23 1.028007 0.404991 0.166430 0.023 Uiso calc 1 . .
    C C3 1.1560(4) 0.1341(2) 0.34542(15) 0.0200(7) Uani d 1 . .
    H H3 1.205261 0.153578 0.315019 0.024 Uiso calc 1 . .
    C C1 0.9180(4) 0.1309(2) 0.39488(13) 0.0152(7) Uani d 1 . .
    C C26 0.5760(4) 0.3523(2) 0.11605(14) 0.0175(7) Uani d 1 . .
    H H26 0.460520 0.340667 0.103073 0.021 Uiso calc 1 . .
    C C5 1.1745(4) 0.0505(3) 0.42912(15) 0.0250(8) Uani d 1 . .
    H H5 1.238345 0.014104 0.456339 0.030 Uiso calc 1 . .
    C C25 0.6958(4) 0.3415(2) 0.08176(14) 0.0192(7) Uani d 1 . .
    H H25 0.663981 0.320850 0.045635 0.023 Uiso calc 1 . .
    C C11 0.7929(5) 0.5504(3) 0.53672(15) 0.0244(8) Uani d 1 . .
    O O10 0.6496(7) 0.6324(3) 0.37231(18) 0.0834(15) Uani d 1 . .
    C C24 0.8631(4) 0.3613(2) 0.10135(13) 0.0167(7) Uani d 1 . .
    C C22 0.7935(4) 0.3995(3) 0.18771(13) 0.0184(7) Uani d 1 . .
    H H22 0.826368 0.418684 0.224058 0.022 Uiso calc 1 . .
    C C19 0.1607(5) 0.5033(3) 0.27804(14) 0.0306(9) Uani d 1 . .
    H H19 0.100878 0.449361 0.265210 0.037 Uiso calc 1 . .
    C C15 0.4186(5) 0.5781(3) 0.31678(14) 0.0276(8) Uani d 1 . .
    C C18 0.0767(6) 0.5865(4) 0.27715(19) 0.0471(13) Uani d 1 . .
    H H18 -0.039147 0.590113 0.262314 0.057 Uiso calc 1 . .
    C C16 0.3325(9) 0.6615(3) 0.31749(19) 0.0496(14) Uani d 1 . .
    H H16 0.389190 0.715932 0.331171 0.059 Uiso calc 1 . .
    C C17 0.1592(8) 0.6624(4) 0.2973(2) 0.0573(16) Uani d 1 . .
    H H17 0.098513 0.718418 0.297889 0.069 Uiso calc 1 . .
    C C13A 0.6630(9) 0.4334(5) 0.4788(3) 0.024(2) Uani d 0.525(9) A 1
    H H13A 0.575449 0.414218 0.451220 0.029 Uiso calc 0.525(9) A 1
    C C12A 0.6632(10) 0.5234(5) 0.4975(3) 0.027(2) Uani d 0.525(9) A 1
    H H12A 0.576235 0.565144 0.483732 0.032 Uiso calc 0.525(9) A 1
    C C13B 0.7728(9) 0.4457(5) 0.4604(3) 0.0176(19) Uani d 0.475(9) A 2
    H H13B 0.761456 0.433511 0.422743 0.021 Uiso calc 0.475(9) A 2
    C C12B 0.7772(10) 0.5349(6) 0.4794(3) 0.024(2) Uani d 0.475(9) A 2
    H H12B 0.770006 0.585306 0.454956 0.028 Uiso calc 0.475(9) A 2
    C C9A 0.9060(13) 0.3985(6) 0.5443(3) 0.0228(18) Uani d 0.525(9) A 1
    H H9A 0.983879 0.354712 0.561645 0.027 Uiso calc 0.525(9) A 1
    C C10A 0.9092(13) 0.4875(6) 0.5630(3) 0.0252(18) Uani d 0.525(9) A 1
    H H10A 0.988688 0.505882 0.593063 0.030 Uiso calc 0.525(9) A 1
    C C9B 0.8136(15) 0.3881(6) 0.5514(3) 0.021(2) Uani d 0.475(9) A 2
    H H9B 0.829992 0.338396 0.576281 0.025 Uiso calc 0.475(9) A 2
    C C10B 0.8190(15) 0.4782(6) 0.5704(3) 0.023(2) Uani d 0.475(9) A 2
    H H10B 0.841876 0.488856 0.608251 0.028 Uiso calc 0.475(9) A 2
    H HN1 0.657(5) 0.295(3) 0.4102(17) 0.015(10) Uiso d 1 . .
    H HN3 0.644(7) 0.368(3) 0.269(2) 0.033(12) Uiso d 1 . .
loop_
    _atom_site_aniso_label
    _atom_site_aniso_U_11
    _atom_site_aniso_U_22
    _atom_site_aniso_U_33
    _atom_site_aniso_U_12
    _atom_site_aniso_U_13
    _atom_site_aniso_U_23
    BR2 0.0266(3) 0.0357(3) 0.0287(3) -0.00689(15) 0.01712(18) -0.00913(16)
    BR1 0.0396(3) 0.0287(3) 0.0335(3) -0.01070(17) 0.0147(2) -0.01360(17)
    S1 0.0117(4) 0.0179(5) 0.0157(4) 0.0002(3) 0.0030(3) 0.0000(3)
    S2 0.0154(4) 0.0140(4) 0.0103(4) 0.0014(3) 0.0038(3) 0.0012(3)
    O3 0.0218(12) 0.0248(14) 0.0140(11) 0.0039(10) 0.0020(9) 0.0044(10)
    O1 0.0147(11) 0.0253(14) 0.0167(12) -0.0002(9) -0.0004(9) -0.0034(9)
    O4 0.0236(12) 0.0209(13) 0.0208(12) 0.0031(10) 0.0056(9) 0.0024(10)
    O6 0.0236(12) 0.0283(14) 0.0114(11) 0.0079(10) 0.0035(9) 0.0024(10)
    O8 0.0143(12) 0.0288(14) 0.0145(11) 0.0032(10) 0.0016(9) 0.0018(10)
    O2 0.0173(11) 0.0202(13) 0.0271(12) -0.0020(10) 0.0071(9) 0.0032(10)
    O7 0.0247(13) 0.0206(13) 0.0205(12) -0.0071(10) 0.0102(10) -0.0026(10)
    N1 0.0153(13) 0.0183(16) 0.0127(12) 0.0049(11) 0.0006(10) 0.0028(12)
    N2 0.0232(14) 0.0242(17) 0.0150(14) 0.0038(12) 0.0075(11) -0.0001(12)
    O5 0.068(2) 0.052(2) 0.0121(13) 0.0184(17) 0.0063(13) -0.0014(13)
    N3 0.0121(14) 0.0244(16) 0.0131(13) 0.0035(11) 0.0040(11) 0.0011(11)
    O9 0.0339(16) 0.057(2) 0.0490(18) -0.0216(15) 0.0066(14) -0.0042(17)
    C7 0.0127(14) 0.0231(19) 0.0107(14) 0.0001(13) 0.0059(12) 0.0010(13)
    C8 0.0151(16) 0.026(2) 0.0182(17) -0.0020(14) 0.0048(13) -0.0019(14)
    C6 0.0222(17) 0.0181(18) 0.0196(16) 0.0022(14) 0.0044(13) 0.0023(13)
    C14 0.0260(17) 0.0148(17) 0.0114(14) 0.0053(14) 0.0076(12) 0.0016(12)
    C4 0.0116(15) 0.0192(18) 0.038(2) 0.0015(13) 0.0051(14) -0.0056(15)
    C2 0.0201(17) 0.0133(17) 0.0165(16) 0.0004(12) 0.0031(13) -0.0016(12)
    C20 0.0161(16) 0.0102(16) 0.0121(14) -0.0022(12) 0.0020(12) -0.0001(12)
    C21 0.0123(15) 0.0134(16) 0.0134(15) 0.0012(12) 0.0023(12) 0.0023(12)
    N4 0.057(2) 0.037(2) 0.0328(19) -0.029(2) 0.0070(17) -0.0033(17)
    C23 0.0127(15) 0.027(2) 0.0179(16) -0.0034(13) 0.0009(12) 0.0004(14)
    C3 0.0186(17) 0.0149(17) 0.0284(18) -0.0035(13) 0.0095(14) -0.0037(14)
    C1 0.0138(15) 0.0138(16) 0.0177(16) 0.0016(12) 0.0019(12) -0.0041(13)
    C26 0.0150(16) 0.0211(18) 0.0167(16) -0.0027(13) 0.0031(13) 0.0005(13)
    C5 0.0194(17) 0.023(2) 0.0307(19) 0.0047(14) -0.0025(14) -0.0016(15)
    C25 0.0204(17) 0.0231(19) 0.0141(16) -0.0011(13) 0.0026(13) -0.0043(13)
    C11 0.0251(18) 0.026(2) 0.0238(18) -0.0066(15) 0.0079(14) -0.0058(15)
    O10 0.109(4) 0.070(3) 0.066(3) -0.047(3) -0.003(3) -0.036(2)
    C24 0.0186(16) 0.0166(17) 0.0171(16) -0.0005(13) 0.0104(13) 0.0008(13)
    C22 0.0168(16) 0.0242(19) 0.0137(15) -0.0028(13) 0.0010(12) -0.0014(13)
    C19 0.0278(19) 0.045(3) 0.0198(17) 0.0165(18) 0.0051(14) 0.0047(17)
    C15 0.051(2) 0.0180(19) 0.0166(16) -0.0036(17) 0.0132(16) 0.0021(14)
    C18 0.050(3) 0.051(3) 0.043(2) 0.035(3) 0.016(2) 0.015(2)
    C16 0.108(4) 0.014(2) 0.034(2) -0.004(2) 0.034(3) -0.0019(17)
    C17 0.085(4) 0.041(3) 0.054(3) 0.042(3) 0.035(3) 0.023(2)
    C13A 0.027(4) 0.025(4) 0.018(3) 0.002(3) -0.003(3) -0.009(3)
    C12A 0.038(5) 0.025(4) 0.016(3) 0.005(3) 0.004(3) -0.004(3)
    C13B 0.020(4) 0.021(4) 0.013(3) 0.000(3) 0.005(3) 0.001(3)
    C12B 0.023(4) 0.023(4) 0.024(4) -0.005(3) 0.001(3) -0.001(3)
    C9A 0.018(4) 0.035(5) 0.016(3) -0.005(3) 0.002(3) -0.001(3)
    C10A 0.018(4) 0.040(5) 0.018(4) -0.009(4) 0.003(3) -0.004(3)
    C9B 0.032(6) 0.021(4) 0.011(4) -0.001(4) 0.007(4) -0.005(3)
    C10B 0.033(6) 0.025(5) 0.013(4) -0.004(4) 0.009(4) -0.008(3)
_geom_special_details
;
 All esds (except the esd in the dihedral angle between two l.s. planes)
 are estimated using the full covariance matrix.  The cell esds are taken
 into account individually in the estimation of esds in distances, angles
 and torsion angles; correlations between esds in cell parameters are only
 used when they are defined by crystal symmetry.  An approximate (isotropic)
 treatment of cell esds is used for estimating esds involving l.s. planes.
;
loop_
    _geom_bond_atom_site_label_1
    _geom_bond_atom_site_label_2
    _geom_bond_site_symmetry_2
    _geom_bond_distance
    _geom_bond_publ_flag
    BR2 C24 . 1.890(3) ?
    BR1 C11 . 1.892(4) ?
    S1 O2 . 1.422(3) ?
    S1 O1 . 1.434(2) ?
    S1 N1 . 1.649(3) ?
    S1 C1 . 1.771(3) ?
    S2 O7 . 1.420(3) ?
    S2 O6 . 1.433(2) ?
    S2 N3 . 1.643(3) ?
    S2 C14 . 1.764(3) ?
    O3 C7 . 1.210(4) ?
    O4 N2 . 1.221(4) ?
    O8 C20 . 1.213(4) ?
    N1 C7 . 1.392(4) ?
    N1 HN1 . 0.81(5) ?
    N2 O5 . 1.223(4) ?
    N2 C2 . 1.473(4) ?
    N3 C20 . 1.389(4) ?
    N3 HN3 . 0.82(5) ?
    O9 N4 . 1.214(6) ?
    C7 C8 . 1.489(5) ?
    C8 C9B . 1.322(8) ?
    C8 C13A . 1.373(8) ?
    C8 C9A . 1.433(8) ?
    C8 C13B . 1.438(8) ?
    C6 C5 . 1.392(5) ?
    C6 C1 . 1.393(5) ?
    C6 H6 . 0.9500 ?
    C14 C19 . 1.396(5) ?
    C14 C15 . 1.400(5) ?
    C4 C5 . 1.382(6) ?
    C4 C3 . 1.383(5) ?
    C4 H4 . 0.9500 ?
    C2 C3 . 1.386(5) ?
    C2 C1 . 1.394(5) ?
    C20 C21 . 1.487(4) ?
    C21 C26 . 1.388(5) ?
    C21 C22 . 1.398(5) ?
    N4 O10 . 1.215(5) ?
    N4 C15 . 1.464(6) ?
    C23 C22 . 1.374(5) ?
    C23 C24 . 1.386(5) ?
    C23 H23 . 0.9500 ?
    C3 H3 . 0.9500 ?
    C26 C25 . 1.388(5) ?
    C26 H26 . 0.9500 ?
    C5 H5 . 0.9500 ?
    C25 C24 . 1.389(5) ?
    C25 H25 . 0.9500 ?
    C11 C10B . 1.343(10) ?
    C11 C12A . 1.376(8) ?
    C11 C10A . 1.398(9) ?
    C11 C12B . 1.438(8) ?
    C22 H22 . 0.9500 ?
    C19 C18 . 1.383(6) ?
    C19 H19 . 0.9500 ?
    C15 C16 . 1.397(6) ?
    C18 C17 . 1.345(9) ?
    C18 H18 . 0.9500 ?
    C16 C17 . 1.407(9) ?
    C16 H16 . 0.9500 ?
    C17 H17 . 0.9500 ?
loop_
    _geom_angle_atom_site_label_1
    _geom_angle_atom_site_label_2
    _geom_angle_atom_site_label_3
    _geom_angle_site_symmetry_1
    _geom_angle_site_symmetry_3
    _geom_angle
    _geom_angle_publ_flag
    O2 S1 O1 . . 120.04(15) ?
    O2 S1 N1 . . 109.66(15) ?
    O1 S1 N1 . . 105.10(14) ?
    O2 S1 C1 . . 107.44(15) ?
    O1 S1 C1 . . 108.61(15) ?
    N1 S1 C1 . . 105.04(15) ?
    O7 S2 O6 . . 119.98(15) ?
    O7 S2 N3 . . 109.22(15) ?
    O6 S2 N3 . . 105.01(14) ?
    O7 S2 C14 . . 107.45(16) ?
    O6 S2 C14 . . 107.49(15) ?
    N3 S2 C14 . . 107.05(15) ?
    C7 N1 S1 . . 122.6(2) ?
    C7 N1 HN1 . . 122(3) ?
    S1 N1 HN1 . . 115(3) ?
    O4 N2 O5 . . 124.1(3) ?
    O4 N2 C2 . . 118.3(3) ?
    O5 N2 C2 . . 117.5(3) ?
    C20 N3 S2 . . 122.7(2) ?
    C20 N3 HN3 . . 117(3) ?
    S2 N3 HN3 . . 119(3) ?
    O3 C7 N1 . . 120.9(3) ?
    O3 C7 C8 . . 123.2(3) ?
    N1 C7 C8 . . 115.9(3) ?
    C5 C6 C1 . . 119.9(3) ?
    C5 C6 H6 . . 120.0 ?
    C1 C6 H6 . . 120.0 ?
    C19 C14 C15 . . 119.1(4) ?
    C19 C14 S2 . . 115.1(3) ?
    C15 C14 S2 . . 125.2(3) ?
    C5 C4 C3 . . 120.9(3) ?
    C5 C4 H4 . . 119.6 ?
    C3 C4 H4 . . 119.6 ?
    C3 C2 C1 . . 121.3(3) ?
    C3 C2 N2 . . 117.1(3) ?
    C1 C2 N2 . . 121.5(3) ?
    O8 C20 N3 . . 120.4(3) ?
    O8 C20 C21 . . 124.0(3) ?
    N3 C20 C21 . . 115.5(3) ?
    C26 C21 C22 . . 119.6(3) ?
    C26 C21 C20 . . 117.5(3) ?
    C22 C21 C20 . . 122.9(3) ?
    O9 N4 O10 . . 124.4(5) ?
    O9 N4 C15 . . 118.8(3) ?
    O10 N4 C15 . . 116.7(5) ?
    C22 C23 C24 . . 118.7(3) ?
    C22 C23 H23 . . 120.7 ?
    C24 C23 H23 . . 120.7 ?
    C4 C3 C2 . . 118.9(3) ?
    C4 C3 H3 . . 120.6 ?
    C2 C3 H3 . . 120.6 ?
    C6 C1 C2 . . 119.0(3) ?
    C6 C1 S1 . . 117.2(3) ?
    C2 C1 S1 . . 123.6(3) ?
    C21 C26 C25 . . 120.3(3) ?
    C21 C26 H26 . . 119.8 ?
    C25 C26 H26 . . 119.8 ?
    C4 C5 C6 . . 120.0(3) ?
    C4 C5 H5 . . 120.0 ?
    C6 C5 H5 . . 120.0 ?
    C26 C25 C24 . . 118.7(3) ?
    C26 C25 H25 . . 120.7 ?
    C24 C25 H25 . . 120.7 ?
    C23 C24 C25 . . 121.9(3) ?
    C23 C24 BR2 . . 119.1(3) ?
    C25 C24 BR2 . . 119.0(3) ?
    C23 C22 C21 . . 120.8(3) ?
    C23 C22 H22 . . 119.6 ?
    C21 C22 H22 . . 119.6 ?
    C18 C19 C14 . . 120.5(5) ?
    C18 C19 H19 . . 119.8 ?
    C14 C19 H19 . . 119.8 ?
    C16 C15 C14 . . 120.4(4) ?
    C16 C15 N4 . . 117.1(4) ?
    C14 C15 N4 . . 122.4(4) ?
    C17 C18 C19 . . 120.0(5) ?
    C17 C18 H18 . . 120.0 ?
    C19 C18 H18 . . 120.0 ?
    C15 C16 C17 . . 117.8(5) ?
    C15 C16 H16 . . 121.1 ?
    C17 C16 H16 . . 121.1 ?
    C18 C17 C16 . . 122.2(4) ?
    C18 C17 H17 . . 118.9 ?
    C16 C17 H17 . . 118.9 ?
loop_
    _geom_hbond_atom_site_label_d
    _geom_hbond_atom_site_label_h
    _geom_hbond_atom_site_label_a
    _geom_hbond_site_symmetry_A
    _geom_hbond_distance_dh
    _geom_hbond_distance_ha
    _geom_hbond_distance_da
    _geom_hbond_angle_dha
    N1 HN1 O6 . 0.81(4) 2.03(4) 2.837(4) 172(5)
    N3 HN3 O4 . 0.82(6) 2.29(5) 3.021(4) 148(4)
    C13A H13A O6 . 0.95 2.41 3.210(8) 141
    C23 H23 O8 1_655 0.95 2.50 3.425(4) 165
    C25 H25 O3 4_454 0.95 2.51 3.117(4) 122
    C26 H26 O3 4_454 0.95 2.51 3.123(4) 122
    C12A H12A Cg1 3_666 0.95 2.99 3.635(9) 126
    C10B H10B Cg2 3_666 0.95 2.76 3.532(8) 139
_shelx_hkl_file
;
   1   0   0    0.50    0.60
   2   0   0 1539.35  110.89
   3   0   0    1.30    0.90
   5   0   0    1.00    0.80
   6   0   0  325.17   23.80
   6   0   0  312.17   23.50
   6   0   0  315.97   23.90
   7   0   0    2.50    1.00
   7   0   0    0.10    0.80
   7   0   0    0.90    0.90
   8   0   0  137.49   10.60
   8   0   0  122.99   10.10
   8   0   0  129.39   10.30
   9   0   0    0.60    0.80
   9   0   0    0.30    0.70
   0   1   0    3.10    0.50
   1  -1   0  431.66   30.80
  -1  -1   0  430.66   30.60
  -1  -1   0  390.16   30.60
   1   1   0  406.96   30.40
   1   1   0  481.75   31.10
   1   1   0  401.06   30.40
  -2  -1   0   32.30    2.80
  -3  -1   0   58.59    5.40
  -3  -1   0   60.89    5.50
   3  -1   0   76.59    6.40
   3   1   0   70.29    6.40
   4  -1   0  307.87   23.00
   4  -1   0  267.77   21.50
   4   1   0  281.57   21.40
   4   1   0  289.37   21.40
   4   1   0  298.37   23.10
   5  -1   0  424.46   31.80
   5  -1   0  472.55   32.10
   5  -1   0  417.26   31.60
   5  -1   0  363.46   31.40
   5  -1   0  460.45   33.90
   5   1   0  462.75   34.40
   5   1   0  420.56   31.60
   5   1   0  440.56   32.00
   5   1   0  448.86   31.90
   6  -1   0 1423.56  101.19
   6  -1   0 1412.16  100.99
   6  -1   0 1483.85  101.39
   6   1   0 1426.06  101.19
   6   1   0 1283.17  101.29
   6   1   0 1391.26  100.99
   7  -1   0   60.29    5.00
   7  -1   0   66.19    5.30
   7  -1   0   43.60    5.10
   7   1   0   63.19    5.10
   7   1   0   50.29    5.00
   7   1   0   49.40    5.20
   8  -1   0   53.29    5.20
   8  -1   0   66.19    5.60
   8  -1   0   59.09    5.40
   8   1   0   56.69    5.20
   8   1   0   64.69    5.50
   8   1   0   66.69    5.60
   9  -1   0   38.20    3.60
   9   1   0   37.60    3.60
   9   1   0   38.00    3.40
  -1  -2   0 1012.60   74.19
   1   2   0 1039.40   74.59
  -2  -2   0    9.40    1.60
  -2  -2   0   10.00    1.70
   2   2   0   10.90    1.10
   2   2   0   11.90    1.10
   3  -2   0   13.00    2.10
  -3  -2   0   14.80    2.40
   3   2   0   13.30    2.40
   4  -2   0   48.80    4.40
   4   2   0   49.90    4.40
   4   2   0   47.00    4.40
   4   2   0   61.79    6.20
   5  -2   0  145.79   11.40
   5  -2   0  161.58   11.80
   5  -2   0  147.49   11.50
   5  -2   0  134.09   11.20
   5   2   0  150.98   11.70
   5   2   0  155.38   13.90
   5   2   0  146.99   11.50
   5   2   0  160.88   11.70
   6  -2   0    1.70    0.80
   6  -2   0    1.00    0.80
   6  -2   0    2.00    0.90
   6   2   0    4.60    1.30
   6   2   0    1.40    0.90
   6   2   0    0.40    0.80
   7  -2   0  165.98   12.50
   7  -2   0  161.98   12.70
   7  -2   0  162.18   12.30
   7   2   0  167.88   12.40
   7   2   0  137.39   12.50
   8  -2   0   -0.70    0.80
   8  -2   0   -0.50    0.90
   8  -2   0    0.30    0.90
   8   2   0    0.40    0.90
   8   2   0    0.50    0.80
   8   2   0    1.70    0.90
   9  -2   0   24.70    2.60
   9   2   0   25.30    2.60
   9   2   0   26.30    2.70
   0   3   0    6.20    1.40
   1   3   0   66.49    6.20
   1   3   0   59.59    5.50
   2   3   0    3.80    1.00
   3   3   0  262.27   21.10
   4  -3   0    0.80    0.70
   4   3   0    1.10    0.70
   4   3   0    0.60    0.60
   4   3   0    2.50    1.60
   4   3   0    0.60    0.60
   5  -3   0 1432.96  110.49
   5  -3   0 1599.64  110.99
   5  -3   0 1506.75  110.49
   5  -3   0 1558.04  110.79
   5  -3   0 1545.75  110.69
   5   3   0 1475.35  110.89
   5   3   0 1578.44  113.79
   5   3   0 1557.34  110.69
   5   3   0 1615.24  110.99
   6  -3   0    0.70    0.90
   6  -3   0    1.00    0.80
   6  -3   0    4.20    1.10
   6  -3   0    1.50    0.90
   6   3   0    0.30    0.80
   6   3   0    2.20    1.00
   6   3   0    1.80    2.50
   6   3   0   -0.30    0.80
   7  -3   0   49.80    4.40
   7  -3   0   46.90    4.30
   7  -3   0   43.90    4.10
   7  -3   0   46.80    4.60
   7   3   0   40.70    4.40
   7   3   0   50.19    4.40
   7   3   0   47.60    4.70
   8  -3   0  154.08   12.90
   8  -3   0  176.18   13.20
   8   3   0  180.38   13.30
   8   3   0  169.78   13.00
   8   3   0  170.58   13.30
   9   3   0   21.60    2.70
   0   4   0 5339.27  382.36
   1   4   0 1590.74  103.59
   1   4   0 1212.98  103.29
  -1   4   0 1357.16  103.39
  -1   4   0 1558.94  103.59
   2   4   0 1239.68   94.19
   2   4   0 1370.36   94.39
   3   4   0   23.80    3.80
  -3   4   0   24.70    3.20
   4  -4   0  144.39   10.70
   4  -4   0  130.09   10.40
   4  -4   0  137.49   10.50
   4  -4   0  139.49   10.60
   4   4   0  143.09   10.70
   4   4   0  129.09   10.60
   4   4   0  158.88   13.40
   4   4   0  129.99   10.60
   5  -4   0  479.15   34.80
   5  -4   0  503.85   35.10
   5  -4   0  483.65   34.80
   5  -4   0  490.75   34.90
   5   4   0  495.15   35.20
   5   4   0  435.66   35.00
   5   4   0  463.55   38.00
   5   4   0  473.65   34.90
   6  -4   0    7.70    1.70
   6  -4   0   10.10    1.80
   6  -4   0    8.80    1.50
   6  -4   0    9.20    1.60
   6   4   0    7.20    1.70
   6   4   0    5.30    3.30
   6   4   0    7.80    1.50
   6   4   0    6.10    1.60
   7  -4   0   69.29    5.70
   7  -4   0   73.19    6.10
   7  -4   0   62.69    5.80
   7   4   0   66.39    6.10
   7   4   0   66.89    5.80
   8  -4   0    4.00    1.10
   8  -4   0    5.80    1.30
   8   4   0    5.30    1.30
   8   4   0    4.30    1.20
   8   4   0    4.70    1.30
   0   5   0    1.60    1.50
   0   5   0    1.30    1.10
   1   5   0  763.12   55.19
  -1   5   0  728.63   55.09
   2   5   0  904.01   65.99
  -2   5   0  899.61   66.39
  -3   5   0    6.00    2.00
   3   5   0   10.10    3.00
   4  -5   0   18.90    2.40
   4  -5   0   20.30    2.10
   4  -5   0   21.70    2.30
   4  -5   0   21.80    2.10
   4  -5   0   21.30    2.30
   4   5   0   22.90    2.30
   4   5   0   20.50    2.30
   4   5   0   21.50    2.40
   4   5   0   21.10    4.30
   5  -5   0   34.30    3.40
   5  -5   0   37.90    3.40
   5  -5   0   35.90    3.30
   5   5   0   34.60    3.50
   5   5   0   38.40    3.60
   5   5   0   31.90    5.90
   5   5   0   30.70    3.40
   6  -5   0  763.02   53.99
   6  -5   0  716.13   53.99
   6  -5   0  741.33   53.89
   6  -5   0  703.43   54.09
   6   5   0  763.02   54.39
   6   5   0  748.63   54.39
   6   5   0  779.02   54.19
   7  -5   0   29.60    3.10
   7  -5   0   27.90    3.10
   7  -5   0   30.40    2.90
   7   5   0   23.90    3.10
   7   5   0   26.70    3.20
   7   5   0   27.00    3.00
   8  -5   0   28.30    2.90
   8  -5   0   28.50    2.80
   8   5   0   28.00    3.00
   8   5   0   28.20    3.10
   8   5   0   26.50    2.90
  -1   6   0  135.79   11.90
   1   6   0  130.79   11.70
   2   6   0  240.58   18.90
  -2   6   0  229.98   19.30
   3  -6   0   38.50    3.30
   3  -6   0   33.00    3.00
   3  -6   0   35.10    2.90
   3  -6   0   33.80    3.00
   3   6   0   34.50    3.10
  -3   6   0   28.50    5.00
   3   6   0   25.10    5.10
   4  -6   0  378.96   26.70
   4  -6   0  373.16   26.80
   4  -6   0  385.66   27.00
   4  -6   0  388.56   26.80
   4   6   0  376.76   26.90
   4   6   0  357.56   30.50
   4   6   0  348.87   26.80
   4   6   0  313.37   26.80
   5  -6   0   31.10    2.90
   5  -6   0   29.60    3.00
   5  -6   0   28.40    3.00
   5  -6   0   28.90    2.90
   5   6   0   26.70    5.80
   5   6   0   32.20    3.20
   5   6   0   29.50    3.10
   5   6   0   27.40    3.10
   6  -6   0  282.57   21.40
   6  -6   0  278.87   21.30
   6  -6   0  274.67   21.40
   6  -6   0  280.17   21.30
   6   6   0  308.87   21.60
   6   6   0  275.67   21.70
   6   6   0  307.77   21.70
   7  -6   0   20.00    2.60
   7  -6   0   25.70    2.60
   7  -6   0   22.10    2.60
   7   6   0   26.20    2.80
   7   6   0   21.60    2.90
   7   6   0   22.30    2.60
   8  -6   0   37.20    3.40
   8   6   0   41.00    3.60
   8   6   0   38.30    3.50
   8   6   0   31.60    3.60
   0   7   0    0.40    1.30
   1   7   0  414.56   32.80
  -1   7   0  426.46   33.20
   2  -7   0  843.32   60.89
   2  -7   0  858.81   61.19
  -2   7   0  818.02   63.49
   2   7   0  861.71   62.89
   3  -7   0   17.90    1.80
   3  -7   0   18.70    2.20
   3  -7   0   16.00    1.80
   3   7   0   14.50    1.90
   3   7   0   12.10    4.20
  -3   7   0   12.50    4.40
   3   7   0   15.80    1.90
   4  -7   0   27.00    2.70
   4  -7   0   27.50    2.60
   4  -7   0   24.90    2.70
   4  -7   0   29.70    3.00
   4   7   0   26.80    2.80
   4   7   0   20.80    5.60
   4   7   0   25.60    2.70
   5  -7   0  178.58   12.20
   5  -7   0  146.29   12.10
   5  -7   0  169.18   12.30
   5   7   0  127.89   15.80
   5   7   0  156.38   12.30
   5   7   0  167.88   12.40
   6  -7   0  327.97   25.30
   6  -7   0  351.46   25.30
   6   7   0  349.27   25.50
   6   7   0  311.27   26.00
   6   7   0  369.56   25.60
   7  -7   0    5.30    1.30
   7   7   0    5.30    1.30
   7   7   0    5.60    1.30
   8  -7   0  184.98   13.70
   8   7   0  192.78   13.80
   8   7   0  170.78   13.70
   0   8   0   83.89    9.80
   0   8   0   68.09    8.50
   1  -8   0  602.14   41.30
   1  -8   0  606.14   41.00
  -1   8   0  504.65   43.70
  -1   8   0  550.94   46.00
   1   8   0  549.95   45.30
   1   8   0  572.04   43.70
   2  -8   0  679.03   45.90
   2  -8   0  662.93   45.50
   2  -8   0  582.24   45.40
   2   8   0  645.04   50.39
   2   8   0  590.64   47.70
  -2   8   0  611.34   48.70
   3  -8   0  246.58   17.80
   3  -8   0  247.18   18.10
   3  -8   0  238.48   17.80
   3   8   0  232.58   22.60
   3   8   0  230.98   17.90
   4  -8   0   39.20    3.60
   4  -8   0   45.40    4.10
   4  -8   0   44.10    3.70
   4   8   0   40.10    3.80
   4   8   0   33.70    7.30
   4   8   0   38.20    3.70
   5  -8   0  404.96   28.90
   5   8   0  376.86   29.00
   5   8   0  397.96   29.20
   6  -8   0    3.00    1.10
   6  -8   0    2.30    1.00
   6   8   0    2.80    1.10
   6   8   0    3.00    1.10
   7  -8   0  233.68   15.90
   7  -8   0  189.98   15.70
   7   8   0  224.98   16.10
   7   8   0  198.78   15.90
   8  -8   0    0.90    0.70
   0  -9   0    0.90    0.90
   0  -9   0    0.30    0.70
   0   9   0    2.00    2.30
   1  -9   0 1207.28   82.29
  -1  -9   0 1011.40   81.89
   1  -9   0 1191.78   81.89
  -1   9   0 1185.58   88.09
   1   9   0 1099.19   86.99
   2  -9   0  105.49    8.30
   2  -9   0  102.99    7.90
   2  -9   0   87.69    7.70
   2   9   0  109.89   12.70
   3  -9   0   17.60    2.60
   3  -9   0   17.10    2.00
   3  -9   0   17.50    2.00
   3   9   0   19.20    2.20
   3   9   0   15.30    5.40
   4  -9   0   37.00    3.40
   4  -9   0   34.10    3.30
   4  -9   0   39.30    3.80
   4   9   0   25.40    7.50
   4   9   0   37.50    3.60
   5  -9   0  107.89    8.30
   5   9   0   98.79    8.50
   6  -9   0   42.50    4.50
   6  -9   0   53.59    4.60
   6   9   0   63.99    5.00
   6   9   0   52.09    4.70
   7  -9   0   72.49    5.80
   7  -9   0   77.59    6.00
   7   9   0   62.79    5.80
   7   9   0   77.49    6.10
   0 -10   0  351.26   27.20
   0  10   0  385.56   32.80
   1 -10   0  447.96   31.70
   1 -10   0  432.16   32.00
  -1 -10   0  369.26   31.70
   1  10   0  463.95   37.70
  -1  10   0  460.05   37.90
   2 -10   0    2.70    1.20
   2 -10   0    3.70    0.90
   2 -10   0    1.90    0.80
   2  10   0    1.70    2.90
  -2  10   0    2.80    3.90
   3 -10   0  182.58   13.50
   3 -10   0  182.78   14.10
   3  10   0  164.28   19.10
   3  10   0  183.28   13.80
   4 -10   0  442.86   31.90
   4 -10   0  444.96   32.40
   4  10   0  416.66   32.20
   5 -10   0    0.90    0.80
   5 -10   0    1.40    0.80
   5  10   0    1.30    1.00
   6 -10   0  143.49   11.50
   6 -10   0  154.68   11.60
   6  10   0  150.58   11.70
   7 -10   0   85.29    6.40
   7 -10   0   69.29    6.30
   7  10   0   87.49    6.60
   0 -11   0    0.30    0.90
   0  11   0    0.10    2.80
   1 -11   0   41.90    3.80
  -1 -11   0   39.10    4.00
   1 -11   0   41.20    4.10
  -1  11   0   43.50    8.70
   1  11   0   37.40    8.10
   2 -11   0 1644.14  113.19
   2 -11   0 1484.85  113.49
   2  11   0 1554.04  119.89
  -2  11   0 1614.54  120.49
   3 -11   0  132.09    9.90
   3 -11   0  119.69   10.20
   3  11   0  123.79   10.00
   4 -11   0   57.99    4.40
   4 -11   0   41.10    4.30
   4  11   0   48.20    4.70
   5 -11   0   27.60    3.00
   5 -11   0   27.20    2.90
   5  11   0   31.40    3.30
   6 -11   0  382.36   25.60
   6 -11   0  314.57   25.40
   6  11   0  346.77   25.70
   7 -11   0   19.70    2.10
   0 -12   0  372.66   27.80
   1 -12   0   82.39    6.70
  -1 -12   0   69.69    6.50
   2 -12   0  118.79    9.80
   3 -12   0   65.59    4.90
   3 -12   0   57.59    5.40
   3 -12   0   43.10    4.70
   3  12   0   57.89    5.20
   4 -12   0  109.79   10.40
   4 -12   0  154.68   10.50
   4  12   0  141.79   10.90
   5 -12   0   17.40    2.10
   5 -12   0   14.20    2.10
   5  12   0   21.90    2.70
   6 -12   0   46.80    4.00
   6  12   0   47.90    4.30
   0 -13   0    2.00    1.10
   1 -13   0  418.76   31.20
   2 -13   0   65.69    6.00
   3 -13   0   18.80    2.60
   3  13   0   10.70    2.00
   4 -13   0   63.39    5.30
   4 -13   0   57.19    5.20
   4  13   0   69.09    5.70
   5 -13   0   32.10    3.10
   5  13   0   37.00    3.50
   0 -14   0    1.20    1.10
   1 -14   0  108.39    8.90
   2 -14   0  171.08   13.60
   2  14   0  176.78   13.60
   3  14   0   -0.10    0.80
   4  14   0    4.80    1.20
   5  14   0    2.40    0.90
   0 -15   0    1.20    0.90
   1 -15   0   63.49    5.60
   2  15   0   22.10    2.70
   3  15   0   44.60    4.20
   4  15   0   91.69    7.30
   1  16   0  103.79    8.30
   2  16   0    8.50    1.60
   3  16   0    0.50    0.90
   9   0  -1    2.60    0.90
   9   0  -1    1.60    0.90
   8   0  -1    0.70    0.90
   8   0  -1    0.40    0.90
   8   0  -1    0.50    0.90
   7   0  -1  358.26   25.50
   7   0  -1  293.37   25.70
   7   0  -1  377.66   25.80
   6   0  -1    0.70    0.80
   6   0  -1    0.20    0.70
   6   0  -1    1.20    2.50
   6   0  -1   -0.20    0.70
   5   0  -1    1.80    0.80
   5   0  -1    1.60    0.80
   5   0  -1    1.60    0.90
   5   0  -1    3.20    1.90
   4   0  -1    0.90    1.20
   3   0  -1  918.91   66.29
  -3   0   1  889.91   64.79
   2   0  -1  -12.20    0.60
   1   0  -1  387.26   29.90
  -1   0   1  417.26   29.40
   0   0   1    0.00    0.10
   0   0   1    0.00    0.10
   0   0  -1    0.00    0.10
   0   0  -1    0.00    0.10
   1   0   1  184.68   13.60
   2   0   1    0.50    0.60
   3   0   1 3150.08  226.38
   4   0   1    1.30    1.30
   5   0   1  140.99   12.70
   5   0   1  140.29   11.00
   5   0   1  131.99   10.70
   5   0   1  146.29   10.90
   6   0   1    0.40    0.80
   6   0   1    0.70    0.90
   6   0   1    0.70    0.80
   7   0   1   19.80    3.20
   7   0   1   30.30    3.10
   7   0   1   33.20    3.30
   8   0   1    0.90    0.90
   8   0   1    0.20    0.90
   8   0   1   -0.60    0.80
   9   0   1   21.30    2.40
   9  -1  -1  121.69    9.30
   9   1  -1  118.69    9.30
   9   1  -1  115.69    9.20
   8  -1  -1  179.78   13.40
   8  -1  -1  146.09   12.80
   8  -1  -1  177.38   13.10
   8   1  -1  176.48   13.40
   8   1  -1  179.38   13.20
   8   1  -1  158.18   12.90
   7  -1  -1   12.50    2.20
   7  -1  -1   12.40    1.90
   7  -1  -1   13.00    2.10
   7   1  -1    9.80    1.90
   7   1  -1   11.50    1.80
   7   1  -1    6.50    1.80
   6  -1  -1  243.38   16.90
   6  -1  -1  219.98   16.60
   6  -1  -1  212.48   16.40
   6   1  -1  207.08   16.30
   6   1  -1  230.98   16.70
   6   1  -1  210.88   19.30
   6   1  -1  201.68   16.70
   5  -1  -1   29.80    3.00
   5  -1  -1   38.30    3.50
   5  -1  -1   32.20    3.20
   5  -1  -1   31.80    3.30
   5  -1  -1   43.10    5.20
   5   1  -1   37.10    3.50
   5   1  -1   37.40    5.20
   5   1  -1   32.70    3.10
   4  -1  -1  163.98   13.40
   4   1  -1  153.38   12.00
   4   1  -1  153.38   11.90
   4   1  -1  150.88   13.40
  -3  -1   1  737.63   60.99
   3  -1  -1  930.01   62.19
   3   1  -1  872.71   62.19
  -2  -1   1 1376.76  100.79
   2  -1  -1 1469.15  101.49
   2   1  -1 1372.36  101.59
   1  -1  -1   13.30    1.60
  -1  -1   1   16.70    1.50
  -1   1   1   16.30    1.40
   1   1  -1   13.90    1.40
   1  -1   1  177.98   13.20
  -1  -1  -1  165.18   13.10
   1   1   1  187.88   13.60
   1   1   1  180.38   13.00
  -2  -1  -1 1294.37  102.29
  -2  -1  -1 1432.66  102.39
   2  -1   1 1553.64  102.79
  -3  -1  -1  401.56   32.00
  -3  -1  -1  380.66   32.10
   3  -1   1  484.65   32.90
   3   1   1  490.35   33.20
   4  -1   1    5.10    1.10
   4  -1   1    3.60    1.60
   4   1   1    4.70    1.10
   4   1   1    3.30    1.60
   4   1   1    5.20    1.10
   5  -1   1   90.29    7.60
   5  -1   1   97.59    9.30
   5  -1   1   97.39    7.80
   5  -1   1   88.09    7.40
   5   1   1  101.49    9.70
   5   1   1   87.99    7.40
   5   1   1   91.79    7.70
   5   1   1  100.29    7.70
   6  -1   1   11.50    1.90
   6  -1   1    8.00    1.50
   6  -1   1    9.30    1.80
   6   1   1    7.80    1.60
   6   1   1    9.30    1.60
   6   1   1    9.00    1.90
   7  -1   1  249.78   16.90
   7  -1   1  238.78   16.70
   7  -1   1  172.58   16.80
   7   1   1  213.08   16.80
   7   1   1  225.98   16.70
   8  -1   1    1.10    0.90
   8  -1   1    1.30    1.00
   8  -1   1    3.20    1.00
   8   1   1    1.50    0.90
   8   1   1    1.00    0.90
   8   1   1    1.50    0.90
   9  -1   1   75.89    5.80
   9   1   1   61.99    6.20
   9  -2  -1    3.00    1.00
   9   2  -1    3.80    1.00
   9   2  -1    5.80    1.20
   8  -2  -1   73.39    7.30
   8  -2  -1   86.39    7.20
   8  -2  -1   81.99    7.00
   8   2  -1   90.39    7.20
   8   2  -1   89.19    7.30
   8   2  -1   80.79    6.90
   7  -2  -1   26.20    2.90
   7  -2  -1   25.80    2.70
   7  -2  -1   24.40    3.00
   7   2  -1   22.50    2.60
   7   2  -1   19.90    2.90
   7   2  -1   15.60    2.80
   6  -2  -1   72.19    6.10
   6  -2  -1   80.19    6.50
   6  -2  -1   85.39    6.70
   6  -2  -1   74.99    6.30
   6   2  -1   80.69    9.40
   6   2  -1   62.69    6.40
   6   2  -1   75.99    6.60
   6   2  -1   75.29    6.30
   5  -2  -1   75.89    6.50
   5  -2  -1   86.69    7.00
   5  -2  -1   81.89    6.80
   5  -2  -1   80.59    6.70
   5   2  -1   83.79    7.00
   5   2  -1   85.89    7.00
   5   2  -1   82.89    6.70
   5   2  -1   96.69    9.40
   4  -2  -1   13.30    2.60
   4   2  -1    9.80    1.60
  -3  -2   1   11.50    2.20
  -3   2   1   10.20    1.40
   3   2  -1   11.30    2.30
   2  -2  -1   31.80    3.60
  -2  -2   1   33.50    3.50
  -2   2   1   33.30    3.10
   2   2  -1   31.80    2.90
   2   2  -1   38.70    2.90
  -1  -2   1  258.77   20.60
   1   2  -1  280.77   21.10
   1   2  -1  281.07   20.60
  -1   2   1  289.27   20.50
   0  -2   1  688.63   50.59
   0   2   1  709.93   50.59
  -1  -2  -1  185.88   15.60
  -1   2  -1  230.88   15.60
  -2  -2  -1 1705.73  125.89
  -2  -2  -1 1741.83  125.89
   2   2   1 1707.13  124.99
   2   2   1 1944.91  126.59
   2   2   1 1653.13  124.99
   3  -2   1 2017.50  141.09
  -3  -2  -1 1818.62  140.79
   3   2   1 2031.80  141.59
   4  -2   1  788.92   52.69
   4  -2   1  680.93   51.19
   4   2   1  684.23   51.19
   4   2   1  752.32   53.09
   4   2   1  626.14   51.09
   5  -2   1   18.60    2.10
   5  -2   1   16.90    2.00
   5  -2   1   20.30    2.40
   5  -2   1   15.20    1.90
   5  -2   1   18.10    2.20
   5   2   1   18.60    2.20
   5   2   1   19.10    2.30
   5   2   1   25.80    4.20
   5   2   1   17.90    2.20
   6  -2   1   76.49    6.10
   6  -2   1   70.19    5.90
   6  -2   1   76.29    6.20
   6  -2   1   82.09    6.50
   6   2   1   69.49    6.10
   6   2   1   55.39    6.10
   6   2   1   77.79    6.40
   7  -2   1   10.10    1.70
   7  -2   1   11.40    1.90
   7  -2   1    8.00    1.80
   7   2   1    5.00    1.40
   7   2   1    5.90    1.60
   7   2   1    5.30    1.40
   8  -2   1   21.00    2.50
   8  -2   1   21.10    2.70
   8  -2   1   21.40    2.50
   8   2   1   22.50    2.80
   8   2   1   21.40    2.70
   8   2   1   22.50    2.60
   9  -2   1    1.60    0.90
   9   2   1    0.60    0.90
   9   2   1    1.90    0.80
   9   3  -1    2.20    0.80
   9   3  -1    2.80    1.00
   8  -3  -1  190.58   14.70
   8   3  -1  188.98   14.40
   8   3  -1  194.18   14.70
   8   3  -1  185.38   14.70
   7  -3  -1   50.39    4.70
   7  -3  -1   53.09    4.90
   7  -3  -1   49.00    4.40
   7  -3  -1   49.00    4.50
   7   3  -1   46.90    4.80
   7   3  -1   51.09    4.90
   7   3  -1   50.89    4.60
   6  -3  -1  212.58   15.70
   6  -3  -1  233.18   16.10
   6  -3  -1  218.88   15.90
   6  -3  -1  199.68   15.60
   6   3  -1  169.28   18.60
   6   3  -1  204.68   15.70
   6   3  -1  227.08   16.10
   6   3  -1  203.28   16.00
   5  -3  -1   21.80    2.80
   5  -3  -1   25.70    2.50
   5  -3  -1   23.40    2.40
   5  -3  -1   23.60    2.60
   5  -3  -1   24.90    2.70
   5   3  -1   23.80    2.60
   5   3  -1   24.10    2.70
   5   3  -1   24.80    2.50
   4  -3  -1  226.88   17.00
   4   3  -1  251.07   19.50
   4   3  -1  206.48   16.90
   4   3  -1  225.88   17.00
  -3   3   1   22.90    2.60
   3   3  -1   16.90    3.10
  -2  -3   1 1368.66  106.79
   2   3  -1 1476.95  106.19
   2   3  -1 1508.35  106.39
  -2   3   1 1552.84  106.49
  -1  -3   1   24.50    2.80
  -1   3   1   26.80    2.70
   1   3  -1   22.80    2.60
   1   3  -1   19.40    2.90
   0   3  -1  860.61   65.99
   0   3  -1  940.81   65.49
  -1  -3  -1 1310.77  100.39
   1   3   1 1328.57  100.29
  -1   3  -1 1533.15  100.39
  -2  -3  -1 2041.00  149.29
   2   3   1 1947.11  148.69
   2   3   1 2223.08  150.08
  -2   3  -1 2015.00  148.89
   2   3   1 2142.39  148.69
  -3  -3  -1    3.10    1.40
   3   3   1    1.70    1.20
   4  -3   1  110.09    8.40
   4  -3   1  101.19    8.20
   4   3   1  103.29    8.30
   4   3   1  103.49    8.40
   4   3   1   92.99    8.30
   4   3   1  125.39   10.60
   5  -3   1  211.88   15.20
   5  -3   1  193.58   15.00
   5  -3   1  185.88   14.70
   5  -3   1  187.58   14.80
   5  -3   1  196.78   14.90
   5   3   1  190.58   15.10
   5   3   1  217.38   17.90
   5   3   1  193.18   15.00
   5   3   1  209.08   15.20
   6  -3   1    1.30    0.80
   6  -3   1    3.10    1.10
   6  -3   1    1.40    1.00
   6  -3   1    1.30    0.90
   6   3   1    1.10    0.80
   6   3   1    1.10    0.90
   6   3   1    2.10    1.20
   7  -3   1   48.10    4.50
   7  -3   1   45.20    4.30
   7  -3   1   45.20    4.20
   7  -3   1   44.40    4.10
   7   3   1   45.60    4.20
   7   3   1   38.80    4.30
   7   3   1   47.30    4.50
   8  -3   1    5.30    1.30
   8  -3   1    9.10    1.70
   8   3   1    7.80    1.50
   8   3   1    6.00    1.50
   8   3   1    9.80    1.70
   8  -4  -1   55.19    5.10
   8   4  -1   58.89    5.30
   8   4  -1   56.19    5.00
   8   4  -1   58.99    5.20
   7  -4  -1    9.30    1.70
   7  -4  -1   10.90    1.70
   7  -4  -1   11.40    2.00
   7   4  -1   11.80    1.90
   7   4  -1   11.60    2.20
   7   4  -1    8.20    1.80
   6  -4  -1    4.40    1.10
   6  -4  -1    4.80    1.40
   6  -4  -1    5.20    1.20
   6   4  -1    4.20    1.40
   6   4  -1    3.10    1.20
   6   4  -1    4.70    1.30
   5  -4  -1   35.60    3.40
   5  -4  -1   38.10    3.40
   5  -4  -1   39.30    3.70
   5  -4  -1   35.80    3.50
   5   4  -1   42.20    3.80
   5   4  -1   37.70    3.50
   5   4  -1   35.10    3.70
   5   4  -1   40.60    6.10
   4  -4  -1   67.49    5.20
   4  -4  -1   60.19    5.00
   4  -4  -1   62.69    5.10
   4   4  -1   63.59    5.20
   4   4  -1   56.29    5.20
   4   4  -1   61.49    5.10
   4   4  -1   62.09    7.40
   3   4  -1  259.47   19.00
  -2   4   1    1.90    1.10
   2   4  -1    2.00    1.00
   2   4  -1    5.60    1.90
   2   4  -1    1.80    0.80
  -1  -4   1 1013.40   71.49
  -1   4   1 1081.09   71.39
   1   4  -1  840.02   70.89
   0   4  -1  124.49   12.50
   0   4   1  162.88   12.20
   0   4  -1  156.28   12.00
  -1   4  -1  793.02   56.99
   1   4   1  764.32   57.09
  -2   4  -1  347.17   28.80
   2   4   1  423.16   28.80
   2   4   1  385.36   28.70
  -3   4  -1  178.88   14.60
   3   4   1  186.88   15.80
   4  -4   1  800.32   59.89
   4  -4   1  850.31   59.99
   4  -4   1  868.71   60.19
   4  -4   1  849.81   60.09
   4   4   1  821.12   60.09
   4   4   1  899.21   62.89
   4   4   1  718.53   60.09
   4   4   1  854.81   60.19
   5  -4   1    9.60    1.70
   5  -4   1   17.80    1.90
   5  -4   1   11.70    1.60
   5  -4   1    8.90    1.50
   5   4   1   11.90    1.90
   5   4   1   11.30    1.90
   5   4   1   10.50    1.70
   5   4   1   10.90    3.40
   6  -4   1   54.29    4.70
   6  -4   1   57.99    4.70
   6  -4   1   59.09    5.00
   6  -4   1   51.29    4.60
   6   4   1   53.39    4.80
   6   4   1   44.40    4.80
   6   4   1   51.89    5.00
   7  -4   1   35.40    3.20
   7  -4   1   31.20    3.40
   7  -4   1   31.00    3.20
   7   4   1   38.70    3.70
   7   4   1   22.30    3.20
   7   4   1   34.60    3.40
   8  -4   1   14.40    2.00
   8  -4   1   14.80    2.10
   8   4   1   11.90    2.00
   8   4   1   14.80    2.00
   8   4   1   14.90    2.10
   8  -5  -1   17.40    2.30
   8   5  -1   20.70    2.40
   8   5  -1   17.30    2.50
   8   5  -1   19.10    2.40
   7  -5  -1    4.60    1.20
   7  -5  -1    3.40    1.10
   7  -5  -1    1.70    1.10
   7   5  -1    4.00    1.30
   7   5  -1    2.70    1.10
   7   5  -1    4.10    1.30
   6  -5  -1   19.10    2.40
   6  -5  -1   16.60    2.40
   6  -5  -1   15.10    2.10
   6  -5  -1   17.00    2.20
   6   5  -1   14.80    2.40
   6   5  -1   18.10    2.50
   6   5  -1   15.20    2.50
   5  -5  -1  131.09    9.90
   5  -5  -1  138.59   10.10
   5  -5  -1  131.39   10.10
   5  -5  -1  130.39    9.90
   5   5  -1  127.99   10.20
   5   5  -1  123.59   13.20
   5   5  -1  122.89   10.00
   5   5  -1  119.59   10.10
   4  -5  -1   73.89    5.60
   4  -5  -1   63.69    5.60
   4  -5  -1   71.29    5.50
   4  -5  -1   70.79    5.60
   4   5  -1   61.49    5.60
   4   5  -1   65.89    5.60
   4   5  -1   72.99    8.40
   4   5  -1   67.89    5.70
   3   5  -1   18.20    3.60
   2   5  -1  844.92   63.49
   1   5  -1   14.40    2.40
  -1   5   1   11.70    2.40
   0   5  -1  500.15   45.20
   0   5   1  677.33   44.70
   0   5  -1  607.54   44.40
  -1   5  -1  452.45   34.60
   1   5   1  463.95   34.70
   2   5   1  100.29    8.30
  -2   5  -1   81.99    8.30
   3   5   1  185.48   16.50
  -3   5  -1  183.88   15.30
   4  -5   1   15.80    2.00
   4  -5   1   14.70    1.70
   4  -5   1   14.40    1.70
   4  -5   1   16.70    1.90
   4  -5   1   14.60    1.80
   4   5   1   15.70    4.00
   4   5   1   12.00    2.00
   4   5   1   14.10    1.90
   4   5   1   14.70    2.00
   5  -5   1  624.44   43.80
   5  -5   1  624.94   43.90
   5  -5   1  636.64   43.70
   5  -5   1  614.04   43.60
   5   5   1  613.74   43.90
   5   5   1  617.04   44.00
   5   5   1  520.05   46.80
   5   5   1  559.74   43.90
   6  -5   1  100.49    8.20
   6  -5   1  108.19    8.60
   6  -5   1  111.79    8.30
   6  -5   1  105.39    8.40
   6   5   1  106.69    8.50
   6   5   1  101.39    8.70
   6   5   1   94.29    8.50
   7  -5   1  328.37   24.50
   7  -5   1  341.47   24.40
   7  -5   1  336.37   24.60
   7   5   1  345.97   24.60
   7   5   1  299.27   24.60
   7   5   1  329.87   24.80
   8  -5   1   44.80    4.30
   8  -5   1   47.50    4.40
   8   5   1   53.19    4.50
   8   5   1   48.00    4.60
   8   5   1   57.19    4.60
   8  -6  -1    4.60    1.20
   8   6  -1    5.90    1.30
   8   6  -1    5.60    1.20
   8   6  -1    5.80    1.30
   7  -6  -1  342.77   25.00
   7   6  -1  363.76   25.20
   7   6  -1  306.77   25.20
   7   6  -1  337.37   25.20
   6  -6  -1  212.58   16.40
   6  -6  -1  221.58   16.40
   6  -6  -1  207.88   16.40
   6  -6  -1  213.38   16.30
   6   6  -1  210.08   16.70
   6   6  -1  221.38   16.60
   6   6  -1  230.48   16.60
   5  -6  -1    0.10    0.70
   5  -6  -1    1.10    0.80
   5  -6  -1    0.60    0.70
   5   6  -1    0.90    0.80
   5   6  -1    2.20    1.00
   5   6  -1    1.90    1.10
   5   6  -1    7.80    3.60
   4  -6  -1    3.30    0.90
   4  -6  -1    1.60    0.80
   4  -6  -1    1.20    0.70
   4  -6  -1    1.20    0.90
   4   6  -1    3.70    2.70
   4   6  -1    0.90    0.60
   4   6  -1    0.50    0.70
   4   6  -1    0.20    0.80
   3  -6  -1  271.87   19.60
   3  -6  -1  277.77   19.80
   3  -6  -1  272.97   19.60
   3  -6  -1  276.87   19.60
  -3   6   1  238.78   21.60
   3   6  -1  256.27   19.60
  -2   6   1  120.29   11.50
   2   6  -1  130.59   11.00
   1   6  -1  455.15   34.60
  -1   6   1  454.35   35.00
   0   6  -1 1036.90   75.19
   0   6   1 1002.20   75.19
  -1   6  -1    7.10    2.20
   1   6   1    6.00    2.10
   2   6   1 1541.45  108.39
  -2   6  -1 1433.16  108.69
   3  -6   1 1406.96   93.99
   3  -6   1 1408.06   94.09
   3  -6   1 1415.16   93.99
   3  -6   1 1328.27   94.09
  -3   6  -1 1197.08   95.89
   3   6   1 1208.98   97.39
   3   6   1 1211.28   93.89
   3   6   1 1289.97   93.99
   4  -6   1   12.00    1.90
   4  -6   1   10.10    1.50
   4  -6   1   14.90    1.50
   4  -6   1   12.00    1.70
   4  -6   1    8.20    1.60
   4   6   1    8.80    1.50
   4   6   1   10.10    1.60
   4   6   1    8.80    2.30
   4   6   1    8.70    3.30
   5  -6   1    1.70    0.90
   5  -6   1    0.40    0.70
   5  -6   1    5.80    1.20
   5  -6   1    2.20    0.90
   5   6   1    2.40    2.60
   5   6   1    0.70    0.80
   5   6   1    2.60    1.00
   5   6   1    0.70    1.00
   6  -6   1   21.90    2.70
   6  -6   1   21.90    2.50
   6  -6   1   20.50    2.60
   6  -6   1   24.20    2.50
   6   6   1   24.10    2.80
   6   6   1   22.20    2.80
   6   6   1   19.20    2.70
   7  -6   1    1.90    0.90
   7  -6   1    5.60    1.20
   7  -6   1    3.50    1.10
   7   6   1    2.70    1.10
   7   6   1    2.00    1.00
   7   6   1    3.60    1.30
   8  -6   1   17.90    2.10
   8   6   1   16.60    2.30
   8   6   1   16.40    2.10
   8   6   1   19.90    2.30
   8  -7  -1   76.89    6.00
   8   7  -1   69.29    6.00
   8   7  -1   74.59    6.10
   7  -7  -1   56.39    4.80
   7   7  -1   56.19    4.90
   7   7  -1   47.40    4.90
   7   7  -1   56.89    5.00
   6  -7  -1   20.10    2.70
   6  -7  -1   23.90    2.50
   6   7  -1   21.90    3.10
   6   7  -1   24.00    2.90
   6   7  -1   24.50    2.80
   5  -7  -1    2.00    0.80
   5  -7  -1    3.10    1.00
   5   7  -1    0.20    1.00
   5   7  -1    2.00    0.90
   5   7  -1    0.70    0.90
   5   7  -1    2.00    3.00
   4  -7  -1  260.07   17.50
   4  -7  -1  244.68   17.50
   4  -7  -1  255.97   17.80
   4   7  -1  231.08   17.50
   4   7  -1  192.58   21.10
   4   7  -1  220.48   17.50
   3  -7  -1  515.65   35.70
   3  -7  -1  503.35   35.70
   3  -7  -1  526.55   36.10
   3   7  -1  481.55   35.80
   3   7  -1  465.25   39.80
  -3   7   1  453.45   38.40
   2  -7  -1  296.07   21.00
   2  -7  -1  302.17   21.30
   2   7  -1  300.27   23.00
   2   7  -1  248.58   24.20
  -2   7   1  282.67   23.60
   1   7  -1 2225.78  161.18
  -1   7   1 2217.78  161.68
   0   7  -1  355.96   31.80
   0   7  -1  400.36   30.90
   0   7   1  423.36   31.30
   1   7   1    9.90    3.40
  -1   7  -1   10.20    3.00
   1   7   1   10.10    2.80
   2  -7   1  188.18   13.90
   2  -7   1  198.58   14.20
  -2   7  -1  174.98   16.30
   2   7   1  184.28   15.90
   3  -7   1  602.14   42.30
   3  -7   1  623.94   42.30
   3  -7   1  614.24   42.60
   3   7   1  515.25   42.20
   3   7   1  579.24   42.40
   3   7   1  570.34   46.70
   4  -7   1  197.88   14.10
   4  -7   1  190.58   14.40
   4  -7   1  188.68   14.10
   4  -7   1  188.68   14.20
   4   7   1  181.88   14.30
   4   7   1  173.68   14.10
   5  -7   1   66.19    5.40
   5  -7   1   50.99    5.20
   5  -7   1   65.69    5.50
   5   7   1   64.99    5.50
   5   7   1   66.49    5.60
   6  -7   1   20.30    2.40
   6  -7   1   16.10    2.30
   6  -7   1   20.20    2.40
   6   7   1   17.30    2.50
   6   7   1   18.00    2.40
   7  -7   1    6.10    1.30
   7  -7   1    8.10    1.40
   7   7   1    9.80    1.70
   7   7   1    6.80    1.40
   8  -7   1   89.09    7.10
   8   7   1   88.49    7.20
   8   7   1   96.79    7.40
   8  -8  -1   35.50    3.20
   7  -8  -1   63.69    5.20
   7   8  -1   56.79    5.20
   7   8  -1   64.59    5.40
   6  -8  -1  127.49   12.20
   6  -8  -1  176.98   12.30
   6   8  -1  163.28   12.40
   6   8  -1  172.78   12.60
   5  -8  -1   49.90    5.40
   5  -8  -1   70.19    5.50
   5   8  -1   78.69    5.90
   5   8  -1   65.79    5.70
   4  -8  -1   23.80    2.80
   4  -8  -1   24.40    2.40
   4  -8  -1   21.10    2.30
   4   8  -1   22.10    2.60
   4   8  -1   18.50    5.80
   3  -8  -1   36.40    3.50
   3  -8  -1   40.40    3.50
   3  -8  -1   39.70    3.80
   3   8  -1   38.10    3.60
   3   8  -1   41.30    7.30
   2  -8  -1    0.10    0.50
   2  -8  -1   -0.40    0.60
   2   8  -1    1.00    1.90
  -2   8   1    3.80    3.00
   2   8  -1    0.00    1.70
   1  -8  -1   24.70    2.60
   1  -8  -1   23.60    2.30
   1   8  -1   22.80    4.60
   1   8  -1   21.60    4.80
  -1   8   1   22.70    4.90
   0  -8   1   58.19    5.30
   0   8  -1   59.49    8.20
   0   8   1   59.19    7.60
   0   8   1   58.19    8.60
   0   8  -1   77.39    8.00
   1  -8   1  339.87   23.60
   1  -8   1  353.36   23.90
   1   8   1  263.37   27.10
   1   8   1  331.97   26.40
  -1   8  -1  314.37   28.20
  -1   8  -1  320.77   26.60
   2  -8   1  361.06   23.80
   2  -8   1  287.07   23.20
   2  -8   1  339.97   23.40
   2   8   1  319.47   25.80
  -2   8  -1  300.57   26.50
   2   8   1  300.57   27.80
   3  -8   1  304.17   22.40
   3  -8   1  319.27   22.70
   3  -8   1  293.47   22.30
   3   8   1  311.77   22.50
   3   8   1  287.27   27.30
   4  -8   1  368.26   27.10
   4  -8   1  373.46   26.70
   4  -8   1  377.66   26.80
   4   8   1  326.07   26.70
   4   8   1  376.46   27.00
   5  -8   1  523.05   42.70
   5   8   1  693.83   43.00
   5   8   1  539.55   43.00
   6  -8   1   12.20    1.80
   6  -8   1    9.20    1.70
   6   8   1   14.50    2.10
   6   8   1   13.00    1.90
   7  -8   1    4.00    1.10
   7  -8   1    2.60    1.00
   7   8   1    3.50    1.10
   7   8   1    5.00    1.30
   8  -8   1   57.79    4.80
   7  -9  -1    2.20    0.90
   7  -9  -1    1.60    0.90
   7   9  -1    2.50    1.10
   7   9  -1    2.30    1.50
   6  -9  -1   27.60    2.90
   6   9  -1   27.40    3.10
   6   9  -1   26.90    3.30
   5  -9  -1  345.57   25.70
   5   9  -1  351.36   26.10
   4  -9  -1   79.29    6.60
   4  -9  -1   88.39    7.10
   4  -9  -1   83.89    6.60
   4   9  -1   67.69   11.10
   4   9  -1   82.19    6.80
   3  -9  -1  167.08   12.20
   3  -9  -1  153.68   11.70
   3  -9  -1  162.08   11.80
   3   9  -1  148.19   11.90
   3   9  -1  138.29   16.50
   2  -9  -1  763.52   60.99
   2  -9  -1  954.70   61.69
   2  -9  -1  859.31   61.29
   2   9  -1  818.52   66.49
   1  -9  -1  141.09   11.30
   1  -9  -1  144.29   11.00
  -1  -9   1  129.09   11.00
   1   9  -1  156.68   15.70
  -1   9   1  156.18   16.60
   0  -9   1   56.69    5.10
   0  -9   1   59.59    5.30
   0  -9  -1   62.69    5.40
   0   9   1   67.69    9.20
   0   9  -1   64.29    9.00
   1  -9   1   12.30    2.00
  -1  -9  -1    7.20    1.60
   1  -9   1    8.20    1.40
  -1   9  -1    9.00    4.00
   1   9   1    9.50    4.00
   2  -9   1  263.37   18.70
   2  -9   1  235.48   18.50
   2  -9   1  279.17   19.10
   2   9   1  231.98   23.40
  -2   9  -1  245.18   24.20
   3  -9   1   57.89    5.00
   3  -9   1   59.89    5.00
   3  -9   1   66.79    5.50
   3   9   1   61.59    5.20
   3   9   1   50.89    9.10
   4  -9   1   74.59    6.00
   4  -9   1   69.39    5.90
   4  -9   1   79.59    6.40
   4   9   1   62.09    6.10
   5  -9   1  455.95   30.80
   5   9   1  393.56   30.80
   5   9   1  405.16   31.00
   6  -9   1    5.90    1.30
   6  -9   1    7.10    1.40
   6   9   1    5.50    1.30
   6   9   1    8.00    1.60
   7  -9   1  135.19   10.90
   7  -9   1  167.58   11.10
   7   9   1  119.99   10.90
   7   9   1  159.48   11.20
   7 -10  -1   43.30    3.90
   7  10  -1   47.20    4.20
   6 -10  -1  150.18   11.80
   6 -10  -1  149.79   11.70
   6  10  -1  159.18   12.00
   5 -10  -1   78.49    6.40
   5 -10  -1   70.89    6.20
   5  10  -1   77.99    6.60
   4 -10  -1  160.98   10.80
   4 -10  -1  130.39   10.60
   4  10  -1  120.49   10.80
   3 -10  -1   60.69    5.50
   3 -10  -1   71.49    5.60
   3 -10  -1   69.49    6.00
   3  10  -1   70.39    5.80
   3  10  -1   57.79   10.20
   2 -10  -1  172.68   12.90
   2 -10  -1  142.09   12.30
   2 -10  -1  174.68   12.60
  -2  10   1  183.88   19.50
   2  10  -1  155.58   17.50
   1 -10  -1   69.19    6.00
   1 -10  -1   68.59    5.70
  -1 -10   1   63.89    5.90
  -1  10   1   81.59   11.30
   1  10  -1   65.29    9.90
   0 -10  -1  111.29    9.30
   0 -10   1  117.89    9.30
   0 -10   1  108.19    9.00
   0  10  -1  122.19   14.00
   0  10   1  124.09   14.20
  -1 -10  -1  400.86   34.10
   1 -10   1  500.25   34.50
   1 -10   1  467.25   34.00
   1  10   1  482.55   40.00
  -1  10  -1  485.05   40.10
   2 -10   1  478.95   39.30
   2 -10   1  598.24   40.10
   2 -10   1  560.74   39.50
  -2  10  -1  543.65   45.90
   2  10   1  536.85   45.50
   3 -10   1   36.80    3.40
   3 -10   1   35.50    3.40
   3 -10   1   36.10    3.90
   3  10   1   36.90    8.30
   3  10   1   33.30    3.50
   4 -10   1  437.66   28.70
   4  10   1  340.07   28.80
   5 -10   1   63.19    5.10
   5 -10   1   64.09    5.00
   5  10   1   44.00    5.10
   6 -10   1   20.30    2.30
   6 -10   1   20.90    2.30
   6  10   1   18.40    2.50
   7 -10   1    6.60    1.20
   7 -10   1    4.50    1.10
   7  10   1    4.80    1.20
   7 -11  -1    4.20    1.00
   6 -11  -1    3.70    1.00
   6 -11  -1    2.10    0.90
   6  11  -1    3.10    1.10
   5 -11  -1   85.29    7.10
   5 -11  -1   87.09    7.10
   5  11  -1   89.19    7.40
   4 -11  -1   61.79    5.30
   4  11  -1   62.79    5.60
   3 -11  -1   17.70    2.70
   3 -11  -1   19.60    2.50
   3  11  -1   22.50    2.60
   2 -11  -1   22.40    2.50
   2 -11  -1   19.60    2.90
  -2  11   1   20.00    7.20
   2  11  -1   20.00    6.40
   1 -11  -1  219.28   17.40
  -1 -11   1  208.78   17.30
   1  11  -1  236.28   23.10
  -1  11   1  255.07   24.00
   0 -11   1  458.25   34.70
   0 -11  -1  415.86   34.50
   0  11  -1  490.45   40.80
   0  11   1  529.35   41.50
  -1 -11  -1  172.58   15.60
   1 -11   1  201.28   15.50
   1 -11   1  208.78   15.90
   1  11   1  229.58   21.90
  -1  11  -1  227.48   21.90
   2 -11   1   22.70    2.60
   2 -11   1   23.60    3.20
   2  11   1   25.10    7.40
  -2  11  -1   22.50    7.30
   3 -11   1  202.68   16.60
   3 -11   1  213.28   17.00
   3  11   1  246.98   17.00
   4 -11   1   12.50    1.80
   4 -11   1   12.90    2.20
   4 -11   1    9.50    1.70
   4  11   1   10.00    2.00
   5 -11   1   89.29    7.00
   5 -11   1   79.69    7.00
   5  11   1   89.49    7.40
   6 -11   1    6.00    1.20
   6 -11   1    6.10    1.20
   6  11   1    6.00    1.40
   7 -11   1   42.80    3.60
   6 -12  -1  175.48   13.20
   6  12  -1  177.18   13.40
   5 -12  -1    9.90    1.60
   5 -12  -1   11.30    1.70
   5  12  -1   13.00    2.10
   4 -12  -1   50.39    4.60
   4  12  -1   55.99    5.00
   3 -12  -1    1.00    0.80
   3 -12  -1    1.30    1.00
   3 -12  -1    1.60    0.90
   3  12  -1    0.40    0.80
   2 -12  -1    3.00    1.00
   2 -12  -1    1.40    1.00
   1 -12  -1  315.37   22.70
  -1 -12   1  285.57   22.50
   0 -12  -1  333.87   25.30
   0 -12   1  342.17   25.40
   1 -12   1   28.30    3.30
   2 -12   1   55.99    5.30
   3 -12   1    2.70    1.10
   3 -12   1    0.80    0.70
   3 -12   1    0.80    0.80
   3  12   1    3.00    1.10
   4 -12   1    1.80    0.80
   4 -12   1    2.30    0.90
   4  12   1    1.80    1.00
   5 -12   1   11.00    1.60
   5 -12   1    9.60    1.60
   5  12   1    8.60    1.70
   6 -12   1  358.96   27.40
   6 -12   1  383.06   27.50
   6  12   1  387.96   27.70
   5 -13  -1   75.39    6.20
   5  13  -1   80.49    6.50
   4 -13  -1  551.74   43.40
   4  13  -1  650.43   43.90
   3  13  -1   16.10    2.40
   2 -13  -1  108.49    9.10
  -1 -13   1   49.40    4.80
   1 -13  -1   51.49    4.90
   0 -13  -1  660.63   48.30
   0 -13   1  659.83   48.30
   1 -13   1  230.08   17.70
   2 -13   1    0.60    1.00
   2  13   1    2.30    1.00
   3 -13   1  182.98   14.10
   3 -13   1  187.68   14.50
   3  13   1  183.68   14.30
   4 -13   1    5.70    1.20
   4 -13   1    4.20    1.10
   4  13   1    9.90    1.80
   5 -13   1    0.70    0.60
   5  13   1    0.00    0.80
   5  14  -1  131.19   10.10
   4  14  -1   12.60    2.00
   3  14  -1   27.00    3.00
   2 -14  -1   57.29    5.40
   2  14  -1   59.79    5.30
   1 -14  -1    4.20    1.40
   0 -14  -1  137.19   11.00
   0 -14   1  138.59   11.00
   1 -14   1  197.58   15.30
   2 -14   1    0.80    0.90
   2  14   1    1.60    1.00
   3  14   1   12.70    2.00
   4  14   1   90.89    7.50
   4  15  -1   30.60    3.00
   3  15  -1   68.49    5.80
   2  15  -1   58.79    5.20
   0 -15   1   35.20    3.60
   1 -15   1  690.03   51.59
   1  15   1  728.23   51.69
   2  15   1   61.69    5.50
   3  15   1   82.89    6.90
   4  15   1   14.10    1.90
   3  16  -1   28.80    3.00
  -2  16   1   12.30    1.70
   2  16  -1   14.10    1.90
   1  16  -1    1.60    0.90
   1  16   1  155.28   12.00
   2  16   1   59.29    5.10
   9   0  -2   -0.40    0.70
   9   0  -2    0.00    0.70
   8   0  -2   15.60    2.30
   8   0  -2   16.70    2.50
   7   0  -2    0.60    0.90
   7   0  -2   -1.10    0.80
   7   0  -2   -0.20    0.90
   6   0  -2   68.49    5.90
   6   0  -2   76.89    6.40
   6   0  -2   63.99    8.20
   6   0  -2   78.89    6.30
   5   0  -2    0.30    0.50
   5   0  -2    0.80    0.80
   5   0  -2    1.20    1.50
   5   0  -2    0.00    0.60
   4   0  -2 8682.43  622.04
   3   0  -2    2.10    1.10
   2   0  -2 5307.67  380.06
   1   0  -2   -0.50    0.70
   2   0   2   85.99    6.90
  -2   0  -2   78.99    6.20
   3   0   2    1.10    0.80
  -3   0  -2    2.30    0.60
   4   0   2  278.07   20.80
   4   0   2  279.67   20.70
   5   0   2    0.30    0.60
   5   0   2    0.80    0.80
   5   0   2    0.30    0.60
   6   0   2  735.53   52.19
   6   0   2  663.13   52.49
   6   0   2  756.22   52.39
   7   0   2    0.90    0.80
   7   0   2    0.80    0.80
   7   0   2    0.60    0.90
   8   0   2  112.39    9.40
   8   0   2  118.49    9.40
   8   0   2  125.19    9.70
   9   0   2    0.40    0.70
   9  -1  -2  424.66   30.40
   9  -1  -2  356.76   30.30
   9   1  -2  415.16   30.30
   9   1  -2  465.95   30.60
   8  -1  -2   86.09    6.90
   8  -1  -2   76.49    6.70
   8   1  -2   75.39    6.70
   8   1  -2   77.79    6.90
   7  -1  -2    3.30    1.30
   7  -1  -2    1.50    0.90
   7  -1  -2    1.80    0.90
   7   1  -2    1.50    1.00
   7   1  -2    1.00    1.00
   7   1  -2    0.50    0.90
   6  -1  -2  301.47   26.10
   6  -1  -2  334.37   23.70
   6  -1  -2  314.27   23.40
   6  -1  -2  355.86   24.00
   6   1  -2  286.77   26.30
   6   1  -2  333.37   23.80
   6   1  -2  298.27   23.40
   5  -1  -2  439.16   33.00
   5  -1  -2  435.66   30.80
   5  -1  -2  419.96   30.70
   5  -1  -2  381.06   30.40
   5   1  -2  427.86   33.30
   5   1  -2  432.46   30.80
   5   1  -2  376.66   30.40
   5   1  -2  434.06   30.80
   4  -1  -2   15.70    3.10
   4   1  -2   20.80    3.30
  -3  -1   2  243.08   17.60
   3  -1  -2  272.37   18.90
  -3   1   2  234.18   17.30
   3   1  -2  196.28   18.40
  -2  -1   2    2.10    0.70
  -2   1   2    0.90    0.50
   2   1  -2    1.50    1.00
   1  -1  -2  280.07   20.10
   1  -1  -2  249.88   19.60
  -1  -1   2  275.77   19.80
  -1   1   2  261.67   19.70
   1   1  -2  282.97   20.20
   0  -1   2 1214.48   91.49
   0   1  -2 1339.57   91.59
  -1  -1  -2 2947.71  210.78
   2  -1   2 5049.49  367.76
  -2   1  -2 5237.58  367.26
  -3  -1  -2    1.60    0.70
   3  -1   2    3.20    1.10
  -3   1  -2    1.20    0.40
   3   1   2    1.20    0.90
   4  -1   2  170.98   13.60
   4  -1   2  205.98   15.00
   4   1   2  152.38   13.50
   4   1   2  165.98   13.60
   4   1   2  204.38   15.30
   5  -1   2  117.49   10.50
   5  -1   2  153.28   11.10
   5  -1   2  124.89   10.60
   5  -1   2  149.49   10.90
   5  -1   2  139.59   10.70
   5   1   2  136.69   12.80
   5   1   2  140.39   10.80
   5   1   2  153.28   11.00
   5   1   2  150.98   11.10
   6  -1   2  657.03   45.70
   6  -1   2  631.54   45.50
   6   1   2  610.94   45.50
   6   1   2  618.84   45.70
   6   1   2  604.44   45.80
   7  -1   2  252.07   18.20
   7  -1   2  249.97   18.20
   7  -1   2  205.38   18.30
   7   1   2  249.68   18.30
   7   1   2  240.88   18.20
   8  -1   2   20.20    2.70
   8  -1   2   15.10    2.20
   8  -1   2   15.50    2.20
   8   1   2   18.70    2.30
   8   1   2   16.40    2.20
   8   1   2   18.60    2.60
   9  -1   2  115.79    9.00
   9   1   2  113.49    8.90
   9  -2  -2  103.19    7.90
   9   2  -2   99.49    7.80
   9   2  -2   94.49    7.90
   8  -2  -2    4.30    1.40
   8  -2  -2    5.00    1.40
   8   2  -2    4.60    1.40
   8   2  -2    5.40    1.50
   7  -2  -2   98.99    8.00
   7  -2  -2  111.99    8.50
   7  -2  -2  107.19    8.30
   7   2  -2  102.59    8.10
   7   2  -2   79.59    8.10
   6  -2  -2   12.30    2.00
   6  -2  -2   13.40    1.70
   6  -2  -2   10.80    1.80
   6  -2  -2   10.70    2.00
   6   2  -2    7.90    3.40
   6   2  -2   12.30    2.10
   6   2  -2   13.60    2.20
   6   2  -2   10.70    1.70
   5  -2  -2  198.98   16.10
   5  -2  -2  227.88   16.60
   5  -2  -2  198.58   16.20
   5  -2  -2  222.08   16.50
   5   2  -2  207.48   16.30
   5   2  -2  250.47   19.40
   5   2  -2  223.08   16.60
   5   2  -2  227.08   16.60
   4  -2  -2  336.27   24.60
   4   2  -2  272.97   22.80
   4   2  -2  320.57   25.00
  -3  -2   2 2454.65  189.38
  -3   2   2 2820.02  188.98
  -2  -2   2   59.29    5.00
   2  -2  -2   59.69    5.30
   2   2  -2   54.69    4.60
   2   2  -2   50.19    4.50
   2   2  -2   58.59    5.60
  -2   2   2   56.49    4.80
  -1  -2   2   29.50    2.90
   1   2  -2   30.90    3.20
  -1   2   2   26.70    2.80
   0  -2  -2  314.77   21.70
   0   2  -2  306.07   21.90
   0   2  -2  250.67   21.50
   1   2   2 1321.37  106.39
   1   2   2 1546.25  105.89
  -1   2  -2 1556.84  105.99
  -2  -2  -2  474.05   34.80
   2   2   2  463.55   34.00
  -2   2  -2  420.36   34.30
   2   2   2  479.95   34.00
   2   2   2  529.95   35.50
  -3  -2  -2 3013.80  219.48
  -3   2  -2 2820.82  218.78
   3   2   2 3344.17  220.28
   4  -2   2    1.70    0.80
   4  -2   2    3.00    0.90
   4   2   2    1.60    0.80
   4   2   2    3.00    0.90
   4   2   2    1.40    0.70
   4   2   2    3.70    1.70
   5  -2   2    0.90    0.60
   5  -2   2    1.00    0.70
   5  -2   2    1.40    0.80
   5  -2   2    0.40    0.70
   5  -2   2    3.70    1.10
   5   2   2    2.10    0.80
   5   2   2    3.40    2.00
   5   2   2    0.70    0.70
   5   2   2    0.50    0.70
   6  -2   2   90.19    7.20
   6  -2   2   90.59    7.30
   6  -2   2   88.79    7.00
   6  -2   2   90.49    7.50
   6   2   2   91.19    7.30
   6   2   2   69.39    7.20
   6   2   2   94.99    7.60
   7  -2   2  653.03   51.79
   7  -2   2  734.33   51.69
   7  -2   2  750.22   51.69
   7   2   2  647.44   51.89
   7   2   2  707.93   51.79
   7   2   2  765.42   51.79
   8  -2   2  173.28   12.70
   8  -2   2  160.88   12.40
   8  -2   2  151.28   12.30
   8   2   2  165.58   12.70
   8   2   2  162.48   12.60
   8   2   2  160.58   12.50
   9   3  -2  509.45   38.60
   9   3  -2  551.24   38.60
   8  -3  -2    5.30    1.40
   8   3  -2    5.60    1.50
   8   3  -2    6.60    1.50
   7  -3  -2    2.50    1.20
   7  -3  -2    2.00    1.20
   7  -3  -2    4.40    1.10
   7  -3  -2    1.90    1.10
   7   3  -2    1.80    1.00
   7   3  -2    3.30    1.40
   7   3  -2    3.90    1.10
   6  -3  -2    2.50    1.00
   6  -3  -2    0.50    0.80
   6  -3  -2    0.30    0.80
   6  -3  -2    1.20    0.80
   6   3  -2    0.30    0.80
   6   3  -2    0.40    0.80
   6   3  -2    2.10    2.50
   6   3  -2    0.00    0.80
   5  -3  -2  862.91   57.89
   5  -3  -2  764.72   57.59
   5  -3  -2  803.52   57.69
   5  -3  -2  785.52   57.49
   5   3  -2  833.92   57.89
   5   3  -2  794.12   60.79
   5   3  -2  760.42   57.59
   5   3  -2  775.12   57.79
   4   3  -2   23.20    2.50
   4   3  -2   29.40    2.70
   4   3  -2   21.90    4.00
  -3   3   2  556.94   35.50
   3   3  -2  403.36   36.40
  -2  -3   2  334.57   25.30
   2   3  -2  345.07   24.70
  -2   3   2  333.17   24.80
   2   3  -2  346.47   24.80
   2   3  -2  298.77   25.70
  -1  -3   2   29.70    3.30
  -1   3   2   29.00    3.10
   1   3  -2   30.70    3.60
   0  -3  -2  354.86   27.30
   0   3  -2  368.66   27.70
   0   3  -2  376.26   27.30
  -1  -3  -2 6109.39  453.25
   1   3   2 5624.24  453.75
   1   3   2 6832.82  453.25
   1   3   2 6779.82  453.05
  -2  -3  -2  147.19   11.60
   2   3   2  135.99   10.90
  -2   3  -2  123.59   11.00
   2   3   2  142.09   10.80
   2   3   2  151.38   12.10
  -3  -3  -2  115.09    9.70
  -3   3  -2  107.19    9.00
   4  -3   2  171.28   13.50
   4  -3   2  189.98   13.80
   4  -3   2  179.08   13.60
   4   3   2  213.58   16.10
   4   3   2  162.78   13.60
   4   3   2  162.68   13.60
   4   3   2  190.98   13.80
   5  -3   2  528.15   39.50
   5  -3   2  552.54   39.50
   5  -3   2  576.04   39.80
   5  -3   2  514.45   39.30
   5  -3   2  514.55   39.30
   5   3   2  547.65   39.60
   5   3   2  536.45   39.70
   5   3   2  575.94   39.80
   5   3   2  535.05   42.10
   6  -3   2    9.90    1.80
   6  -3   2   14.90    2.10
   6  -3   2    9.90    1.70
   6  -3   2    9.30    1.80
   6  -3   2   10.60    1.60
   6   3   2    8.90    1.80
   6   3   2   14.40    2.00
   6   3   2   11.90    2.10
   7  -3   2  221.68   16.70
   7  -3   2  210.88   16.50
   7  -3   2  235.38   17.00
   7   3   2  199.88   16.80
   7   3   2  234.98   16.80
   7   3   2  218.88   17.00
   8  -3   2    8.70    1.70
   8  -3   2    8.60    1.50
   8   3   2    8.60    1.60
   8   3   2    8.50    1.70
   8   3   2    9.10    1.60
   8  -4  -2    0.70    0.90
   8   4  -2    3.30    1.20
   8   4  -2    2.10    1.10
   8   4  -2    0.10    1.00
   7  -4  -2    2.90    1.10
   7  -4  -2    2.50    1.00
   7  -4  -2    1.60    1.10
   7   4  -2    2.20    1.00
   7   4  -2    0.90    1.10
   7   4  -2    1.40    1.00
   6  -4  -2  210.98   17.00
   6  -4  -2  233.38   16.60
   6  -4  -2  246.48   17.00
   6  -4  -2  229.38   16.70
   6   4  -2  223.98   17.00
   6   4  -2  225.78   16.80
   6   4  -2  182.48   19.80
   6   4  -2  222.38   17.00
   5  -4  -2   79.99    6.50
   5  -4  -2   83.59    6.60
   5  -4  -2   79.29    6.70
   5  -4  -2   88.19    6.90
   5  -4  -2   89.19    6.70
   5   4  -2   80.59    6.90
   5   4  -2   79.19    9.50
   5   4  -2   78.09    6.70
   5   4  -2   86.49    6.90
   4  -4  -2 1162.38   83.19
   4  -4  -2 1166.38   82.99
   4   4  -2 1110.49   83.09
   4   4  -2 1098.59   83.19
   4   4  -2 1115.29   83.19
   4   4  -2 1285.97   86.49
   2   4  -2  303.27   23.10
  -2   4   2  303.57   23.30
   2   4  -2  312.97   23.30
   1   4  -2  568.24   39.20
  -1   4   2  564.74   39.00
   1   4  -2  445.86   38.70
   0  -4   2   25.40    3.00
   0   4  -2   17.20    2.50
   0   4  -2   18.30    3.00
  -1  -4  -2  528.45   37.60
   1   4   2  491.85   37.30
  -1   4  -2  485.15   37.20
  -2  -4  -2  186.48   15.40
   2   4   2  207.38   14.80
  -2   4  -2  178.08   14.90
   2   4   2  182.28   14.80
  -3  -4  -2  554.34   41.90
   3   4   2  609.84   42.60
  -3   4  -2  499.35   41.00
   4  -4   2  120.99    9.60
   4  -4   2  117.99    9.40
   4  -4   2  138.89    9.80
   4  -4   2  122.89    9.50
   4   4   2  122.29    9.70
   4   4   2  125.09    9.70
   4   4   2  108.59    9.60
   4   4   2  143.09   12.20
   5  -4   2   78.29    6.50
   5  -4   2   81.59    6.20
   5  -4   2   77.49    6.30
   5  -4   2   78.49    6.20
   5   4   2   60.79    8.30
   5   4   2   75.99    6.40
   5   4   2   83.79    6.60
   5   4   2   80.99    6.60
   6  -4   2   89.09    7.60
   6  -4   2   94.59    7.50
   6  -4   2   90.79    7.40
   6  -4   2   93.59    7.40
   6   4   2   87.39    7.70
   6   4   2   92.59    7.60
   7  -4   2  701.33   51.09
   7  -4   2  702.03   51.19
   7  -4   2  725.03   51.39
   7   4   2  678.93   51.49
   7   4   2  714.23   51.29
   8  -4   2    2.20    1.00
   8  -4   2    2.50    1.00
   8   4   2    2.10    1.10
   8   4   2    2.60    1.00
   8   4   2    2.70    0.90
   8  -5  -2   42.20    3.80
   8  -5  -2   36.60    3.80
   8   5  -2   44.20    4.20
   8   5  -2   45.80    4.10
   8   5  -2   42.20    4.00
   7  -5  -2  353.86   26.60
   7  -5  -2  349.47   26.40
   7   5  -2  377.26   26.80
   7   5  -2  357.46   26.80
   7   5  -2  350.56   26.50
   6  -5  -2  131.59    9.60
   6  -5  -2  122.39    9.60
   6  -5  -2  127.79    9.80
   6   5  -2  118.99    9.90
   6   5  -2  135.19   10.00
   6   5  -2  123.49    9.70
   6   5  -2   94.69   12.90
   5  -5  -2  199.98   14.20
   5  -5  -2  186.38   14.10
   5  -5  -2  195.58   14.40
   5  -5  -2  189.78   14.20
   5   5  -2  192.98   14.40
   5   5  -2  197.48   14.30
   5   5  -2  182.58   14.40
   5   5  -2  157.08   17.20
   4  -5  -2    3.90    1.00
   4  -5  -2    1.30    0.70
   4  -5  -2    1.50    0.70
   4  -5  -2    2.00    1.30
   4   5  -2    2.40    1.00
   4   5  -2    7.60    2.90
   4   5  -2    1.00    0.70
   4   5  -2    5.40    1.10
   3   5  -2  155.98   14.40
   2   5  -2  103.39   10.20
   1   5  -2  441.56   39.80
   1   5  -2  611.74   39.50
   0   5  -2    1.70    1.10
   0   5  -2    1.90    1.40
   0   5   2    3.40    1.40
  -1   5  -2   13.90    2.50
   1   5   2   14.80    2.60
   2   5   2  643.84   46.40
  -2   5  -2  605.64   46.50
   3   5   2  329.47   24.90
  -3   5  -2  275.17   23.10
   3   5   2  284.27   21.90
   4  -5   2   31.40    3.10
   4  -5   2   34.50    3.10
   4  -5   2   33.50    2.90
   4  -5   2   29.50    2.90
   4  -5   2   28.80    3.10
   4   5   2   31.90    3.00
   4   5   2   34.00    5.40
   4   5   2   27.10    3.00
   4   5   2   31.50    3.00
   5  -5   2  218.68   16.10
   5  -5   2  217.88   16.20
   5  -5   2  211.88   16.00
   5  -5   2  207.88   15.90
   5   5   2  220.68   16.20
   5   5   2  198.28   16.20
   5   5   2  216.38   16.30
   6  -5   2  447.76   30.60
   6  -5   2  427.36   30.50
   6  -5   2  414.26   30.60
   6  -5   2  422.06   30.70
   6   5   2  404.76   30.80
   6   5   2  405.26   30.80
   6   5   2  386.26   30.70
   7  -5   2   33.40    3.10
   7  -5   2   28.50    3.20
   7  -5   2   27.80    3.10
   7   5   2   29.80    3.30
   7   5   2   28.50    3.30
   7   5   2   30.50    3.20
   8  -5   2   59.49    5.10
   8   5   2   55.19    5.20
   8   5   2   67.09    5.30
   8   5   2   62.49    5.30
   8  -6  -2   62.99    5.00
   8   6  -2   52.99    5.20
   8   6  -2   58.79    5.90
   8   6  -2   62.69    5.20
   7  -6  -2   58.59    4.80
   7   6  -2   53.59    5.20
   7   6  -2   56.89    5.10
   7   6  -2   49.50    4.80
   6  -6  -2    3.80    1.10
   6  -6  -2    3.80    1.20
   6  -6  -2    3.50    1.00
   6   6  -2    1.70    1.10
   6   6  -2    2.40    1.10
   6   6  -2    2.30    1.00
   5  -6  -2   35.10    3.20
   5  -6  -2   34.70    3.30
   5  -6  -2   32.20    3.10
   5   6  -2   29.20    6.10
   5   6  -2   35.10    3.40
   5   6  -2   35.10    3.50
   5   6  -2   35.10    3.50
   4  -6  -2  879.51   57.39
   4  -6  -2  793.62   57.39
   4  -6  -2  861.61   57.39
   4   6  -2  824.32   57.49
   4   6  -2  729.43   57.49
   4   6  -2  757.12   57.39
   4   6  -2  717.63   61.09
   3  -6  -2   15.50    1.80
   3  -6  -2   21.90    2.20
   3  -6  -2   17.70    1.90
  -3   6   2   21.30    4.00
   3   6  -2   15.50    1.90
   2   6  -2  177.58   14.10
  -2   6   2  160.38   14.60
   1   6  -2  433.36   33.70
  -1   6   2  451.35   34.20
   0   6  -2  587.74   45.50
   0   6   2  626.44   45.90
   1   6   2  326.07   24.70
  -1   6  -2  293.47   24.40
   2   6   2  322.57   24.80
  -2   6  -2  307.87   25.00
   3  -6   2  157.58   12.00
   3  -6   2  155.08   11.70
   3  -6   2  169.78   11.90
   3  -6   2  156.88   11.70
   3   6   2  156.28   15.10
   3   6   2  143.79   11.70
   3   6   2  155.68   11.90
  -3   6  -2  153.28   14.80
   4  -6   2   18.60    2.30
   4  -6   2   22.80    2.30
   4  -6   2   21.10    2.20
   4  -6   2   24.00    2.40
   4  -6   2   21.40    2.50
   4   6   2   19.80    2.30
   4   6   2   23.90    4.80
   4   6   2   19.70    2.40
   5  -6   2   19.70    2.40
   5  -6   2   21.80    2.30
   5  -6   2   21.40    2.40
   5  -6   2   19.80    2.20
   5   6   2   21.10    2.50
   5   6   2   19.90    2.40
   5   6   2   19.10    2.70
   5   6   2   12.80    4.50
   6  -6   2    4.70    1.20
   6  -6   2    6.20    1.40
   6  -6   2    2.30    0.90
   6  -6   2    2.00    1.00
   6   6   2    3.30    1.30
   6   6   2    2.20    1.00
   6   6   2    1.40    0.90
   7  -6   2   51.69    4.40
   7  -6   2   46.10    4.30
   7  -6   2   46.20    4.40
   7   6   2   51.99    4.60
   7   6   2   47.50    4.60
   7   6   2   49.10    4.60
   8  -6   2  400.56   29.30
   8   6   2  425.66   29.50
   8   6   2  381.86   29.40
   8  -7  -2    1.50    0.90
   8   7  -2    1.40    0.80
   7  -7  -2   96.49    7.40
   7   7  -2   84.89    7.60
   7   7  -2   92.39    7.50
   7   7  -2   87.99    7.50
   6  -7  -2  530.15   36.80
   6  -7  -2  463.95   36.80
   6   7  -2  529.75   37.00
   6   7  -2  481.75   37.10
   6   7  -2  510.65   37.00
   5  -7  -2  610.14   45.20
   5  -7  -2  645.44   45.20
   5   7  -2  587.74   45.40
   5   7  -2  615.24   45.30
   5   7  -2  651.33   45.40
   4  -7  -2  389.56   26.30
   4  -7  -2  365.96   26.30
   4   7  -2  369.46   26.40
   4   7  -2  314.47   30.40
   4   7  -2  348.57   26.30
   3  -7  -2  276.87   19.50
   3  -7  -2  286.27   19.30
   3  -7  -2  276.97   19.20
   3   7  -2  262.97   19.30
  -3   7   2  212.68   21.50
   3   7  -2  238.58   22.80
   2  -7  -2  176.48   12.00
   2  -7  -2  164.98   12.10
   2   7  -2  172.48   13.90
  -2   7   2  151.48   14.50
   2   7  -2  128.79   14.70
  -1   7   2    2.80    2.10
   1   7  -2    3.20    2.10
   1   7  -2    7.40    2.30
   0   7  -2  257.87   22.80
   0   7  -2  267.87   21.80
   0   7   2  277.47   22.20
  -1   7  -2 2481.25  186.68
   1   7   2 2616.64  185.18
  -1   7  -2 2560.54  185.08
   2  -7   2  937.81   66.39
   2  -7   2 1024.00   66.79
  -2   7  -2  907.01   68.99
   2   7   2  779.82   70.09
   2   7   2  964.30   68.69
   3  -7   2    4.90    1.10
   3  -7   2   11.00    1.60
   3  -7   2    4.30    1.10
   3  -7   2    7.60    1.50
   3   7   2   10.30    1.40
   3   7   2    5.40    1.20
   3   7   2    5.30    3.00
   4  -7   2  278.57   20.90
   4  -7   2  285.47   20.90
   4  -7   2  293.37   21.20
   4  -7   2  285.07   21.00
   4   7   2  279.57   21.10
   4   7   2  270.77   20.90
   5  -7   2   71.09    5.40
   5  -7   2   61.29    5.40
   5  -7   2   56.39    5.30
   5   7   2   57.59    5.50
   5   7   2   66.09    5.50
   6  -7   2  201.88   14.40
   6  -7   2  179.58   14.40
   6  -7   2  197.38   14.60
   6   7   2  178.28   14.60
   6   7   2  188.88   14.60
   7  -7   2    2.10    0.90
   7  -7   2    3.50    1.00
   7   7   2    1.90    1.00
   7   7   2    3.40    1.20
   8  -7   2    1.00    0.70
   8   7   2    0.80    0.70
   8   7   2    0.30    0.80
   8  -8  -2    3.30    0.90
   7  -8  -2  111.09    8.30
   7   8  -2   94.69    8.30
   7   8  -2  110.39    8.50
   6  -8  -2    2.80    1.00
   6  -8  -2    2.60    1.00
   6   8  -2    4.10    1.30
   6   8  -2    3.10    1.10
   5  -8  -2  187.08   17.10
   5  -8  -2  247.98   17.20
   5   8  -2  225.98   17.30
   5   8  -2  259.17   17.60
   4  -8  -2    5.40    1.20
   4  -8  -2    3.70    1.00
   4   8  -2    4.10    3.20
   4   8  -2    4.60    1.20
   3  -8  -2  322.77   23.60
   3  -8  -2  320.57   23.20
   3  -8  -2  326.67   23.30
   3   8  -2  311.07   23.30
   3   8  -2  295.57   27.60
   2  -8  -2   71.69    5.50
   2  -8  -2   64.99    5.60
   2  -8  -2   63.29    5.30
  -2   8   2   56.49    8.30
   2   8  -2   68.79    9.00
   2   8  -2   67.59    7.60
   1  -8  -2   99.99    8.10
   1  -8  -2  107.09    8.00
   1   8  -2   92.69   10.00
   1   8  -2  106.49   11.50
  -1   8   2  102.39   10.90
   0  -8   2  356.36   26.10
   0   8   2  351.66   30.80
   0   8   2  362.76   29.20
   0   8  -2  334.97   28.40
   0   8  -2  369.96   30.10
   1  -8   2  310.57   22.00
   1  -8   2  301.57   21.70
  -1   8  -2  285.37   24.40
   1   8   2  280.17   24.50
  -1   8  -2  293.37   26.00
   2  -8   2    0.70    0.60
   2  -8   2    0.60    0.80
   2  -8   2    0.50    0.60
   2   8   2    2.60    2.70
  -2   8  -2    1.00    2.50
   2   8   2   -0.10    2.00
   3  -8   2  585.24   41.30
   3  -8   2  604.24   40.90
   3  -8   2  547.85   40.80
   3   8   2  512.45   45.90
   3   8   2  562.34   41.10
   4  -8   2    6.20    1.50
   4  -8   2    5.00    1.20
   4  -8   2    5.30    1.20
   4   8   2    6.00    1.40
   4   8   2    4.80    1.20
   4   8   2    5.50    3.70
   5  -8   2   80.39    5.80
   5  -8   2   52.29    5.50
   5   8   2   63.99    5.90
   5   8   2   72.09    5.80
   6  -8   2   17.10    2.30
   6  -8   2   16.30    2.10
   6   8   2   18.50    2.40
   6   8   2   18.90    2.60
   7  -8   2  971.00   65.69
   7  -8   2  877.01   65.49
   7   8   2  970.70   65.89
   7   8   2  823.52   65.59
   7  -9  -2   56.59    4.80
   7   9  -2   55.79    5.00
   6  -9  -2    0.20    0.70
   6  -9  -2    1.60    0.90
   6   9  -2    1.60    1.00
   5  -9  -2  591.24   43.40
   5   9  -2  601.14   43.70
   4  -9  -2    7.30    1.40
   4  -9  -2    9.20    1.50
   4   9  -2    7.30    4.40
   4   9  -2   11.90    1.80
   3  -9  -2  312.67   22.90
   3  -9  -2  335.57   23.00
   3  -9  -2  321.67   23.30
   3   9  -2  288.77   23.00
   3   9  -2  290.37   27.90
   2  -9  -2  119.59    8.90
   2  -9  -2  120.99    9.20
   2  -9  -2  102.19    8.70
   2   9  -2  114.19   13.20
   1  -9  -2  281.87   21.30
  -1  -9   2  264.47   21.10
   1  -9  -2  291.47   21.10
   1   9  -2  290.17   25.80
  -1   9   2  300.37   27.20
   0  -9   2  135.59   10.50
   0  -9  -2  144.79   10.60
   0  -9   2  123.49   10.20
   0   9   2  141.79   15.10
   0   9  -2  128.69   14.30
   1  -9   2  296.77   22.10
   1  -9   2  275.97   21.70
   1   9   2  307.97   27.00
  -1   9  -2  303.77   26.70
   2  -9   2   48.70    4.30
   2  -9   2   42.60    3.70
   2  -9   2   40.10    3.60
  -2   9  -2   43.30    8.30
   2   9   2   37.20    7.30
   3  -9   2  751.82   51.69
   3  -9   2  703.43   51.59
   3  -9   2  751.52   52.09
   3   9   2  620.94   57.09
   3   9   2  732.33   51.89
   4  -9   2   93.39    8.30
   4  -9   2  131.79    8.60
   4   9   2  107.99    8.80
   4   9   2   92.49   13.10
   5  -9   2  146.99   10.20
   5  -9   2  103.79   10.00
   5   9   2  122.29   10.40
   5   9   2  144.59   10.20
   6  -9   2   56.19    5.30
   6  -9   2   68.39    5.40
   6   9   2   57.39    5.30
   6   9   2   73.39    5.80
   7  -9   2   18.30    2.10
   7  -9   2   17.20    2.10
   7   9   2   17.60    2.20
   7   9   2   20.10    2.40
   7 -10  -2   39.30    3.70
   7  10  -2   41.50    3.80
   6 -10  -2   94.69    7.50
   6 -10  -2   86.69    7.40
   6  10  -2   95.49    7.70
   5 -10  -2   26.60    2.80
   5 -10  -2   26.50    2.80
   5  10  -2   26.20    3.10
   4 -10  -2  578.54   42.40
   4  10  -2  585.64   42.70
   3 -10  -2  323.97   22.40
   3 -10  -2  247.98   22.60
   3 -10  -2  304.97   22.40
   3  10  -2  291.17   28.10
   3  10  -2  341.97   22.70
   2 -10  -2    4.60    1.10
   2 -10  -2    0.40    0.80
   2 -10  -2    1.80    0.80
  -2  10   2    1.30    3.50
   2  10  -2    2.00    2.80
  -1 -10   2  844.02   67.89
   1 -10  -2  904.11   68.09
   1 -10  -2  987.20   67.89
   1  10  -2  952.10   73.59
  -1  10   2 1023.40   75.39
   0 -10  -2 1206.28   91.79
   0 -10   2 1262.57   91.89
   0 -10   2 1221.48   91.59
   0  10  -2 1268.87   97.19
   0  10   2 1417.76   98.59
   1 -10   2    6.00    1.20
   1 -10   2    6.60    1.50
  -1  10  -2    5.40    3.70
   1  10   2    4.30    2.90
   2 -10   2  154.58   12.70
   2 -10   2  173.48   12.90
   2 -10   2  188.58   13.40
  -2  10  -2  164.88   17.90
   2  10   2  166.28   18.20
   3 -10   2  108.39    8.10
   3 -10   2  114.89    8.00
   3 -10   2  104.29    8.40
   3  10   2   89.69   13.10
   3  10   2   80.29    8.00
   4 -10   2   37.30    3.70
   4  10   2   45.40    4.20
   5 -10   2   29.80    2.90
   5  10   2   26.90    3.20
   6 -10   2   -0.20    0.70
   6 -10   2    1.30    0.80
   6  10   2    0.30    0.90
   7 -10   2  148.49   10.60
   7 -10   2  120.49   10.50
   7  10   2  152.48   10.80
   7 -11  -2   77.49    6.10
   6 -11  -2  347.37   24.80
   6 -11  -2  324.27   24.70
   6  11  -2  337.67   24.90
   5 -11  -2    1.70    0.80
   5 -11  -2    1.00    0.80
   5  11  -2    2.50    1.10
   4 -11  -2   16.20    2.40
   4 -11  -2   20.40    2.30
   4  11  -2   21.50    2.60
   3 -11  -2   22.00    2.70
   3 -11  -2   23.30    3.30
   3 -11  -2   31.50    2.80
   3  11  -2   25.60    2.90
   2 -11  -2  360.86   26.20
   2 -11  -2  351.36   25.80
  -2  11   2  344.67   33.30
   2  11  -2  336.27   32.00
   1 -11  -2  284.67   21.00
  -1 -11   2  275.77   20.90
   1  11  -2  250.27   25.90
  -1  11   2  300.47   27.70
   0 -11  -2   35.70    3.80
   0 -11   2   38.10    3.90
   0  11  -2   46.40    8.60
   1 -11   2   56.09    5.00
   1 -11   2   59.49    5.40
   1  11   2   62.39   10.00
  -1  11  -2   55.99    9.90
   2 -11   2  826.92   61.89
   2 -11   2  911.91   61.59
   2 -11   2  753.92   61.39
   2  11   2  914.31   68.59
   3 -11   2  346.87   22.40
   3 -11   2  264.47   22.70
   3  11   2  290.27   22.60
   4 -11   2  146.49   10.50
   4 -11   2  139.19    9.90
   4 -11   2  100.09    9.80
   4  11   2  124.49   10.30
   5 -11   2    4.90    1.20
   5 -11   2    7.30    1.30
   5  11   2    5.10    1.40
   6 -11   2   56.09    4.70
   6 -11   2   52.09    4.60
   6  11   2   57.09    5.00
   6 -12  -2    2.00    0.80
   6  12  -2    1.70    1.00
   5 -12  -2    1.50    0.80
   5  12  -2    2.40    1.10
   4 -12  -2  130.29   10.00
   4  12  -2  125.69   10.30
   3 -12  -2   12.50    2.00
   3 -12  -2   16.50    2.70
   3 -12  -2   19.40    2.10
   3  12  -2   18.50    2.50
   2 -12  -2   34.70    3.80
   1 -12  -2   36.00    4.00
  -1 -12   2   42.20    4.10
   0 -12  -2  208.58   16.90
   0 -12   2  233.48   17.10
   1 -12   2    9.80    2.00
   1 -12   2   10.50    1.70
   2 -12   2  200.98   15.20
   2  12   2  184.68   14.90
   3 -12   2  288.67   22.60
   3 -12   2  318.17   22.50
   3 -12   2  306.17   23.10
   4 -12   2    9.70    1.90
   4 -12   2    7.10    1.40
   4 -12   2    8.20    1.40
   4  12   2    6.60    1.60
   5 -12   2  103.89    8.40
   5 -12   2  102.59    8.30
   5  12   2  113.39    8.70
   6 -12   2    0.40    0.60
   6 -12   2    0.40    0.60
   6  12   2    1.10    0.80
   5 -13  -2  251.37   19.80
   5  13  -2  287.37   20.20
   4 -13  -2   33.90    3.50
   4  13  -2   42.80    3.90
   3  13  -2  101.89    8.40
   2 -13  -2   23.00    2.90
  -1 -13   2   17.50    2.60
   1 -13  -2   14.70    2.40
   0 -13  -2   17.60    2.50
   0 -13   2   16.60    2.50
   1 -13   2   73.69    6.60
   2 -13   2  135.09   11.60
   2  13   2  155.58   11.60
   3 -13   2    8.70    1.50
   3 -13   2    5.90    1.60
   3  13   2    7.30    1.70
   4 -13   2  182.68   15.00
   4 -13   2  207.28   15.20
   4  13   2  216.58   15.60
   5 -13   2   13.90    1.80
   5 -13   2   15.80    1.90
   5  13   2   19.90    2.40
   5  14  -2    4.90    1.20
   4  14  -2    1.90    1.00
   3  14  -2  122.09    9.80
   2  14  -2  241.78   18.30
  -1 -14   2   80.39    7.10
   1 -14  -2   88.69    7.30
   0 -14   2   36.50    3.80
   0 -14  -2   34.90    3.70
   1 -14   2   17.40    2.60
   2 -14   2   73.09    6.50
   2  14   2   76.09    6.50
   3 -14   2  255.17   19.90
   3  14   2  271.77   19.90
   4  14   2   14.50    2.10
   5  14   2    0.80    0.80
   4  15  -2   16.50    2.10
   3  15  -2    2.00    0.80
   2  15  -2  110.39    8.90
   0 -15   2  125.79   10.10
   1 -15   2  232.88   18.40
   1  15   2  253.17   18.40
   2 -15   2   12.80    2.00
   2  15   2   14.10    2.10
   3  15   2   73.29    6.30
   4  15   2   49.99    4.40
   3  16  -2   89.59    7.50
  -2  16   2   12.30    1.60
   2  16  -2   10.80    1.70
   1  16  -2    0.60    0.80
   0 -16   2   67.39    6.20
   0  16   2   84.09    6.40
   1  16   2    3.10    1.10
   2  16   2  123.79    9.70
   9   0  -3    2.90    0.90
   9   0  -3    2.20    1.00
   8   0  -3    0.80    0.90
   8   0  -3   -0.20    0.90
   7   0  -3 2025.30  144.09
   7   0  -3 1980.00  144.19
   6   0  -3    0.80    2.00
   6   0  -3    0.00    0.80
   6   0  -3    2.90    1.10
   6   0  -3    0.90    0.90
   5   0  -3  168.68   12.70
   5   0  -3  191.08   15.30
   5   0  -3  138.99   12.30
   5   0  -3  162.78   12.70
   4   0  -3   -0.10    1.00
   3   0  -3  500.65   37.70
   2   0  -3    4.60    1.30
   1   0  -3  746.13   52.79
  -1   0   3  709.13   52.39
   0   0  -3    2.50    0.40
   1   0   3    8.60    0.90
   1   0   3    7.40    0.90
  -2   0  -3   -3.90    0.40
   2   0   3   -4.60    0.50
   3   0   3 1577.24  113.29
  -3   0  -3 1560.94  112.49
   4   0   3    0.40    0.60
   4   0   3    0.90    1.20
   4   0   3    1.00    0.60
   4   0   3    0.40    0.50
   5   0   3  414.76   32.50
   5   0   3  457.45   32.80
   5   0   3  470.45   33.00
   6   0   3    0.20    0.90
   6   0   3    0.40    0.70
   6   0   3    0.50    0.70
   7   0   3  195.68   13.80
   7   0   3  191.98   13.70
   7   0   3  142.49   13.70
   8   0   3   -0.60    0.80
   8   0   3   -0.20    0.70
   8   0   3    0.40    0.80
   9  -1  -3    4.80    1.20
   9  -1  -3    3.40    1.00
   9   1  -3    5.80    1.30
   9   1  -3    4.30    1.10
   8  -1  -3    3.00    1.10
   8  -1  -3    2.80    1.30
   8   1  -3    4.30    1.30
   8   1  -3    4.50    1.30
   7  -1  -3    4.40    1.40
   7  -1  -3    7.00    1.60
   7   1  -3    1.20    1.10
   7   1  -3    5.00    1.50
   7   1  -3    3.20    1.20
   6  -1  -3  177.48   14.10
   6  -1  -3  180.28   16.90
   6  -1  -3  201.28   14.60
   6  -1  -3  191.58   14.50
   6   1  -3  197.68   14.60
   6   1  -3  175.08   17.20
   6   1  -3  180.68   14.10
   6   1  -3  195.28   14.60
   5  -1  -3   79.19    7.20
   5  -1  -3  104.89    9.90
   5  -1  -3   89.39    7.30
   5  -1  -3  101.59    7.80
   5  -1  -3   99.39    7.70
   5   1  -3  100.49    7.70
   5   1  -3   99.19    7.70
   5   1  -3   84.69    7.30
   4   1  -3   27.10    2.70
   4   1  -3   27.70    2.70
  -3  -1   3  351.86   23.20
   3  -1  -3  260.37   23.70
  -3   1   3  314.57   22.80
   3   1  -3  315.27   24.20
  -2  -1   3 2271.57  149.59
   2  -1  -3 2064.69  150.18
   2   1  -3 1987.10  149.09
   2   1  -3 2061.39  150.38
   2   1  -3 1940.11  149.19
  -2   1   3 2199.18  149.49
  -1  -1   3 1219.78   80.79
   1  -1  -3 1088.39   81.09
   1   1  -3 1083.89   81.09
  -1   1   3 1099.79   80.79
   0  -1   3    1.60    0.50
   0   1   3    0.80    0.40
   0   1  -3    1.60    0.50
   1  -1   3 1825.62  129.69
  -1   1  -3 1860.31  129.79
   1   1   3 1679.93  129.69
   1   1   3 1885.61  130.19
  -2  -1  -3  296.27   22.40
   2  -1   3  306.97   22.50
   2   1   3  309.37   22.80
  -2   1  -3  306.17   22.20
   3  -1   3  523.85   35.00
  -3  -1  -3  399.96   34.40
   3   1   3  518.95   35.30
  -3   1  -3  444.66   34.10
   4  -1   3   80.59    6.50
   4  -1   3   71.89    6.30
   4  -1   3   74.19    6.30
   4   1   3   75.39    6.50
   4   1   3   77.09    6.40
   4   1   3   81.59    6.50
   4   1   3   99.29    8.10
   5  -1   3  548.25   41.70
   5  -1   3  615.74   42.20
   5  -1   3  587.54   41.90
   5  -1   3  505.05   41.60
   5  -1   3  573.94   41.80
   5   1   3  598.04   42.00
   5   1   3  591.94   41.90
   5   1   3  585.34   42.10
   6  -1   3  118.49    9.10
   6  -1   3  107.09    8.90
   6   1   3  109.19    9.20
   6   1   3  108.99    8.90
   6   1   3  114.29    9.10
   7  -1   3    0.60    0.90
   7  -1   3    1.30    1.00
   7  -1   3    1.90    0.90
   7   1   3    0.10    0.80
   7   1   3    0.60    0.90
   7   1   3    0.10    0.80
   8  -1   3    1.40    0.80
   8  -1   3    0.30    0.80
   8  -1   3    0.20    0.90
   8   1   3    1.70    0.90
   8   1   3    1.10    1.00
   8   1   3    1.00    0.80
   9  -2  -3   15.70    2.10
   9   2  -3   13.80    2.00
   9   2  -3   17.60    2.00
   8  -2  -3  227.28   17.10
   8  -2  -3  214.08   16.90
   8   2  -3  225.58   17.10
   8   2  -3  226.58   17.20
   7  -2  -3   14.30    2.50
   7  -2  -3   15.40    2.50
   7   2  -3   22.60    2.60
   7   2  -3   14.40    2.20
   6  -2  -3    4.20    1.30
   6  -2  -3    3.00    1.00
   6  -2  -3    4.00    1.10
   6  -2  -3    3.20    1.10
   6   2  -3    2.80    1.10
   6   2  -3    7.00    3.10
   6   2  -3    4.20    1.40
   6   2  -3    3.30    1.20
   5  -2  -3    6.40    2.40
   5  -2  -3    5.80    1.20
   5  -2  -3    7.80    1.40
   5  -2  -3    4.50    1.10
   5  -2  -3    5.70    1.40
   5   2  -3    6.30    1.20
   5   2  -3    8.40    2.90
   5   2  -3    7.50    1.50
   5   2  -3    8.00    1.50
   4  -2  -3    2.00    1.30
   4   2  -3    2.30    1.60
   4   2  -3    1.20    0.80
   4   2  -3    2.30    0.80
  -3  -2   3  758.32   54.49
   3  -2  -3  808.02   55.19
  -3   2   3  784.92   54.09
   3   2  -3  629.64   55.09
   2  -2  -3 1159.48   91.19
  -2  -2   3 1306.97   90.89
   2   2  -3 1304.67   91.59
  -2   2   3 1252.17   90.59
   2   2  -3 1277.27   90.59
   2   2  -3 1256.17   90.39
  -1  -2   3  428.96   28.80
   1  -2  -3  333.17   28.60
   1   2  -3  346.87   28.60
   1   2  -3  411.66   29.20
  -1   2   3  436.06   28.80
   0  -2  -3  155.08   13.60
   0  -2   3  194.98   13.80
   0   2   3  201.28   13.80
   0   2  -3  173.98   13.70
  -1  -2  -3  252.47   21.50
   1  -2   3  298.37   21.30
  -1   2  -3  282.97   21.40
   1   2   3  324.87   21.50
  -2  -2  -3   68.39    5.90
   2   2   3   64.59    5.20
   2   2   3   70.39    5.20
  -2   2  -3   62.79    5.50
   2   2   3   69.49    6.30
  -3  -2  -3   25.30    3.20
  -3   2  -3   30.00    2.80
   3   2   3   28.30    3.60
   4  -2   3  584.44   41.50
   4  -2   3  558.44   41.20
   4   2   3  601.24   41.50
   4   2   3  554.04   41.40
   4   2   3  548.25   41.30
   5  -2   3   14.80    1.90
   5  -2   3   15.60    2.00
   5  -2   3   16.60    2.00
   5  -2   3   18.80    2.50
   5  -2   3   12.40    1.90
   5   2   3   15.40    2.10
   5   2   3   13.60    2.20
   5   2   3   13.70    2.10
   6  -2   3  324.17   24.10
   6  -2   3  337.97   24.40
   6  -2   3  334.87   24.40
   6  -2   3  333.57   24.20
   6   2   3  347.37   24.50
   6   2   3  281.07   24.40
   6   2   3  339.47   24.70
   7  -2   3   19.60    2.40
   7  -2   3   11.50    2.30
   7  -2   3   20.70    2.40
   7   2   3   22.60    2.50
   7   2   3   13.60    2.30
   7   2   3   20.50    2.60
   8  -2   3  176.28   13.30
   8  -2   3  166.38   13.10
   8   2   3  168.58   13.30
   8   2   3  165.98   13.10
   8   2   3  177.68   13.20
   9   3  -3   21.00    2.40
   9   3  -3   18.80    2.20
   8  -3  -3  103.89    8.80
   8  -3  -3  111.79    9.00
   8   3  -3  113.49    9.10
   8   3  -3  114.89    9.20
   7  -3  -3   85.09    6.50
   7  -3  -3   93.99    7.10
   7  -3  -3   85.19    6.80
   7   3  -3   62.99    6.80
   7   3  -3   71.79    6.50
   6  -3  -3  721.43   47.20
   6  -3  -3  644.14   46.70
   6  -3  -3  679.93   47.00
   6  -3  -3  632.94   46.70
   6   3  -3  546.05   50.19
   6   3  -3  621.94   46.70
   6   3  -3  626.24   47.10
   6   3  -3  681.83   47.20
   5  -3  -3   22.70    2.50
   5  -3  -3   20.90    2.30
   5  -3  -3   17.80    2.00
   5  -3  -3   23.70    2.30
   5   3  -3   14.60    4.10
   5   3  -3   20.60    2.40
   5   3  -3   18.20    2.10
   5   3  -3   18.50    2.30
   4   3  -3    7.10    1.40
   4   3  -3    9.10    1.50
  -3   3   3    9.00    1.80
   3   3  -3    8.70    2.50
  -2  -3   3 2053.49  141.89
   2   3  -3 1993.30  141.29
  -2   3   3 1801.22  141.39
   2   3  -3 2025.00  141.59
   1  -3  -3   90.99    8.00
  -1  -3   3  101.89    8.40
   1   3  -3   97.99    8.70
  -1   3   3  107.19    8.30
   0  -3  -3   85.69    8.10
   0   3  -3  108.39    8.60
  -1  -3  -3 2664.23  189.98
  -1   3  -3 2846.32  189.78
   1   3   3 2213.38  189.68
   1   3   3 2854.71  189.78
  -2  -3  -3    6.50    1.60
   2   3   3    7.10    1.20
  -2   3  -3    5.30    1.30
   2   3   3    6.10    1.70
   2   3   3    6.10    1.30
  -3  -3  -3  567.74   42.50
   3   3   3  591.54   42.80
  -3   3  -3  544.15   41.60
   4  -3   3   75.09    5.60
   4  -3   3   60.19    5.30
   4  -3   3   63.49    5.40
   4  -3   3   71.69    5.40
   4   3   3   66.39    5.50
   4   3   3   61.49    5.50
   4   3   3   67.39    5.50
   4   3   3   66.19    7.20
   5  -3   3    2.90    0.90
   5  -3   3    2.70    0.90
   5  -3   3    4.40    1.10
   5  -3   3    3.70    1.00
   5  -3   3    2.50    0.90
   5   3   3    3.10    1.10
   5   3   3    1.50    0.80
   5   3   3    1.70    0.90
   6  -3   3  490.55   33.90
   6  -3   3  445.36   33.60
   6  -3   3  475.55   33.80
   6  -3   3  450.85   33.60
   6  -3   3  483.25   34.10
   6   3   3  401.86   33.90
   6   3   3  465.95   33.90
   6   3   3  468.65   34.10
   7  -3   3   26.70    3.00
   7  -3   3   23.80    2.70
   7  -3   3   25.70    2.80
   7   3   3   21.20    2.80
   7   3   3   25.90    3.00
   7   3   3   26.30    2.90
   8  -3   3    1.90    1.00
   8  -3   3    1.00    0.90
   8   3   3    1.00    0.80
   8   3   3    1.40    1.00
   8   3   3    1.10    0.80
   8  -4  -3   27.60    3.20
   8   4  -3   29.10    3.20
   8   4  -3   32.80    3.40
   7  -4  -3  904.51   66.49
   7  -4  -3  944.01   66.89
   7   4  -3  935.41   67.09
   7   4  -3  901.71   66.59
   6  -4  -3   45.80    4.00
   6  -4  -3   42.80    4.20
   6  -4  -3   40.90    4.00
   6  -4  -3   47.60    4.30
   6   4  -3   49.20    4.50
   6   4  -3   35.00    6.70
   6   4  -3   44.40    4.10
   6   4  -3   49.50    4.50
   5  -4  -3  479.45   33.20
   5  -4  -3  467.25   32.90
   5  -4  -3  459.45   33.10
   5  -4  -3  438.46   32.90
   5   4  -3  454.25   33.20
   5   4  -3  400.36   36.10
   5   4  -3  475.35   33.30
   5   4  -3  434.16   32.90
   4  -4  -3  121.79    9.10
   4  -4  -3  120.59    9.50
   4   4  -3  117.39    9.30
   4   4  -3  113.89    9.20
   4   4  -3  135.69   12.30
   4   4  -3  112.89    9.30
   3   4  -3   19.40    2.10
  -2   4   3  281.47   22.10
   2   4  -3  308.77   22.30
   2   4  -3  278.97   21.90
  -1   4   3  376.66   25.10
   1   4  -3  292.97   25.30
   1   4  -3  317.67   24.80
   0   4  -3 3488.75  237.78
   0   4  -3 3135.59  238.08
  -1  -4  -3   81.49    7.60
   1   4   3   90.49    7.70
   1   4   3   94.79    7.60
  -1   4  -3   70.79    7.20
  -2  -4  -3  397.66   28.70
   2   4   3  345.47   29.00
  -2   4  -3  334.87   28.00
   2   4   3  396.26   27.80
   2   4   3  389.76   28.10
  -3  -4  -3  340.87   26.70
  -3   4  -3  309.17   25.70
   3   4   3  373.26   27.20
   4  -4   3  539.75   36.60
   4  -4   3  497.05   36.30
   4  -4   3  518.05   36.40
   4  -4   3  474.15   36.40
   4   4   3  443.56   36.50
   4   4   3  498.15   38.80
   4   4   3  502.15   36.50
   4   4   3  532.95   36.60
   5  -4   3    6.70    1.40
   5  -4   3    7.70    1.30
   5  -4   3    7.90    1.50
   5  -4   3    8.20    1.40
   5   4   3    7.20    1.60
   5   4   3    5.60    2.70
   5   4   3    5.30    1.20
   5   4   3    5.70    1.40
   6  -4   3  187.08   14.10
   6  -4   3  178.48   14.10
   6  -4   3  190.88   14.30
   6  -4   3  193.38   14.50
   6   4   3  179.98   14.50
   7  -4   3    4.40    1.20
   7  -4   3    4.20    1.30
   7  -4   3    4.30    1.20
   7   4   3    5.10    1.40
   7   4   3    4.60    1.40
   7   4   3    4.20    1.30
   8  -4   3    1.40    0.90
   8   4   3    0.80    0.80
   8   4   3    2.00    1.00
   8   4   3    1.50    0.90
   8  -5  -3   25.20    3.90
   8  -5  -3   34.50    3.20
   8   5  -3   32.70    3.50
   8   5  -3   35.10    3.40
   7  -5  -3   20.80    2.60
   7  -5  -3   20.90    2.40
   7   5  -3   21.00    3.00
   7   5  -3   17.90    2.50
   7   5  -3   22.90    2.80
   6  -5  -3  514.05   42.00
   6  -5  -3  615.04   42.10
   6  -5  -3  589.44   42.30
   6   5  -3  579.94   42.20
   6   5  -3  603.44   42.50
   6   5  -3  568.04   42.50
   5  -5  -3    2.10    0.90
   5  -5  -3    3.00    1.00
   5  -5  -3    1.30    0.80
   5  -5  -3    1.00    0.70
   5   5  -3    2.20    0.90
   5   5  -3    1.60    0.90
   5   5  -3    1.80    0.80
   5   5  -3    4.70    2.90
   4  -5  -3  390.86   28.40
   4  -5  -3  422.16   28.50
   4  -5  -3  379.76   28.40
   4   5  -3  386.26   28.50
   4   5  -3  383.96   28.70
   4   5  -3  381.66   31.80
   4   5  -3  385.36   28.60
   3   5  -3   59.19    5.40
   2   5  -3  229.28   19.40
   1   5  -3 1762.22  115.89
   1   5  -3 1434.16  116.39
   0   5  -3   85.99    8.70
   0   5  -3   96.39    8.40
  -1  -5  -3  816.82   59.69
  -1   5  -3  766.52   59.29
   1   5   3  834.22   59.69
  -2  -5  -3  426.76   31.10
  -2   5  -3  355.56   30.30
   2   5   3  419.86   30.50
   3  -5   3  343.67   26.40
   3  -5   3  378.46   26.40
   3  -5   3  379.36   26.50
   3   5   3  357.16   26.40
  -3   5  -3  325.07   27.60
   3   5   3  397.26   29.50
   3   5   3  349.27   26.50
   4  -5   3   71.99    5.70
   4  -5   3   67.09    5.90
   4  -5   3   69.59    5.80
   4  -5   3   78.19    5.80
   4   5   3   73.69    5.90
   4   5   3   78.89    6.00
   4   5   3   66.39    5.90
   4   5   3   59.09    7.90
   5  -5   3  296.07   21.90
   5  -5   3  304.87   21.80
   5  -5   3  294.37   21.70
   5  -5   3  294.87   21.90
   5   5   3  299.77   22.00
   5   5   3  298.37   22.00
   5   5   3  266.97   21.90
   6  -5   3    2.10    0.90
   6  -5   3    1.10    0.90
   6  -5   3    2.00    1.00
   6  -5   3    2.10    1.00
   6   5   3    1.80    1.00
   6   5   3    2.20    1.10
   6   5   3    1.40    0.90
   7  -5   3   30.10    3.30
   7  -5   3   31.50    3.10
   7  -5   3   30.70    3.20
   7  -5   3   32.30    3.20
   7   5   3   32.10    3.30
   7   5   3   29.90    3.40
   7   5   3   31.30    3.40
   8  -5   3    6.60    1.20
   8   5   3    8.80    1.50
   8   5   3    5.50    1.40
   8   5   3    6.20    1.30
   8  -6  -3   -0.20    0.80
   8   6  -3    0.40    0.80
   8   6  -3    1.90    1.10
   7  -6  -3  274.67   20.50
   7   6  -3  275.47   20.80
   7   6  -3  276.27   20.90
   7   6  -3  272.77   20.60
   6  -6  -3    2.00    1.40
   6  -6  -3    0.10    0.60
   6   6  -3    1.50    1.00
   6   6  -3    1.20    1.00
   6   6  -3    1.00    1.00
   5  -6  -3   11.30    1.70
   5  -6  -3   14.00    1.80
   5  -6  -3   14.00    1.90
   5   6  -3   15.70    4.70
   5   6  -3   13.70    2.00
   5   6  -3   10.00    1.80
   5   6  -3   12.10    2.00
   4  -6  -3  281.37   17.90
   4  -6  -3  232.28   17.80
   4  -6  -3  250.27   17.80
   4   6  -3  233.08   17.90
   4   6  -3  236.88   18.00
   4   6  -3  193.68   20.90
   4   6  -3  251.17   17.90
   3  -6  -3 1176.78   80.89
   3  -6  -3 1149.98   80.69
   3  -6  -3 1137.59   80.69
   3   6  -3 1029.80   80.69
   2   6  -3   75.09    8.40
   1   6  -3  547.35   38.70
   1   6  -3  473.75   39.40
   0   6  -3  385.06   32.50
   0   6   3  432.76   32.30
   0   6  -3  427.76   31.90
  -1   6  -3    4.90    2.40
   1   6   3    4.00    2.40
  -1   6  -3    8.90    2.40
   1   6   3   13.10    2.90
  -2   6  -3  335.37   26.50
   2   6   3  293.37   27.60
   2   6   3  384.76   26.70
   3  -6   3  331.07   23.40
   3  -6   3  322.57   23.30
   3  -6   3  289.47   23.40
   3  -6   3  335.77   23.30
   3  -6   3  330.47   23.60
   3   6   3  305.07   26.70
   3   6   3  309.17   23.30
   3   6   3  319.17   23.40
   4  -6   3   40.20    3.50
   4  -6   3   37.60    3.60
   4  -6   3   38.30    3.50
   4  -6   3   35.90    3.70
   4  -6   3   43.50    3.60
   4   6   3   37.00    6.00
   4   6   3   38.70    3.60
   4   6   3   36.80    3.70
   5  -6   3  201.18   14.30
   5  -6   3  186.78   14.40
   5  -6   3  200.98   14.40
   5  -6   3  191.68   14.40
   5   6   3  186.78   14.50
   5   6   3  167.68   14.50
   5   6   3  186.98   14.50
   6  -6   3  316.87   23.10
   6  -6   3  334.17   23.00
   6  -6   3  332.77   23.00
   6  -6   3  305.17   23.00
   6   6   3  275.17   23.10
   6   6   3  317.77   23.20
   6   6   3  283.17   23.10
   7  -6   3   67.39    5.80
   7  -6   3   71.19    6.00
   7  -6   3   73.89    6.00
   7   6   3   79.79    6.20
   7   6   3   72.39    6.20
   7   6   3   63.99    6.10
   8  -6   3  166.28   12.80
   8   6   3  169.68   13.00
   8   6   3  179.18   13.10
   8  -7  -3   49.99    4.10
   8   7  -3   44.30    4.10
   7  -7  -3  126.59    9.70
   7   7  -3  120.79    9.90
   7   7  -3  117.29   10.00
   7   7  -3  131.09    9.90
   6  -7  -3   67.49    5.80
   6  -7  -3   66.39    5.90
   6   7  -3   79.59    6.20
   6   7  -3   70.09    6.20
   6   7  -3   68.29    6.10
   5  -7  -3  387.46   28.20
   5  -7  -3  381.96   28.30
   5   7  -3  365.26   28.40
   5   7  -3  381.36   28.50
   5   7  -3  407.06   28.50
   4  -7  -3  861.71   59.19
   4  -7  -3  890.71   59.29
   4   7  -3  751.82   59.39
   4   7  -3  782.62   59.29
   4   7  -3  816.52   59.29
   3  -7  -3   64.59    5.20
   3  -7  -3   63.79    5.40
   3  -7  -3   64.39    5.20
  -3   7   3   60.69    8.00
   2  -7  -3  336.57   24.50
   2  -7  -3  364.36   24.40
  -2   7   3  323.87   27.00
   2   7  -3  290.57   27.40
   2   7  -3  342.27   26.30
   1   7  -3  893.31   64.99
   1   7  -3  871.11   66.39
  -1   7   3  856.91   65.59
   0   7   3    2.30    1.80
   0   7   3    0.90    1.60
   0   7  -3    2.00    1.40
   0   7  -3    6.50    2.50
  -1   7  -3  553.94   45.80
  -1   7  -3  630.24   47.60
   1   7   3  632.24   46.50
   2  -7   3  145.29   10.60
   2  -7   3  125.99   10.20
   2  -7   3  143.89   10.30
  -2   7  -3  133.39   12.60
   2   7   3  129.99   14.00
   2   7   3  138.49   12.50
   3  -7   3   87.69    6.80
   3  -7   3   91.89    7.20
   3  -7   3   91.89    7.00
   3  -7   3   89.39    6.90
   3   7   3   92.29    7.00
   3   7   3   82.69    6.80
   3   7   3   68.39    9.90
   4  -7   3    3.80    1.10
   4  -7   3    3.50    1.00
   4  -7   3    4.50    1.10
   4  -7   3    4.20    1.40
   4   7   3    7.00    1.50
   4   7   3    4.00    1.10
   4   7   3    4.20    3.00
   5   7   3  396.26   34.00
   5   7   3  414.66   30.10
   6  -7   3   29.50    3.20
   6  -7   3   32.50    3.10
   6  -7   3   27.80    3.10
   6   7   3   33.10    3.40
   6   7   3   30.20    3.20
   7  -7   3    8.40    1.50
   7  -7   3   10.90    1.70
   7   7   3    9.70    1.70
   7   7   3    9.50    1.70
   8  -7   3   50.19    4.30
   8   7   3   52.69    4.40
   8   7   3   52.39    4.50
   8  -8  -3   75.39    6.00
   7  -8  -3    8.50    1.50
   7   8  -3    9.20    1.70
   7   8  -3    6.20    1.40
   6  -8  -3  236.78   17.50
   6  -8  -3  212.18   17.50
   6   8  -3  237.08   17.70
   6   8  -3  248.28   17.80
   5  -8  -3   71.09    5.80
   5  -8  -3   57.69    5.70
   5   8  -3   65.59    5.90
   5   8  -3   82.39    6.20
   4  -8  -3   46.40    4.20
   4  -8  -3   55.29    4.30
   4   8  -3   41.20    8.00
   4   8  -3   44.50    4.30
   3  -8  -3    5.00    1.10
   3  -8  -3    1.80    0.80
   3  -8  -3    1.80    0.90
   3   8  -3    3.70    2.50
   2  -8  -3  275.37   20.10
  -2  -8   3  244.58   19.80
   2  -8  -3  294.87   19.90
   2  -8  -3  261.87   19.70
   2   8  -3  270.87   24.00
  -2   8   3  250.37   23.60
   2   8  -3  276.37   22.20
   1  -8  -3  755.42   50.89
  -1  -8   3  670.93   50.89
   1  -8  -3  686.93   50.89
  -1   8   3  707.83   54.09
   1   8  -3  656.43   53.09
   1   8  -3  741.13   55.09
   0  -8   3  853.61   61.89
   0   8  -3  923.71   66.09
   0   8  -3  760.12   64.09
   0   8   3  886.61   65.09
   0   8   3  861.61   67.09
   1  -8   3  667.43   44.30
   1  -8   3  613.24   43.90
  -1   8  -3  553.54   46.40
  -1   8  -3  620.04   48.10
   1   8   3  582.64   46.90
   1   8   3  599.64   48.60
   2  -8   3    3.20    1.20
   2  -8   3    2.20    0.70
   2  -8   3    2.00    0.70
  -2   8  -3    1.80    2.40
   2   8   3    2.50    2.40
   2   8   3    2.10    2.50
   3  -8   3   74.09    5.90
   3  -8   3   75.79    6.20
   3  -8   3   72.89    5.80
   3   8   3   72.49    6.00
   3   8   3   58.99    9.40
   4  -8   3  674.73   46.30
   4  -8   3  676.43   46.70
   4  -8   3  614.64   46.20
   4   8   3  577.54   46.20
   4   8   3  645.64   46.60
   5  -8   3   20.90    2.70
   5  -8   3   32.00    2.90
   5   8   3   21.10    3.10
   5   8   3   30.40    3.00
   6  -8   3   50.39    3.90
   6  -8   3   33.60    3.70
   6   8   3   41.60    3.90
   6   8   3   40.00    4.10
   7  -8   3   12.40    1.80
   7  -8   3   11.80    1.70
   7   8   3   15.70    2.00
   7   8   3   11.50    1.70
   7  -9  -3  126.29    9.90
   7   9  -3  128.99   10.10
   6  -9  -3  225.28   17.70
   6   9  -3  248.68   18.00
   5  -9  -3  101.09    8.50
   5   9  -3  115.39    9.00
   4  -9  -3    2.00    0.80
   4  -9  -3    2.40    1.00
   4   9  -3    1.80    3.60
   4   9  -3    1.70    0.90
   3  -9  -3   39.40    3.90
   3  -9  -3   40.60    3.60
   3  -9  -3   39.60    3.50
   3   9  -3   33.10    6.90
   2  -9  -3  120.19    9.10
   2  -9  -3  129.69    9.40
  -2  -9   3  111.79    9.10
   2  -9  -3  101.09    8.80
   2   9  -3  121.39   13.50
   1  -9  -3   40.30    3.40
   1  -9  -3   34.00    3.50
  -1  -9   3   30.80    3.30
  -1   9   3   37.60    7.50
   1   9  -3   35.40    6.30
   0  -9   3   27.70    3.00
   0  -9   3   28.50    2.80
   0  -9  -3   26.20    2.90
   0   9  -3   38.90    6.30
   0   9   3   30.80    6.50
   1  -9   3  482.35   35.20
   1  -9   3  443.06   34.80
   1   9   3  485.95   40.20
  -1   9  -3  506.95   39.80
   2  -9   3    5.00    1.40
   2  -9   3    4.10    1.10
   2  -9   3   11.10    1.40
   2   9   3    5.60    3.60
  -2   9  -3    2.80    3.10
   3  -9   3  276.27   20.80
   3  -9   3  294.87   20.90
   3  -9   3  304.17   21.30
   3   9   3  294.17   21.10
   3   9   3  233.68   25.70
   4  -9   3   41.20    3.40
   4  -9   3   38.10    3.80
   4  -9   3   27.90    3.20
   4   9   3   40.90    3.80
   4   9   3   23.80    7.00
   5  -9   3   54.29    5.40
   5  -9   3   59.19    5.50
   5   9   3   75.29    6.00
   5   9   3   71.49    5.60
   6  -9   3   68.69    5.80
   6  -9   3   68.89    5.70
   6   9   3   62.19    5.70
   6   9   3   76.49    6.10
   7  -9   3  269.17   21.70
   7  -9   3  308.97   21.80
   7   9   3  311.67   22.00
   7 -10  -3   56.09    4.70
   7  10  -3   52.99    4.80
   6 -10  -3   41.60    3.80
   6 -10  -3   36.20    3.70
   6  10  -3   46.00    4.20
   5 -10  -3    5.20    1.20
   5 -10  -3    8.90    1.50
   5  10  -3    5.70    1.50
   4 -10  -3   28.70    2.90
   4 -10  -3   23.40    2.80
   4  10  -3   31.60    3.20
   3 -10  -3  612.94   52.89
   3 -10  -3  759.12   52.79
   3 -10  -3  749.42   52.59
   3  10  -3  785.32   52.89
   2 -10  -3   19.70    2.20
  -2 -10   3   14.40    2.30
   2 -10  -3   19.70    2.20
   2 -10  -3   21.10    2.50
   2  10  -3   18.70    5.90
  -1 -10   3   30.80    2.90
   1 -10  -3   22.90    2.70
   1  10  -3   17.30    5.50
  -1  10   3   17.90    6.40
   0 -10   3  372.96   26.80
   0 -10   3  344.07   26.50
   0 -10  -3  340.07   26.70
   0  10  -3  391.66   32.10
   1 -10   3  359.96   26.10
   1 -10   3  338.97   25.70
  -1  10  -3  343.87   30.80
   1  10   3  355.26   31.40
   2 -10   3   16.60    2.10
   2 -10   3   15.20    2.40
   2 -10   3   14.40    1.90
   2  10   3   16.00    5.50
   3 -10   3   14.30    2.30
   3 -10   3   13.60    1.80
   3 -10   3   14.10    2.00
   3  10   3   10.60    1.90
   3  10   3    8.40    4.50
   4 -10   3   57.69    4.90
   4 -10   3   57.99    4.50
   4 -10   3   39.80    4.20
   4  10   3   42.10    4.60
   5 -10   3    6.70    1.40
   5 -10   3   10.40    1.60
   5  10   3    8.90    1.80
   6 -10   3   97.79    7.40
   6 -10   3   86.99    7.40
   6  10   3   93.19    7.70
   7 -10   3  147.99   12.20
   7 -10   3  172.08   12.30
   7  10   3  174.58   12.50
   7 -11  -3    4.20    1.00
   6 -11  -3   12.70    1.70
   6  11  -3   11.20    1.90
   5 -11  -3   32.60    3.30
   5 -11  -3   32.00    3.20
   5  11  -3   33.60    3.60
   4 -11  -3  424.96   31.00
   4 -11  -3  385.16   31.00
   4  11  -3  458.45   31.40
   3 -11  -3  121.29    8.70
   3 -11  -3   87.49    8.90
   3  11  -3  120.69    9.00
  -2 -11   3   10.80    2.00
   2 -11  -3   16.70    2.10
   2 -11  -3   14.00    2.40
   2  11  -3   10.00    5.00
  -2  11   3   11.70    6.30
  -1 -11   3  389.76   29.10
   1 -11  -3  391.26   29.20
  -1  11   3  424.26   36.40
   1  11  -3  370.66   34.40
   0 -11   3    0.10    0.90
   0 -11  -3    1.00    1.00
   0  11  -3    9.90    4.80
   0  11   3    0.10    2.90
   1 -11   3    0.70    1.00
   1 -11   3    2.00    1.00
  -1  11  -3    6.70    4.20
   1  11   3    1.60    2.90
   2 -11   3  109.69    9.00
   2 -11   3  123.59    9.30
   2 -11   3  124.39    9.80
   2  11   3  122.09   14.80
   2  11   3  109.39    9.40
   3 -11   3   42.00    3.80
   3 -11   3   27.30    3.10
   3  11   3   28.80    3.30
   4 -11   3  135.39   10.50
   4 -11   3  142.39   11.00
   4  11   3  126.49   10.90
   5 -11   3  118.49    8.50
   5 -11   3   99.09    8.40
   5  11   3  102.19    8.80
   6 -11   3  161.88   12.10
   6 -11   3  142.89   12.00
   6  11   3  177.08   12.50
   6 -12  -3   23.20    2.40
   6  12  -3   22.50    2.60
   5 -12  -3  115.19    9.10
   5  12  -3  118.89    9.40
   4 -12  -3   31.40    3.10
   4  12  -3   32.90    3.40
   3 -12  -3   77.99    6.30
   3  12  -3   74.99    6.50
   2 -12  -3  225.98   17.40
   1 -12  -3   19.20    2.70
  -1 -12   3   15.00    2.40
   0 -12   3   63.09    5.50
   0 -12  -3   54.89    5.30
   1 -12   3    7.00    1.50
   1 -12   3    6.40    1.70
   2 -12   3  265.47   20.00
   2  12   3  257.57   19.80
   3 -12   3   32.80    3.00
   3 -12   3   28.20    3.40
   3 -12   3   32.40    3.10
   3  12   3   25.80    3.20
   4 -12   3   21.50    2.70
   4 -12   3   22.90    2.50
   4 -12   3   20.40    2.30
   4  12   3   16.70    2.60
   5 -12   3   47.70    4.30
   5 -12   3   45.80    4.10
   5  12   3   51.19    4.60
   6 -12   3   46.20    4.10
   6  12   3   53.39    4.40
   5 -13  -3    0.30    0.70
   5  13  -3    1.30    0.90
   4 -13  -3  116.99    9.60
   4  13  -3  133.39   10.00
   3  13  -3   46.40    4.40
   1 -13  -3   51.79    5.10
  -1 -13   3   56.49    5.20
   0 -13   3    8.80    1.90
   0 -13  -3    5.90    1.60
   1 -13   3   74.79    6.60
   2 -13   3   22.60    2.60
   2 -13   3   17.50    2.80
   2  13   3   24.90    2.80
   3 -13   3   14.90    2.40
   3 -13   3   15.80    2.20
   3  13   3   17.30    2.40
   4 -13   3   19.50    2.30
   4 -13   3   18.70    2.20
   4  13   3   22.10    2.60
   5 -13   3  113.29    8.90
   5 -13   3  110.49    8.80
   5  13   3  124.19    9.20
   5  14  -3   48.90    4.30
   4  14  -3    2.10    1.10
   3  14  -3  110.79    8.90
   2  14  -3    6.40    1.50
  -1 -14   3   10.20    1.90
   0 -14   3  138.69   11.10
   1 -14   3  434.86   33.30
   1  14   3  464.65   33.30
   2 -14   3  224.88   17.90
   2  14   3  245.38   18.00
   3 -14   3   80.79    7.10
   3  14   3   87.19    7.20
   4  14   3   12.30    1.90
   5  14   3   19.50    2.80
   4  15  -3   23.60    2.60
  -4  15   3   28.00    2.60
   3  15  -3  470.45   34.50
   2  15  -3   63.09    5.50
   0 -15   3   59.69    5.40
   1 -15   3    3.50    1.20
   1  15   3    3.60    1.10
   2 -15   3   29.60    3.20
   2  15   3   30.70    3.20
   3  15   3  126.79   10.10
   4  15   3   25.20    2.70
   2  16  -3  127.29    9.20
  -2  16   3  106.19    8.80
   1  16  -3    8.30    1.50
   0 -16   3   36.90    3.70
   0  16   3   42.20    3.80
   1 -16   3   86.09    6.90
   1  16   3   82.59    6.90
   2  16   3  249.48   18.70
   9   0  -4   -0.30    0.70
   9   0  -4    0.80    0.80
   8   0  -4  763.02   54.59
   8   0  -4  730.73   54.39
   7   0  -4   -0.20    0.70
   7   0  -4   -0.10    0.80
   6   0  -4   14.40    2.20
   6   0  -4   10.10    3.50
   5   0  -4    0.40    0.70
   5   0  -4    0.00    0.70
   5   0  -4    0.40    1.30
   4   0  -4 1651.93  123.19
   4   0  -4 1775.72  125.19
  -3   0   4    1.30    0.70
   3   0  -4    1.80    1.10
  -2   0   4 2523.05  174.78
   2   0  -4 2593.74  175.68
   2   0  -4 2206.88  174.48
   1   0  -4    0.10    0.20
  -1   0   4    0.10    0.30
   1   0  -4    0.20    0.40
   0   0   4   48.80    4.70
   0   0  -4   43.40    4.50
  -1   0  -4    0.20    0.40
   1   0   4    0.10    0.30
   2   0   4 1454.35  100.49
  -2   0  -4 1340.87  100.29
   3   0   4    0.20    0.80
  -3   0  -4   -0.30    0.60
   4   0   4  873.31   61.79
   4   0   4  877.81   61.89
   4   0   4  817.52   61.69
   5   0   4    2.70    1.10
   5   0   4    0.30    0.70
   5   0   4    0.00    0.70
   5   0   4    2.10    0.90
   6   0   4    4.10    1.30
   6   0   4    5.30    1.30
   6   0   4    6.80    1.50
   7   0   4    0.70    0.90
   7   0   4   -0.30    0.70
   7   0   4    1.80    0.90
   8   0   4  539.95   39.80
   8   0   4  559.94   39.70
   8   0   4  529.85   39.60
   9  -1  -4   43.20    4.00
   9  -1  -4   39.00    3.90
   9   1  -4   47.30    4.10
   9   1  -4   46.00    4.00
   8  -1  -4    6.90    1.60
   8  -1  -4    7.50    1.60
   8   1  -4    6.20    1.50
   8   1  -4    8.80    1.80
   7  -1  -4   19.20    2.80
   7  -1  -4   21.00    2.50
   7   1  -4   17.10    2.60
   7   1  -4   11.20    2.30
   6  -1  -4    2.80    2.30
   6  -1  -4    5.90    1.50
   6  -1  -4    4.40    1.20
   6   1  -4    2.50    1.10
   6   1  -4    3.90    2.60
   6   1  -4    2.00    1.30
   6   1  -4    2.10    1.10
   5  -1  -4  534.45   37.20
   5  -1  -4  398.86   33.90
   5  -1  -4  495.25   34.50
   5  -1  -4  454.85   34.40
   5   1  -4  401.36   34.00
   5   1  -4  540.45   37.60
   5   1  -4  473.45   34.50
   5   1  -4  467.45   34.40
   4   1  -4  211.18   14.70
   4   1  -4  191.28   14.60
   4   1  -4  178.68   16.30
   3  -1  -4  783.02   66.09
  -3  -1   4 1020.40   65.39
   3   1  -4  855.01   66.39
  -3   1   4  947.41   65.19
  -2  -1   4 9999.00  649.54
  -2   1   4 9182.88  649.34
   2   1  -4 8097.69  650.03
   1  -1  -4    1.10    0.50
  -1  -1   4    2.20    0.60
   1   1  -4    4.60    0.70
  -1   1   4    2.70    0.70
   1   1  -4    2.80    0.90
   0  -1   4  161.98   12.10
   0   1   4  151.38   12.00
   0   1  -4  165.78   11.90
   1  -1   4  598.74   40.20
  -1  -1  -4  537.85   40.30
   1   1   4  560.94   40.20
  -1   1  -4  583.24   40.30
   1   1   4  497.95   40.40
   2  -1   4 1892.91  129.49
  -2  -1  -4 1610.14  129.69
  -2   1  -4 1724.13  129.59
   2   1   4 2000.60  130.09
   3  -1   4  460.95   31.10
  -3  -1  -4  363.76   30.90
   3   1   4  481.05   31.60
  -3   1  -4  372.46   30.50
   4  -1   4  110.29    8.50
   4  -1   4  111.19    8.60
   4  -1   4  106.29    8.50
   4   1   4  106.49    8.60
   4   1   4  115.59    9.80
   4   1   4  102.79    8.40
   4   1   4  112.49    8.60
   5  -1   4  125.79   10.20
   5  -1   4  147.59   10.80
   5  -1   4  133.29   10.40
   5  -1   4  125.59   10.30
   5  -1   4  134.39   10.50
   5   1   4  143.89   10.50
   5   1   4  143.89   10.70
   5   1   4  122.29   10.20
   5   1   4  137.29   10.60
   6  -1   4   79.79    6.50
   6  -1   4   87.09    6.80
   6  -1   4   78.09    6.70
   6  -1   4   71.19    6.80
   6   1   4   77.39    6.90
   6   1   4   76.39    6.60
   6   1   4   85.69    6.90
   7  -1   4   17.70    2.30
   7  -1   4   22.80    2.80
   7  -1   4   15.00    2.40
   7   1   4   19.90    2.40
   7   1   4   17.30    2.50
   7   1   4   14.10    2.40
   8  -1   4  370.86   26.60
   8  -1   4  363.86   26.50
   8  -1   4  318.57   26.30
   8   1   4  374.76   26.70
   8   1   4  372.36   26.50
   8   1   4  352.96   26.40
   9  -2  -4  102.19    8.50
   9   2  -4  113.19    8.50
   8  -2  -4  224.88   16.60
   8  -2  -4  210.08   16.40
   8   2  -4  207.68   16.60
   8   2  -4  218.38   16.50
   7  -2  -4 1182.88   75.49
   7   2  -4  900.21   75.39
   6  -2  -4   86.79    6.80
   6  -2  -4   80.09    6.40
   6  -2  -4   94.99    7.00
   6   2  -4   61.69    9.10
   6   2  -4   75.69    6.50
   6   2  -4   79.89    6.90
   5  -2  -4   82.19    7.00
   5  -2  -4   77.89    6.70
   5  -2  -4   88.99    7.10
   5  -2  -4   91.59    9.20
   5   2  -4   91.89    7.20
   5   2  -4   88.69    7.10
   5   2  -4   87.59    9.50
   5   2  -4   80.19    6.80
   4   2  -4  467.95   34.00
   4   2  -4  458.95   33.90
   4   2  -4  467.15   36.30
   3  -2  -4 1405.16   99.69
  -3  -2   4 1444.06   98.99
   3   2  -4 1169.28   99.69
  -3   2   4 1454.55   98.69
  -2  -2   4  163.18   12.50
   2  -2  -4  157.88   12.90
   2   2  -4  154.38   12.10
   2   2  -4  168.98   13.20
  -2   2   4  157.18   12.40
  -1  -2   4  616.84   42.70
   1  -2  -4  503.35   42.50
  -1   2   4  605.54   42.70
   1   2  -4  611.74   43.00
   0  -2   4   45.60    4.20
   0   2  -4   45.50    4.10
   0   2   4   48.00    4.30
  -1  -2  -4  291.37   23.00
   1  -2   4  324.67   22.90
  -1   2  -4  314.57   23.00
   1   2   4  308.67   22.90
  -2  -2  -4  305.37   23.50
  -2   2  -4  307.57   23.30
   2   2   4  299.27   23.00
   2   2   4  316.87   22.80
   2   2   4  340.57   24.00
  -3  -2  -4 2049.89  148.09
  -3   2  -4 2060.89  147.49
   4  -2   4  406.66   27.70
   4  -2   4  373.96   27.50
   4  -2   4  366.86   27.50
   4  -2   4  357.16   27.50
   4  -2   4  368.16   27.40
   4   2   4  365.16   27.60
   4   2   4  357.16   27.50
   4   2   4  413.66   27.70
   5  -2   4   58.59    5.20
   5  -2   4   60.99    5.20
   5  -2   4   64.79    5.40
   5  -2   4   68.99    5.70
   5  -2   4   65.19    5.40
   5   2   4   59.89    5.40
   5   2   4   63.59    5.60
   5   2   4   69.09    5.60
   6  -2   4    6.50    1.30
   6  -2   4    6.50    1.30
   6  -2   4    8.00    1.60
   6  -2   4    4.50    1.40
   6  -2   4    6.70    1.40
   6   2   4    6.10    1.40
   6   2   4    5.00    1.40
   6   2   4    3.90    1.30
   7  -2   4  672.43   49.70
   7  -2   4  729.73   49.90
   7   2   4  706.33   50.09
   7   2   4  731.53   49.99
   7   2   4  585.44   49.70
   8  -2   4   45.00    4.10
   8  -2   4   43.80    4.00
   8   2   4   43.40    4.00
   8   2   4   41.80    4.10
   8   2   4   38.80    3.90
   9   3  -4   82.09    6.60
   9   3  -4   82.29    6.70
   8  -3  -4   12.10    1.90
   8  -3  -4   14.40    2.20
   8   3  -4   12.50    2.00
   8   3  -4   12.80    2.20
   7  -3  -4    2.70    1.20
   7  -3  -4    4.50    1.40
   7  -3  -4    4.40    1.10
   7   3  -4    2.50    1.00
   7   3  -4    2.10    1.10
   6  -3  -4   22.10    2.70
   6  -3  -4   20.50    2.30
   6  -3  -4   20.40    2.60
   6   3  -4   19.20    2.60
   6   3  -4   26.80    5.80
   6   3  -4   20.10    2.90
   6   3  -4   18.90    2.40
   5  -3  -4  598.74   44.30
   5  -3  -4  626.04   44.60
   5  -3  -4  598.64   44.50
   5   3  -4  555.94   44.30
   5   3  -4  663.63   48.30
   5   3  -4  625.04   44.70
   5   3  -4  620.74   44.70
   4   3  -4  170.78   14.00
   4   3  -4  184.98   14.10
   4   3  -4  203.68   16.70
   3   3  -4 2857.61  209.48
  -3   3   4 3005.20  210.48
   2   3  -4    5.90    1.30
   2   3  -4    4.30    1.40
  -2   3   4    7.30    1.60
  -1  -3   4  456.15   35.20
  -1   3   4  499.25   35.20
   1   3  -4  471.75   35.70
   0  -3   4 1592.44  105.49
   0  -3  -4 1194.08  105.19
   0   3  -4 1428.06  105.39
   0   3   4 1622.94  105.49
  -1  -3  -4  820.02   60.49
   1  -3   4  845.32   60.19
  -1   3  -4  798.92   60.29
   1   3   4  851.41   60.29
  -2  -3  -4  426.46   31.50
   2   3   4  435.66   31.90
  -2   3  -4  405.76   31.10
   2   3   4  389.26   30.90
   2   3   4  433.86   30.70
  -3  -3  -4  409.56   33.30
  -3   3  -4  415.06   32.60
   3   3   4  496.95   33.90
   4  -3   4  201.28   14.60
   4  -3   4  190.68   14.40
   4  -3   4  189.58   14.30
   4  -3   4  184.38   14.30
   4   3   4  214.48   16.60
   4   3   4  185.58   14.50
   4   3   4  169.08   14.50
   4   3   4  204.28   14.60
   5  -3   4  224.48   16.80
   5  -3   4  219.58   17.00
   5  -3   4  228.08   17.20
   5  -3   4  225.28   16.80
   5  -3   4  212.68   16.90
   5   3   4  234.88   17.10
   5   3   4  219.08   17.10
   5   3   4  242.38   17.20
   6  -3   4  112.79    8.60
   6  -3   4  106.69    8.70
   6  -3   4  113.29    8.60
   6  -3   4  111.19    9.00
   6   3   4  115.89    9.10
   6   3   4   90.49    8.60
   7  -3   4   79.89    6.60
   7  -3   4   75.09    6.70
   7   3   4   79.79    6.60
   7   3   4   73.29    6.70
   8  -3   4    3.20    1.10
   8  -3   4    5.40    1.20
   8   3   4    5.10    1.20
   8   3   4    5.70    1.30
   8   3   4    4.90    1.30
   9   4  -4   67.09    6.10
   8  -4  -4  284.87   21.70
   8   4  -4  298.67   21.90
   8   4  -4  289.97   22.00
   7  -4  -4  233.38   17.00
   7  -4  -4  214.88   16.60
   7  -4  -4  212.38   17.00
   7   4  -4  225.48   17.20
   6  -4  -4   15.30    2.20
   6  -4  -4   20.00    2.40
   6  -4  -4   13.70    2.00
   6   4  -4   10.20    4.20
   6   4  -4   13.90    2.00
   6   4  -4   15.60    2.30
   6   4  -4   15.80    2.50
   5  -4  -4  216.88   16.50
   5  -4  -4  225.38   16.80
   5  -4  -4  239.98   16.80
   5   4  -4  223.58   16.90
   5   4  -4  209.58   16.60
   5   4  -4  209.48   20.00
   5   4  -4  230.68   16.90
   4  -4  -4  678.03   49.99
   4   4  -4  690.83   50.19
   4   4  -4  653.63   50.19
   4   4  -4  751.32   53.69
   3   4  -4  546.05   39.80
   2   4  -4  381.56   28.60
   1  -4  -4    7.30    1.80
   1   4  -4   11.70    2.30
   1   4  -4   11.50    2.00
   0  -4  -4 1679.93  127.79
   0   4  -4 1829.22  127.69
   0   4  -4 1795.12  127.99
   1   4   4   16.10    3.30
  -1   4  -4   17.10    2.80
  -2  -4  -4   28.50    3.70
   2   4   4   23.10    3.20
   2   4   4   25.80    3.90
   2   4   4   25.30    3.00
  -2   4  -4   26.00    3.20
  -3  -4  -4 1765.32  129.89
  -3   4  -4 1669.33  128.79
   3   4   4 1689.63  128.09
   3   4   4 2013.30  130.39
   4  -4   4    5.20    1.20
   4  -4   4    3.10    0.90
   4  -4   4    5.90    1.10
   4  -4   4    5.30    1.10
   4   4   4    3.80    1.20
   4   4   4    6.00    2.40
   4   4   4    3.50    1.00
   4   4   4    4.40    1.00
   5  -4   4  559.84   39.90
   5  -4   4  529.95   39.60
   5  -4   4  549.05   40.00
   5  -4   4  538.95   39.70
   5   4   4  584.84   40.10
   5   4   4  489.05   39.90
   5   4   4  568.64   40.00
   6  -4   4   33.50    3.40
   6  -4   4   38.70    3.60
   6  -4   4   37.70    3.30
   6  -4   4   34.20    3.20
   6   4   4   24.30    3.20
   6   4   4   30.10    3.40
   6   4   4   32.70    3.60
   7  -4   4  170.48   13.20
   7  -4   4  164.68   12.90
   7  -4   4  171.38   13.00
   7  -4   4  179.38   13.20
   7   4   4  178.08   13.30
   7   4   4  163.98   13.30
   7   4   4  163.08   13.20
   8  -4   4  182.28   13.80
   8   4   4  179.98   13.80
   8   4   4  196.08   13.90
   8   4   4  169.48   13.80
   8  -5  -4    4.20    1.10
   8   5  -4    3.30    1.30
   8   5  -4    2.00    1.00
   7  -5  -4   11.20    1.90
   7  -5  -4    9.50    1.60
   7   5  -4    7.50    1.80
   7   5  -4    9.00    1.80
   7   5  -4    9.40    1.90
   6  -5  -4  114.39    8.70
   6  -5  -4  105.69    8.90
   6   5  -4  110.09    9.00
   6   5  -4  112.59    9.10
   6   5  -4  106.19    8.80
   5  -5  -4   31.80    3.20
   5  -5  -4   35.60    3.20
   5   5  -4   34.20    3.40
   5   5  -4   32.50    3.50
   5   5  -4   41.10    6.60
   5   5  -4   35.50    3.50
   4  -5  -4    6.70    1.20
   4  -5  -4    5.40    1.10
   4  -5  -4    4.40    1.00
   4   5  -4    3.90    1.10
   4   5  -4    5.40    1.20
   4   5  -4    3.90    1.10
   4   5  -4    8.30    3.10
   2   5  -4  920.81   68.89
   1   5  -4  545.35   44.10
   1   5  -4  623.94   43.60
   0  -5  -4 1682.53  121.29
   0   5  -4 1732.93  121.19
   0   5  -4 1600.84  121.59
  -1  -5  -4   27.90    3.70
   1   5   4   28.90    3.80
  -1   5  -4   16.90    3.40
  -1   5  -4   24.60    3.40
  -2  -5  -4  796.92   54.99
   2   5   4  612.94   55.09
   2   5   4  799.92   54.49
  -2   5  -4  724.63   54.19
   3  -5   4   18.20    2.20
   3  -5   4   18.40    2.10
   3  -5   4   18.80    2.00
  -3  -5  -4   17.20    3.80
   3  -5   4   21.10    2.00
   3   5   4   21.40    4.00
   3   5   4   19.40    2.20
   3   5   4   19.90    2.10
   4  -5   4  573.04   40.10
   4  -5   4  549.15   39.90
   4  -5   4  596.94   40.00
   4  -5   4  556.94   40.10
   4   5   4  565.74   40.10
   4   5   4  561.34   40.20
   4   5   4  545.05   42.90
   4   5   4  458.45   40.00
   5  -5   4  135.29   10.50
   5  -5   4  132.99   10.30
   5  -5   4  138.29   10.40
   5  -5   4  138.09   10.50
   5   5   4  137.79   10.60
   5   5   4  126.39   10.50
   5   5   4  123.39   10.50
   6  -5   4    9.00    1.70
   6  -5   4    8.10    1.50
   6  -5   4    8.50    1.70
   6  -5   4    8.50    1.50
   6   5   4    7.80    1.80
   6   5   4    7.90    1.60
   6   5   4    4.60    1.40
   7  -5   4   49.50    4.40
   7  -5   4   52.19    4.50
   7  -5   4   52.09    4.60
   7  -5   4   53.59    4.70
   7   5   4   42.50    4.60
   7   5   4   50.99    4.70
   7   5   4   50.59    4.70
   8  -5   4  172.58   13.80
   8   5   4  196.78   14.00
   8   5   4  184.18   14.00
   8  -6  -4  323.47   23.40
   8   6  -4  321.47   23.60
   8   6  -4  307.17   23.60
   7  -6  -4   32.10    3.00
   7   6  -4   28.80    3.20
   7   6  -4   27.80    3.40
   7   6  -4   29.80    3.20
   6  -6  -4   25.20    2.80
   6   6  -4   27.30    3.10
   6   6  -4   29.60    3.30
   6   6  -4   30.60    3.40
   5  -6  -4   54.89    4.50
   5  -6  -4   51.39    4.40
   5   6  -4   42.90    7.60
   5   6  -4   53.79    4.80
   5   6  -4   55.89    4.70
   5   6  -4   50.29    4.80
   4  -6  -4 1459.25   95.79
   4  -6  -4 1460.45   95.79
   4   6  -4 1294.47   95.99
   4   6  -4 1260.37   95.79
   4   6  -4 1366.26   95.89
   4   6  -4 1156.78   99.39
   3  -6  -4   68.69    5.20
   3  -6  -4   70.99    5.40
   3  -6  -4   79.69    5.30
   3   6  -4   61.49    5.20
   3   6  -4   54.19    7.60
   3   6  -4   51.69    5.40
   2   6  -4    5.60    2.30
   2   6  -4    3.50    1.60
   1   6  -4  374.16   31.70
   1   6  -4  432.86   31.10
   0   6  -4  110.29   10.50
   0   6  -4  108.99    9.90
   0   6   4  107.59   10.30
  -1  -6  -4  282.57   21.70
   1   6   4  266.77   21.50
  -1   6  -4  245.28   21.70
  -1   6  -4  267.97   21.20
  -2  -6  -4    3.80    2.00
  -2   6  -4    3.40    1.80
   2   6   4    3.80    2.30
   2   6   4    5.40    2.30
   3  -6   4  185.78   13.70
   3  -6   4  180.38   14.00
   3  -6   4  195.78   13.80
   3  -6   4  192.88   13.90
   3   6   4  185.68   17.20
   3   6   4  175.08   13.90
   3   6   4  173.38   13.70
   4  -6   4  716.43   53.39
   4  -6   4  719.03   53.19
   4  -6   4  802.02   53.29
   4  -6   4  759.52   53.19
   4  -6   4  767.12   53.39
   4   6   4  715.33   53.29
   4   6   4  728.73   53.39
   4   6   4  676.03   56.49
   5  -6   4  129.99   10.00
   5  -6   4  126.79   10.10
   5  -6   4  121.59   10.10
   5  -6   4  132.59   10.00
   5   6   4  131.49   10.20
   6  -6   4   43.00    3.80
   6  -6   4   43.00    3.80
   6  -6   4   38.70    3.90
   6   6   4   39.70    4.30
   6   6   4   41.50    4.00
   6   6   4   32.30    3.80
   7  -6   4   26.60    2.90
   7  -6   4   28.10    2.90
   7  -6   4   28.00    2.90
   7   6   4   28.30    3.00
   7   6   4   28.00    3.00
   8  -6   4   70.29    6.00
   8   6   4   81.79    6.20
   8   6   4   74.59    6.10
   8  -7  -4  103.99    7.50
   8   7  -4   83.99    7.60
   8   7  -4   95.09    7.50
   7  -7  -4  226.88   15.90
   7   7  -4  216.38   16.00
   7   7  -4  194.98   16.20
   7   7  -4  204.58   16.00
   6  -7  -4    8.40    1.50
   6  -7  -4   10.50    1.70
   6   7  -4   10.60    1.90
   6   7  -4    9.30    1.80
   6   7  -4    9.10    1.90
   5  -7  -4    7.70    1.40
   5  -7  -4    9.00    1.60
   5   7  -4    9.70    1.80
   5   7  -4    5.30    3.70
   5   7  -4   10.80    1.80
   5   7  -4    9.00    1.70
   4  -7  -4    2.50    0.90
   4  -7  -4    6.80    1.20
   4   7  -4    2.00    1.10
   4   7  -4    7.90    1.40
   4   7  -4    5.10    3.20
   4   7  -4    2.70    1.00
   3  -7  -4  381.66   26.50
   3  -7  -4  350.26   26.70
   3  -7  -4  364.56   26.40
   3   7  -4  348.17   30.30
   2  -7  -4  803.62   55.79
   2  -7  -4  726.23   55.89
   2   7  -4  809.72   57.79
   2   7  -4  752.22   59.49
   1   7  -4    7.10    2.80
  -1   7   4    9.00    3.00
   1   7  -4   12.50    2.90
   0   7  -4   32.00    5.00
   0   7  -4   26.30    4.30
   0   7   4   31.20    4.90
  -1   7  -4  310.87   25.70
   1   7   4  319.67   25.40
  -1   7  -4  296.77   24.80
   2  -7   4  253.07   18.10
   2  -7   4  271.37   18.40
   2  -7   4  249.48   18.00
   2   7   4  235.48   22.10
   2   7   4  235.18   20.30
  -2   7  -4  235.38   20.30
  -2   7  -4  241.78   21.60
   2   7   4  234.88   18.10
   3  -7   4  129.49   10.20
   3  -7   4  137.49    9.90
   3  -7   4  132.99   10.00
   3  -7   4  136.99    9.90
   3   7   4  119.19    9.80
   3   7   4  133.39   10.10
   3   7   4  109.89   13.20
   4  -7   4    1.60    0.80
   4  -7   4    1.20    1.10
   4  -7   4    1.40    0.80
   4   7   4    1.60    2.40
   4   7   4    2.00    0.80
   4   7   4    2.20    1.00
   5  -7   4   47.20    3.80
   5  -7   4   35.60    3.60
   5  -7   4   38.50    3.80
   5   7   4   46.20    3.90
   5   7   4   27.30    3.60
   6  -7   4   45.80    3.90
   6  -7   4   43.50    4.00
   6  -7   4   29.80    3.60
   6   7   4   44.20    4.00
   7  -7   4   27.60    2.90
   7  -7   4   27.60    2.80
   7   7   4   27.80    3.00
   7   7   4   32.20    3.20
   8   7   4  140.39   10.70
   8  -8  -4   25.40    2.50
   7  -8  -4    6.90    1.40
   7   8  -4    7.10    1.50
   7   8  -4    6.10    1.50
   6  -8  -4  180.48   13.50
   6  -8  -4  170.48   13.50
   6   8  -4  185.48   13.70
   6   8  -4  170.58   13.60
   5  -8  -4  200.48   15.00
   5   8  -4  206.78   15.30
   5   8  -4  188.18   15.10
   4  -8  -4  137.29    9.90
   4  -8  -4  131.29    9.90
   4   8  -4  132.49   10.10
   4   8  -4  104.79   13.80
   3  -8  -4  674.33   48.60
   3  -8  -4  686.63   49.00
   3  -8  -4  728.03   48.80
   3   8  -4  596.94   52.89
   2  -8  -4   66.09    5.60
   2  -8  -4   60.09    5.30
  -2  -8   4   65.99    5.50
   2  -8  -4   70.49    5.50
   2   8  -4   71.09    9.10
   2   8  -4   68.69    7.80
   1  -8  -4  622.54   43.40
   1  -8  -4  586.54   43.50
  -1  -8   4  618.44   43.40
  -1   8   4  552.04   46.40
   1   8  -4  569.64   45.70
   1   8  -4  632.14   47.40
   0  -8   4   69.79    5.60
   0   8  -4   81.49    8.90
   0   8   4   54.19    8.60
   0   8  -4   61.89    7.70
   0   8   4   65.09    8.50
   1  -8   4   80.99    6.40
   1  -8   4   90.99    6.80
   1   8   4   88.59    9.60
  -1   8  -4   81.39    9.60
  -1   8  -4   66.69    8.50
   1   8   4   78.09   10.10
   2  -8   4   16.40    1.80
   2  -8   4   17.90    1.80
   2  -8   4   17.40    2.10
   2   8   4   17.90    4.20
   2   8   4   11.40    4.40
  -2   8  -4   10.80    5.40
   3  -8   4  536.75   36.30
   3  -8   4  536.75   36.40
   3  -8   4  541.15   36.70
   3   8   4  514.35   36.50
   3   8   4  442.96   36.20
   3   8   4  422.06   40.70
   4  -8   4  390.06   27.00
   4  -8   4  382.76   26.90
   4  -8   4  399.86   27.30
   4   8   4  321.47   27.10
   4   8   4  337.47   26.80
   5  -8   4   68.79    5.60
   5  -8   4   68.49    5.50
   5   8   4   55.39    5.60
   6  -8   4  120.49    8.70
   6  -8   4   94.49    8.60
   6   8   4  102.39    8.90
   6   8   4  117.79    8.80
   7  -8   4   52.89    4.30
   7  -8   4   44.70    4.20
   7   8   4   56.59    4.60
   7   8   4   47.20    4.40
   7  -9  -4  101.09    7.70
   7   9  -4   91.79    7.90
   6  -9  -4   51.09    5.20
   6  -9  -4   62.09    5.20
   6   9  -4   70.89    5.60
   5  -9  -4    0.70    0.70
   5  -9  -4   -0.40    0.70
   5   9  -4    2.20    1.20
   4  -9  -4    0.70    0.80
   4  -9  -4    0.70    0.70
   4   9  -4   -0.50    3.00
   4   9  -4    1.00    0.90
   3  -9  -4  373.86   26.10
   3  -9  -4  367.86   25.80
   3  -9  -4  352.76   25.70
   3   9  -4  300.37   30.20
   2  -9  -4  262.37   21.00
   2  -9  -4  287.27   21.40
  -2  -9   4  268.57   21.20
   2  -9  -4  312.07   21.30
   2   9  -4  303.87   26.30
  -1  -9   4  242.98   18.50
   1  -9  -4  233.78   18.50
   1   9  -4  264.07   22.80
   0  -9  -4  603.24   50.89
   0  -9   4  668.23   50.69
   0  -9   4  714.33   51.09
   0   9  -4  778.92   55.79
   0   9   4  762.02   57.09
   1  -9   4  686.43   48.00
   1  -9   4  633.04   47.60
   1   9   4  680.03   53.09
  -1   9  -4  632.34   51.79
   2  -9   4  301.97   20.70
   2  -9   4  280.77   20.20
   2  -9   4  252.07   20.00
   2   9   4  268.57   20.30
   2   9   4  261.17   25.20
   3  -9   4    6.30    1.50
   3  -9   4    5.30    1.10
   3  -9   4    5.20    1.10
   3   9   4    4.50    1.20
   3   9   4    4.30    3.60
   4  -9   4  267.67   22.10
   4  -9   4  314.37   22.20
   4  -9   4  327.17   22.60
   4   9   4  288.27   22.10
   5  -9   4   50.49    4.70
   5  -9   4   47.10    4.70
   5   9   4   60.49    4.90
   5   9   4   58.09    5.20
   6  -9   4    1.10    0.80
   6  -9   4   -0.20    0.60
   6   9   4    1.20    0.90
   6   9   4    1.40    0.80
   7  -9   4    6.80    1.20
   7  -9   4    5.60    1.10
   7   9   4    8.10    1.40
   7 -10  -4   14.60    1.90
   6 -10  -4    3.40    1.00
   6  10  -4    3.50    1.30
   5 -10  -4  886.01   64.59
   5 -10  -4  824.92   64.49
   5  10  -4  968.60   64.99
   4 -10  -4  682.53   53.89
   4 -10  -4  758.12   53.89
   4  10  -4  789.92   54.19
   3 -10  -4  878.71   63.99
   3 -10  -4  923.41   64.19
   3 -10  -4  967.80   64.59
   3  10  -4  771.52   69.39
   2 -10  -4  197.58   15.80
  -2 -10   4  209.98   16.10
   2 -10  -4  233.18   16.10
   2 -10  -4  230.08   16.40
   2  10  -4  188.48   20.70
   1 -10  -4   39.40    4.00
  -1 -10   4   37.60    3.90
  -1  10   4   52.29    9.40
   1  10  -4   40.60    7.50
   0 -10   4  274.17   21.30
   0 -10  -4  253.07   21.10
   0 -10   4  267.97   20.90
   0  10  -4  326.77   26.60
   0  10   4  310.47   27.30
   1 -10   4   34.90    3.70
   1 -10   4   33.40    3.40
   1  10   4   42.10    7.70
  -1  10  -4   41.60    7.30
   2 -10   4    8.40    1.50
   2 -10   4   10.10    2.00
   2 -10   4    7.20    1.30
   2  10   4    8.60    1.60
   2  10   4   10.80    4.50
   3 -10   4   92.89    7.40
   3 -10   4   94.79    7.30
   3 -10   4  100.49    7.80
   3  10   4   93.49    7.60
   3  10   4   71.29   12.00
   4 -10   4  108.29    8.60
   4  10   4  108.89    9.10
   5 -10   4  225.18   14.80
   5 -10   4  190.28   14.70
   5  10   4  167.68   14.90
   6 -10   4    1.00    0.70
   6 -10   4    1.10    0.70
   6  10   4    1.50    0.90
   7 -10   4   11.70    1.60
   7 -10   4   13.60    1.60
   7  10   4   13.70    1.80
   7 -11  -4    2.90    0.80
   6 -11  -4  112.39    8.70
   6  11  -4  108.49    8.80
   5 -11  -4   20.30    2.50
   5  11  -4   20.90    2.80
   4 -11  -4   43.60    4.30
   4 -11  -4   49.60    4.40
   4  11  -4   54.29    4.70
   3 -11  -4    2.90    1.00
   3 -11  -4    5.40    1.20
   3  11  -4    5.40    1.30
   2 -11  -4  446.36   30.50
  -2 -11   4  399.56   30.10
  -2  11   4  409.96   38.40
   2  11  -4  374.36   35.70
  -1 -11   4  190.18   14.80
   1 -11  -4  180.08   14.80
  -1  11   4  213.88   22.00
   1  11  -4  190.38   19.90
   0 -11   4  201.28   15.30
   0 -11  -4  187.08   15.50
   0 -11   4  211.38   15.80
   0  11  -4  217.88   20.90
   1 -11   4   60.89    5.60
   1 -11   4   57.49    5.10
   1  11   4   59.79   10.00
   2 -11   4  297.67   23.90
   2 -11   4  341.37   24.20
   2  11   4  343.47   24.50
   3 -11   4    1.80    1.10
   3 -11   4    1.70    0.80
   3 -11   4    2.00    0.90
   3  11   4    0.30    0.80
   4 -11   4  252.07   16.70
   4 -11   4  263.07   17.20
   4 -11   4  192.48   16.60
   4  11   4  180.18   16.80
   5 -11   4    1.90    0.90
   5 -11   4    0.00    0.70
   5  11   4    1.10    1.00
   6 -11   4    0.60    0.70
   6 -11   4    0.20    0.60
   6  11   4    0.30    0.80
   6 -12  -4   41.10    3.70
   6  12  -4   43.70    4.00
   5 -12  -4   29.60    3.00
   5  12  -4   32.60    3.40
   4 -12  -4  234.28   18.30
   4  12  -4  258.67   18.70
   3 -12  -4   32.90    3.30
   3  12  -4   36.50    3.60
  -2 -12   4   19.80    2.70
   2 -12  -4   17.70    2.70
   1 -12  -4  525.65   39.20
  -1 -12   4  540.15   39.30
   0 -12   4   71.79    6.00
   0 -12  -4   59.09    5.80
   1 -12   4   29.70    3.60
   1 -12   4   39.80    3.50
   2 -12   4    8.30    1.60
   2 -12   4    9.60    2.00
   2  12   4    7.40    1.60
   3 -12   4  141.29   10.80
   3 -12   4  135.59   11.30
   3 -12   4  144.89   11.00
   4 -12   4  543.25   38.40
   4 -12   4  515.65   38.00
   4 -12   4  484.85   38.10
   4  12   4  545.95   38.50
   5 -12   4   11.30    1.70
   5 -12   4   13.10    1.80
   5  12   4   12.60    2.00
   6 -12   4  141.49   11.20
   6  12   4  160.48   11.60
   5 -13  -4    5.70    1.20
   5  13  -4    7.40    1.50
   4 -13  -4    1.30    0.90
   4  13  -4    2.70    1.10
   3  13  -4   94.29    7.80
  -1 -13   4   25.00    3.10
   0 -13   4  396.96   27.70
   0 -13  -4  340.97   27.30
   1 -13   4   32.40    3.60
   2 -13   4   60.99    4.80
   2 -13   4   40.40    4.80
   2  13   4   61.79    5.20
   3 -13   4   35.60    3.80
   3 -13   4   38.70    3.60
   3  13   4   38.50    3.90
   4 -13   4    4.40    1.10
   4 -13   4    5.70    1.20
   4  13   4    4.70    1.30
   5 -13   4  106.09    8.60
   5 -13   4  113.39    8.70
   5  13   4  119.59    9.00
  -5  14   4   93.19    7.30
   4  14  -4    0.50    0.90
   3  14  -4  250.97   18.90
  -1 -14   4  133.09   11.30
  -1  14   4  149.88   10.90
   0 -14   4   23.50    3.00
   1 -14   4    2.30    1.10
   1  14   4    4.30    1.30
   2 -14   4    1.30    1.00
   2  14   4    1.50    1.00
   3 -14   4  191.88   15.40
   3  14   4  212.78   15.60
   4  14   4    1.40    1.00
  -4  15   4   21.20    2.20
   4  15  -4   20.90    2.40
  -3  15   4  103.99    7.80
   3  15  -4   94.39    7.90
   2  15  -4   33.60    3.30
  -2  15   4   29.30    3.00
  -1 -15   4   25.30    3.00
   0 -15   4   60.79    5.50
   1 -15   4   11.20    2.00
   1  15   4   13.40    2.00
   2 -15   4    7.90    1.60
   2  15   4    7.10    1.50
   3  15   4   49.30    4.50
   2  16  -4  130.99    9.20
  -2  16   4  101.69    8.90
   1  16  -4  158.58   10.90
  -1  16   4  121.59   10.60
   0 -16   4   24.80    2.80
   0  16   4   25.50    2.80
   1 -16   4  121.69    9.80
   1  16   4  130.59    9.90
   2  16   4    4.70    1.20
   9   0  -5    5.40    1.30
   9   0  -5    6.90    1.30
   8   0  -5    2.00    1.20
   8   0  -5    0.60    0.90
   7   0  -5    2.90    1.10
   7   0  -5    2.20    1.20
   6   0  -5    1.00    0.90
   6   0  -5    0.40    0.80
   6   0  -5    3.10    2.40
   5   0  -5   74.09    6.20
   5   0  -5   71.99    6.20
   5   0  -5   74.29    8.30
   4   0  -5   -0.20    0.60
   4   0  -5   -0.40    0.70
   4   0  -5    0.50    1.20
  -3   0   5 1068.39   74.79
   3   0  -5  998.40   75.89
   2   0  -5   -3.00    0.80
   2   0  -5   -3.50    0.40
  -2   0   5   -3.30    0.50
   1   0  -5 1838.22  154.78
   1   0  -5 2274.87  155.28
  -1   0   5 2363.16  154.98
   0   0  -5    0.50    0.40
   0   0   5    1.60    0.60
   1   0   5 3142.89  197.98
   1   0   5 2809.62  198.38
  -1   0  -5 2355.36  198.38
   2   0   5    5.80    1.00
   3   0   5   25.40    3.10
  -3   0  -5   31.10    3.10
   4   0   5    5.00    1.40
   4   0   5    1.00    0.70
   4   0   5    0.30    0.70
   4   0   5    1.20    0.70
   5   0   5  441.86   31.30
   5   0   5  412.16   31.20
   5   0   5  411.86   31.10
   5   0   5  437.26   31.50
   6   0   5   -0.80    1.30
   6   0   5   -0.30    0.70
   6   0   5    1.10    1.00
   6   0   5   -0.10    0.70
   7   0   5  644.64   47.70
   7   0   5  660.13   47.60
   8   0   5    0.20    0.80
   8   0   5    0.30    0.70
   8   0   5    0.30    0.80
   9  -1  -5    0.40    0.80
   9  -1  -5    1.50    0.90
   9   1  -5    2.30    0.90
   9   1  -5    1.30    0.90
   8  -1  -5   72.39    6.30
   8  -1  -5   67.29    6.10
   8   1  -5   70.99    6.30
   8   1  -5   70.49    6.20
   7  -1  -5   21.80    2.70
   7  -1  -5   22.00    2.60
   7   1  -5   13.40    2.40
   7   1  -5   17.00    2.60
   6  -1  -5  474.95   33.10
   6  -1  -5  425.36   35.80
   6  -1  -5  489.95   33.20
   6   1  -5  430.56   33.10
   6   1  -5  445.16   33.10
   6   1  -5  417.16   36.10
   5  -1  -5 1369.06   94.19
   5  -1  -5 1106.59   93.59
   5  -1  -5 1372.26   96.89
   5  -1  -5 1343.07   94.19
   5   1  -5 1307.27   94.19
   5   1  -5 1291.77   94.19
   5   1  -5 1357.76   97.19
   4  -1  -5   32.10    3.90
   4  -1  -5   27.30    4.20
   4  -1  -5   30.70    3.00
   4   1  -5   33.90    3.10
   4   1  -5   31.00    4.40
   4   1  -5   37.50    3.20
   3  -1  -5   61.29    6.20
  -3  -1   5   58.39    5.40
   3   1  -5   64.59    6.40
  -3   1   5   54.59    5.20
   2  -1  -5 1724.53  138.09
   2  -1  -5 1836.02  139.09
  -2  -1   5 2066.69  138.59
   2   1  -5 2005.50  139.29
   2   1  -5 1915.21  138.19
  -2   1   5 2024.60  138.49
   1  -1  -5    7.00    1.30
  -1  -1   5    7.40    1.20
   1   1  -5    6.60    1.30
  -1   1   5   10.70    1.40
   0   1   5 4901.31  350.36
   1  -1   5 1997.70  126.79
  -1  -1  -5 1649.63  126.79
   1   1   5 1798.62  126.69
  -1   1  -5 1746.33  126.79
   1   1   5 1640.84  126.79
  -2  -1  -5  171.08   14.00
  -2   1  -5  171.78   13.80
   2   1   5  204.18   14.10
  -3  -1  -5  477.15   39.10
   3  -1   5  566.24   39.10
   3   1   5  591.24   39.50
  -3   1  -5  493.05   38.90
   4  -1   5    1.30    0.70
   4  -1   5    1.20    0.70
   4  -1   5    0.70    0.70
   4   1   5    3.90    1.00
   4   1   5    0.70    0.60
   4   1   5    1.80    0.80
   5  -1   5   25.10    2.50
   5  -1   5   29.00    2.90
   5  -1   5   20.40    2.40
   5  -1   5   23.00    2.60
   5   1   5   23.10    2.70
   5   1   5   23.90    2.60
   5   1   5   21.50    2.40
   5   1   5   27.60    2.80
   6  -1   5   16.80    2.80
   6  -1   5   23.30    2.70
   6  -1   5   19.20    2.50
   6  -1   5   25.20    2.80
   6   1   5   26.60    2.90
   6   1   5   24.10    2.70
   6   1   5   27.70    3.00
   7  -1   5   14.40    2.50
   7  -1   5   22.50    2.60
   7  -1   5   21.00    2.50
   7   1   5   21.90    2.60
   7   1   5   18.00    2.70
   7   1   5   21.00    2.70
   8  -1   5   43.70    3.80
   8  -1   5   40.30    3.80
   8  -1   5   35.10    3.50
   8   1   5   36.70    3.70
   8   1   5   40.70    3.70
   8   1   5   34.10    3.50
   9  -2  -5   20.30    2.30
   9   2  -5   19.00    2.40
   9   2  -5   20.10    2.30
   8  -2  -5   40.30    4.10
   8  -2  -5   35.80    3.90
   8   2  -5   40.70    4.00
   8   2  -5   38.70    4.10
   7  -2  -5   12.80    2.30
   7  -2  -5   13.60    2.10
   7   2  -5   10.00    2.10
   7   2  -5   11.80    2.10
   6  -2  -5  342.97   23.00
   6  -2  -5  314.77   22.40
   6   2  -5  307.17   26.50
   6   2  -5  261.87   22.80
   6   2  -5  297.67   22.90
   5  -2  -5   37.20    3.40
   5  -2  -5   30.30    3.00
   5  -2  -5   36.90    5.30
   5  -2  -5   35.20    3.40
   5   2  -5   32.20    3.40
   5   2  -5   34.50    5.50
   5   2  -5   34.60    3.40
   4  -2  -5  262.17   18.90
   4  -2  -5  266.57   20.90
   4   2  -5  223.18   18.80
   4   2  -5  253.87   21.20
   4   2  -5  262.17   18.90
   3  -2  -5  241.88   19.70
   3   2  -5  253.17   20.10
  -2  -2   5   36.80    3.70
   2  -2  -5   33.60    3.30
  -2   2   5   38.20    3.70
   2   2  -5   40.10    4.20
   2   2  -5   31.30    3.30
  -1  -2   5  582.64   42.80
   1   2  -5  589.14   43.00
  -1   2   5  579.64   42.80
   0  -2   5 3648.54  255.67
   0   2   5 3448.56  255.67
   0   2  -5 3611.44  255.37
   1  -2   5 1005.60   68.29
  -1  -2  -5  928.51   68.49
  -1   2  -5  921.31   68.29
   1   2   5  918.61   68.19
  -2  -2  -5    4.20    1.20
   2   2   5    6.50    1.40
   2   2   5    3.60    1.00
   2   2   5    4.20    0.90
  -3  -2  -5  260.67   21.60
  -3   2  -5  261.57   21.10
   3   2   5  321.47   22.00
   4  -2   5 1255.27   91.79
   4  -2   5 1260.47   91.89
   4  -2   5 1230.88   91.79
   4  -2   5 1359.06   92.19
   4  -2   5 1247.88   91.99
   4   2   5 1259.07   92.09
   4   2   5 1375.56   92.09
   4   2   5 1246.48   91.99
   5  -2   5   18.50    2.20
   5  -2   5   17.80    2.10
   5  -2   5   21.10    2.30
   5  -2   5   19.60    2.40
   5  -2   5   18.40    2.30
   5   2   5   23.10    2.50
   5   2   5   18.50    2.40
   5   2   5   16.00    2.10
   5   2   5   17.90    2.40
   6  -2   5    6.10    1.30
   6  -2   5    4.70    1.20
   6  -2   5    3.60    1.20
   6  -2   5    3.50    1.20
   6  -2   5    4.40    1.30
   6   2   5    3.80    1.20
   6   2   5    3.60    1.20
   6   2   5    5.40    1.40
   7  -2   5    6.50    1.50
   7  -2   5   10.10    1.60
   7  -2   5    8.00    1.80
   7   2   5    6.10    1.60
   7   2   5    4.80    1.40
   7   2   5    6.30    1.40
   8  -2   5   76.79    6.30
   8  -2   5   75.29    6.20
   8   2   5   78.69    6.30
   8   2   5   68.19    6.20
   8   2   5   70.39    6.10
   9   3  -5   27.60    2.90
   9   3  -5   26.60    2.80
   8  -3  -5  103.09    8.40
   8  -3  -5   98.69    8.30
   8   3  -5  104.09    8.50
   8   3  -5  105.39    8.60
   7  -3  -5    8.10    1.70
   7  -3  -5    7.20    1.60
   7  -3  -5    4.80    1.20
   7   3  -5    4.90    1.40
   7   3  -5    8.30    1.80
   6  -3  -5 1254.67   91.69
   6  -3  -5 1311.97   92.09
   6  -3  -5 1373.96   92.19
   6   3  -5 1265.27   92.19
   6   3  -5 1173.28   92.09
   5  -3  -5   88.19    7.10
   5  -3  -5   90.59    7.30
   5  -3  -5   88.19    7.30
   5   3  -5   93.79    7.50
   5   3  -5   98.09    7.50
   5   3  -5   81.99    9.90
   4  -3  -5  190.88   14.20
   4  -3  -5  182.18   13.90
   4   3  -5  197.78   14.30
   4   3  -5  191.48   14.20
   4   3  -5  174.98   16.50
   3   3  -5  796.32   50.39
   3   3  -5  591.34   52.09
   2   3  -5 1517.05  106.59
  -2   3   5 1440.06  106.89
   1  -3  -5   88.39    7.90
  -1  -3   5  102.09    8.30
   1   3  -5  105.69    8.40
   1   3  -5   78.89    7.80
  -1   3   5   96.59    8.10
   0  -3   5  332.67   25.30
   0   3   5  339.67   25.30
   0   3  -5  335.07   25.20
  -1  -3  -5  180.48   15.00
   1  -3   5  198.58   14.80
  -1   3  -5  184.88   14.80
   1   3   5  196.08   14.80
  -2  -3  -5 1701.53  123.49
  -2   3  -5 1735.03  123.29
   2   3   5 1786.62  123.99
   2   3   5 1639.64  122.69
   2   3   5 1679.43  123.19
  -3  -3  -5    0.80    1.20
   3   3   5    2.90    1.40
  -3   3  -5    0.90    0.90
   4  -3   5    5.70    1.00
   4  -3   5    1.50    0.80
   4  -3   5    1.80    0.80
   4  -3   5    3.60    0.80
   4   3   5    6.00    2.20
   4   3   5    2.60    0.90
   4   3   5    1.50    0.90
   4   3   5    2.20    0.80
   4   3   5    3.00    0.90
   5  -3   5   49.80    4.30
   5  -3   5   51.79    4.60
   5  -3   5   48.30    4.20
   5  -3   5   49.00    4.40
   5   3   5   44.10    4.50
   5   3   5   50.89    4.60
   5   3   5   47.60    4.50
   6  -3   5  101.99    7.50
   6  -3   5   88.29    7.60
   6  -3   5   86.09    7.80
   6  -3   5  100.19    7.50
   6   3   5   98.89    7.90
   6   3   5   82.29    7.60
   7  -3   5  118.29    9.50
   7  -3   5  120.19    9.40
   7  -3   5  107.79    9.50
   7   3   5  115.09    9.50
   7   3   5  116.79    9.40
   8  -3   5   -0.60    0.70
   8   3   5    1.40    0.70
   8   3   5    0.40    0.80
   8   3   5    1.20    0.80
   8  -4  -5   43.20    4.20
   8   4  -5   45.90    4.30
   8   4  -5   46.70    4.50
   7  -4  -5   35.50    3.70
   7  -4  -5   36.20    3.80
   7  -4  -5   32.40    3.40
   7   4  -5   37.10    3.80
   7   4  -5   39.30    3.90
   6  -4  -5  136.49   10.80
   6  -4  -5  139.99   11.10
   6  -4  -5  137.69   11.20
   6   4  -5  145.09   11.30
   6   4  -5  146.79   11.40
   5  -4  -5    1.50    0.90
   5  -4  -5    2.20    0.70
   5  -4  -5    1.40    0.90
   5   4  -5    1.70    0.80
   5   4  -5    1.60    0.80
   5   4  -5    0.70    0.80
   4  -4  -5  961.70   73.69
   4  -4  -5 1039.50   73.59
   4   4  -5  995.20   73.79
   4   4  -5  997.60   73.79
   4   4  -5 1127.39   77.49
   2   4  -5    6.60    1.70
   1  -4  -5  415.06   33.20
   1   4  -5  442.16   33.20
   1   4  -5  474.35   34.10
   0  -4  -5 3531.95  275.47
   0   4  -5 3751.42  275.37
   0   4  -5 4230.68  275.87
  -1  -4  -5   31.40    3.80
   1  -4   5   32.00    3.50
  -1   4  -5   27.50    3.40
  -1   4  -5   28.30    3.40
  -2  -4  -5    5.20    1.80
   2   4   5    4.90    1.50
   2   4   5    8.00    2.00
  -2   4  -5    5.50    1.60
   2   4   5    7.50    2.30
   3  -4   5   14.30    1.80
   3  -4   5   14.60    1.80
  -3  -4  -5   16.10    3.40
   3   4   5   18.40    1.90
  -3   4  -5   15.50    3.10
   3   4   5   12.80    1.70
   3   4   5   19.10    3.30
   4  -4   5    6.40    1.20
   4  -4   5    7.60    1.40
   4  -4   5    7.20    1.30
   4  -4   5    7.20    1.30
   4   4   5    8.20    2.70
   4   4   5    6.40    1.30
   4   4   5    7.60    1.40
   4   4   5    4.50    1.00
   4   4   5    7.00    1.40
   5  -4   5 1016.10   72.49
   5  -4   5  938.61   72.39
   5  -4   5 1002.10   72.79
   5  -4   5 1020.60   72.69
   5   4   5  930.71   72.69
   5   4   5 1084.99   72.89
   5   4   5 1046.70   72.79
   6  -4   5  183.68   13.00
   6  -4   5  176.98   12.70
   6  -4   5  149.39   12.70
   6  -4   5  181.18   12.70
   6   4   5  131.19   12.70
   6   4   5  170.08   13.00
   7  -4   5  295.37   20.90
   7  -4   5  271.57   20.80
   7  -4   5  297.37   21.10
   7  -4   5  291.87   21.20
   7   4   5  245.98   21.00
   7   4   5  264.37   21.10
   7   4   5  305.77   21.20
   8  -4   5    3.70    1.00
   8   4   5    3.20    1.00
   8   4   5    4.00    1.10
   8   4   5    3.40    1.00
   8  -5  -5    1.40    0.90
   8   5  -5    1.30    1.00
   8   5  -5    0.60    0.90
   7  -5  -5   28.90    3.10
   7   5  -5   30.40    3.40
   7   5  -5   33.30    3.50
   6  -5  -5  212.28   17.00
   6  -5  -5  226.08   16.60
   6   5  -5  213.58   16.60
   6   5  -5  225.88   17.00
   6   5  -5  221.68   16.90
   5  -5  -5  582.24   40.70
   5   5  -5  543.25   40.70
   5   5  -5  592.94   41.00
   5   5  -5  483.65   44.50
   5   5  -5  594.84   41.10
   4  -5  -5  395.86   26.80
   4  -5  -5  354.86   26.60
   4   5  -5  351.26   27.00
   4   5  -5  403.26   30.90
   4   5  -5  337.17   26.70
   4   5  -5  356.66   26.90
   3   5  -5  129.29   13.90
   3   5  -5  172.58   12.40
   2   5  -5  748.73   56.49
   1   5  -5  956.50   70.69
   1   5  -5  950.00   69.99
   0  -5  -5   29.00    3.80
   0   5  -5   28.60    3.60
   0   5  -5   25.50    3.70
  -1   5  -5  834.32   68.69
  -1   5  -5  946.41   68.79
   1   5   5 1034.00   69.39
  -2  -5  -5    5.20    2.00
  -2   5  -5    4.80    2.00
   2   5   5    6.10    2.00
  -2   5  -5    5.30    1.90
   2   5   5    4.80    2.10
  -3  -5  -5    0.50    1.80
   3  -5   5    2.40    0.80
   3  -5   5    2.50    0.70
   3  -5   5    3.10    0.80
   3  -5   5    2.90    0.70
   3   5   5    2.10    0.70
   3   5   5    2.30    0.90
   3   5   5    5.00    2.20
   4  -5   5    8.40    1.50
   4  -5   5   12.10    1.60
   4  -5   5    7.20    1.30
   4  -5   5    8.50    1.30
   4   5   5    6.00    2.80
   4   5   5   13.60    1.60
   4   5   5    6.30    1.40
   4   5   5    6.50    1.20
   4   5   5    7.10    1.50
   5  -5   5    2.30    1.00
   5  -5   5    1.30    0.70
   5  -5   5    8.00    1.40
   5  -5   5    1.60    0.90
   5   5   5    3.40    1.30
   5   5   5    1.00    0.80
   5   5   5    1.80    0.90
   6  -5   5  366.36   32.40
   6  -5   5  473.65   32.50
   6  -5   5  478.25   32.70
   6  -5   5  488.75   32.50
   6   5   5  407.56   32.60
   7  -5   5    2.00    1.00
   7  -5   5    3.90    1.10
   7  -5   5    1.90    1.00
   7   5   5    1.40    0.90
   7   5   5    2.10    1.20
   7   5   5    2.40    1.00
   8  -5   5    6.70    1.20
   8   5   5    6.20    1.30
   8   5   5    5.70    1.20
   8  -6  -5   53.19    4.60
   8   6  -5   55.79    4.90
   8   6  -5   52.39    4.80
   7  -6  -5  246.08   17.60
   7   6  -5  223.38   17.90
   7   6  -5  230.98   17.80
   6  -6  -5  500.15   36.50
   6   6  -5  498.15   36.70
   6   6  -5  490.05   36.50
   6   6  -5  507.05   36.90
   5  -6  -5  212.78   15.30
   5  -6  -5  197.98   15.10
   5   6  -5  202.58   15.40
   5   6  -5  204.08   15.60
   5   6  -5  193.38   15.30
   4  -6  -5  279.07   18.90
   4  -6  -5  272.67   18.80
   4   6  -5  253.57   18.80
   4   6  -5  221.58   22.30
   4   6  -5  249.38   18.90
   4   6  -5  245.28   19.00
   3  -6  -5  240.18   17.10
   3  -6  -5  231.18   17.00
   3   6  -5  200.08   17.20
   3   6  -5  252.97   20.90
   2   6  -5   86.29    7.70
   2   6  -5   69.69    8.40
   1   6  -5 1502.65  107.49
   1   6  -5 1443.86  108.19
   0  -6  -5    3.80    1.70
   0   6  -5    3.80    1.70
   0   6  -5    4.10    1.90
  -1  -6  -5 1073.49   78.29
   1   6   5 1071.99   78.19
  -1   6  -5 1042.90   78.09
  -1   6  -5 1038.70   77.69
   2  -6   5  726.93   46.60
  -2  -6  -5  686.63   49.30
   2   6   5  701.33   48.70
   2   6   5  611.94   46.50
  -2   6  -5  623.54   48.30
   2   6   5  582.64   49.70
  -2   6  -5  570.84   50.09
   3  -6   5   34.50    3.00
  -3  -6  -5   30.80    5.80
   3  -6   5   34.40    3.00
   3  -6   5   35.10    3.20
   3  -6   5   35.20    3.40
   3   6   5   34.00    5.60
   3   6   5   29.70    3.20
   3   6   5   30.80    3.00
   4  -6   5  391.76   27.70
   4  -6   5  382.56   27.90
   4  -6   5  358.46   27.90
   4  -6   5  417.56   27.80
   4   6   5  394.46   28.00
   4   6   5  379.06   27.80
   4   6   5  324.47   30.60
   5  -6   5   12.30    1.90
   5  -6   5   10.70    1.70
   5  -6   5   11.90    1.90
   5   6   5   10.10    1.90
   5   6   5   12.70    2.00
   6  -6   5    2.70    1.00
   6  -6   5    2.40    1.00
   6  -6   5    3.10    1.00
   6   6   5    3.50    1.10
   6   6   5    2.10    1.10
   7  -6   5  125.79   10.10
   7  -6   5  138.59   10.20
   7  -6   5  120.79   10.20
   7   6   5  144.79   10.50
   7   6   5  127.79   10.30
   8  -6   5    4.70    1.20
   8   6   5    4.60    1.10
   8   6   5    5.20    1.10
   8  -7  -5  266.07   18.00
   8   7  -5  223.38   18.10
   8   7  -5  239.78   18.10
   7  -7  -5   79.89    6.00
   7   7  -5   62.89    6.10
   7   7  -5   67.69    6.00
   6  -7  -5  152.08   12.50
   6   7  -5  169.18   12.90
   6   7  -5  160.18   12.70
   6   7  -5  168.48   12.60
   5  -7  -5  167.48   13.50
   5  -7  -5  187.18   13.50
   5   7  -5  140.09   17.40
   5   7  -5  193.38   13.70
   5   7  -5  187.78   13.80
   5   7  -5  182.58   13.60
   4  -7  -5   41.00    3.60
   4  -7  -5   48.60    3.70
   4   7  -5   35.10    3.70
   4   7  -5   38.80    6.80
   4   7  -5   36.20    3.80
   4   7  -5   40.00    3.70
  -3  -7   5  521.55   42.70
   3  -7  -5  647.74   42.80
   3  -7  -5  652.93   42.80
   3   7  -5  523.55   42.90
   3   7  -5  611.44   47.10
   2  -7  -5  347.77   28.00
   2  -7  -5  374.76   28.30
   2  -7  -5  414.86   28.20
   2   7  -5  405.36   31.90
   2   7  -5  386.86   30.00
   1   7  -5  356.46   28.90
   1   7  -5  350.66   28.00
   0   7  -5  535.65   43.90
   0   7   5  558.34   44.60
   0   7  -5  640.84   45.20
   1  -7   5  473.75   33.00
  -1   7  -5  464.65   35.60
   1   7   5  461.55   35.50
  -1   7  -5  420.06   34.80
   1   7   5  428.16   36.60
   2  -7   5   79.09    6.00
   2  -7   5   81.99    6.10
   2  -7   5   79.69    6.40
   2   7   5   78.09    8.60
   2   7   5   71.49    6.00
  -2   7  -5   68.89    8.10
   2   7   5   71.29    6.10
   2   7   5   80.99    9.70
   3  -7   5   13.30    1.90
   3  -7   5   12.90    2.10
   3  -7   5   12.60    1.70
   3  -7   5   15.10    1.90
   3   7   5   11.40    1.80
   3   7   5   11.50    4.10
   3   7   5   14.10    1.70
   4  -7   5    6.30    1.30
   4  -7   5    7.60    1.70
   4  -7   5    7.90    1.50
   4  -7   5    5.60    1.20
   4   7   5    8.20    1.60
   4   7   5    3.90    3.00
   4   7   5    5.70    1.30
   5  -7   5   77.79    6.20
   5  -7   5   59.79    6.10
   5  -7   5   94.59    6.60
   5   7   5   70.89    6.50
   6  -7   5   78.69    6.60
   6  -7   5   70.89    6.60
   6  -7   5   86.39    6.60
   6   7   5   78.09    6.80
   6   7   5   80.49    6.70
   7  -7   5  202.08   16.00
   7  -7   5  216.08   16.10
   7   7   5  232.08   16.40
   7   7   5  208.98   16.20
   8   7   5    9.50    1.90
   8  -8  -5   44.70    3.90
   7  -8  -5   53.29    4.40
   7   8  -5   43.50    4.30
   6  -8  -5  487.85   36.30
   6  -8  -5  452.05   36.40
   6   8  -5  533.35   36.60
   6   8  -5  500.65   36.70
   6   8  -5  512.65   36.50
   5  -8  -5  305.67   22.10
   5   8  -5  321.67   22.40
   5   8  -5  268.27   22.20
   4  -8  -5  289.17   21.40
   4  -8  -5  294.67   21.50
   4   8  -5  282.67   21.60
   3  -8  -5  428.46   30.20
   3  -8  -5  462.75   30.30
   3   8  -5  344.57   33.90
  -2  -8   5   59.79    5.20
   2  -8  -5   55.39    5.00
   2  -8  -5   61.49    5.30
   2  -8  -5   69.39    5.30
   2   8  -5   66.29    8.60
  -1  -8   5  142.39   10.50
   1  -8  -5  132.59   10.50
   1   8  -5  131.79   13.60
   0  -8   5 2843.92  193.28
   0   8   5 2593.34  198.38
   0   8  -5 2777.62  196.78
   0   8   5 2554.34  201.58
   1  -8   5  203.08   15.70
   1  -8   5  232.78   16.10
   1  -8   5  174.88   15.50
   1   8   5  227.58   20.50
  -1   8  -5  228.98   19.20
   2  -8   5  196.68   13.90
   2  -8   5  179.78   13.50
   2  -8   5  182.48   13.40
   2   8   5  168.68   13.60
   2   8   5  169.68   17.80
   3  -8   5   30.50    2.80
   3  -8   5   28.70    3.10
   3  -8   5   31.00    2.90
   3   8   5   26.80    2.90
   3   8   5   25.70    2.80
   3   8   5   29.10    6.20
   4  -8   5    7.90    1.80
   4  -8   5    8.10    1.40
   4  -8   5    6.60    1.30
   4   8   5    7.40    1.40
   4   8   5    5.80    1.40
   4   8   5    1.50    3.00
   5  -8   5  176.08   12.50
   5  -8   5  147.99   12.40
   5   8   5  188.18   12.70
   5   8   5  134.69   12.60
   6  -8   5   18.00    2.20
   6  -8   5   19.90    2.40
   6   8   5   14.80    2.30
   6   8   5   15.10    2.20
   7  -8   5    3.70    0.90
   7  -8   5    1.60    0.70
   7   8   5    2.10    0.90
   7   8   5    1.10    0.90
   7  -9  -5   84.09    6.80
   6  -9  -5   48.40    4.70
   6  -9  -5   53.59    4.70
   6   9  -5   58.69    5.00
   5  -9  -5    2.50    1.00
   5  -9  -5    0.70    0.70
   5   9  -5    1.40    1.10
   4  -9  -5  141.79   10.80
   4  -9  -5  145.29   10.80
   4   9  -5  147.79   11.00
   4   9  -5  116.49   15.20
   3  -9  -5  181.08   13.30
   3  -9  -5  187.48   13.50
   3   9  -5  155.78   17.60
   2  -9  -5  281.97   20.50
   2  -9  -5  246.28   20.10
  -2  -9   5  272.77   20.30
   2  -9  -5  293.47   20.30
   2   9  -5  270.27   24.80
   1  -9  -5  624.84   47.30
  -1  -9   5  671.23   47.30
   1   9  -5  653.53   51.49
   0  -9   5  187.28   15.80
   0  -9   5  231.08   16.20
   0  -9  -5  182.98   15.90
   0   9  -5  233.28   20.10
   0   9   5  244.28   22.00
   1  -9   5    4.30    1.30
   1  -9   5    4.50    1.00
   1   9   5    4.60    2.90
  -1   9  -5    5.00    2.80
   2  -9   5   51.09    4.60
   2  -9   5   50.89    4.10
   2  -9   5   46.10    4.20
   2   9   5   41.50    4.20
   2   9   5   52.19    8.40
   3  -9   5  203.78   15.20
   3  -9   5  198.78   14.80
   3  -9   5  200.98   14.80
   3   9   5  166.78   19.40
   3   9   5  206.58   15.10
   4  -9   5    0.40    1.00
   4  -9   5    0.70    0.60
   4  -9   5    0.90    0.70
   4   9   5    0.30    0.70
   4   9   5    1.40    0.90
   5  -9   5   24.70    2.90
   5  -9   5   28.30    3.00
   5   9   5   26.90    3.30
   5   9   5   38.00    3.30
   6  -9   5  445.96   34.30
   6  -9   5  480.85   34.40
   6   9   5  485.95   34.70
   7  -9   5   21.50    2.40
   7  -9   5   26.70    2.50
   7   9   5   28.60    2.80
   7 -10  -5  468.55   34.10
   6 -10  -5   14.80    2.20
   6  10  -5   14.70    2.30
   5 -10  -5    1.30    0.80
   5 -10  -5    3.00    1.00
   5  10  -5    2.90    1.30
   4 -10  -5   77.59    6.80
   4 -10  -5   87.49    6.80
   4  10  -5   82.49    7.00
   3 -10  -5   98.29    7.60
   3 -10  -5  100.19    7.50
   3  10  -5   76.29   11.80
   2 -10  -5    7.00    1.50
   2 -10  -5    6.00    1.20
  -2 -10   5    8.40    1.60
   2  10  -5    2.50    3.20
  -1 -10   5    1.20    0.90
   1 -10  -5    1.60    0.90
   1  10  -5    3.20    3.00
  -1  10   5    1.00    3.10
   0 -10   5  541.35   42.30
   0 -10  -5  519.85   42.50
   0 -10   5  617.34   42.80
   0  10  -5  609.54   47.40
   0  10   5  644.04   49.20
   1 -10   5    4.10    1.30
   1 -10   5    3.00    0.90
   1  10   5    0.90    2.70
   2 -10   5  270.87   18.90
   2 -10   5  214.68   18.10
   2 -10   5  248.18   18.30
   2  10   5  240.98   18.50
   2  10   5  256.57   23.90
   3 -10   5   84.39    7.10
   3 -10   5   83.79    7.00
   3 -10   5   95.49    7.60
   3  10   5   91.99    7.50
   3  10   5   83.69   15.00
   4 -10   5    0.30    0.90
   4 -10   5    0.20    0.70
   4 -10   5    0.70    0.70
   4  10   5    0.50    0.80
   5 -10   5   76.39    7.20
   5 -10   5   97.09    7.30
   5  10   5   98.89    7.70
   6 -10   5    8.90    1.50
   6 -10   5    9.00    1.40
   6  10   5    8.40    1.70
   7 -10   5   10.70    1.40
   7  10   5   11.90    1.60
   7 -11  -5    4.60    1.00
   6 -11  -5   16.40    2.10
   6  11  -5   16.20    2.30
   5 -11  -5   69.29    6.00
   5  11  -5   75.69    6.40
   4 -11  -5   54.59    4.80
   4  11  -5   57.39    5.20
   3 -11  -5   34.50    3.30
   3  11  -5   33.80    3.50
  -2 -11   5    6.70    1.70
   2 -11  -5    6.50    1.60
  -2  11   5    5.50    5.10
   2  11  -5    5.10    3.70
   1 -11  -5  126.89   11.00
  -1 -11   5  138.79   11.10
   1  11  -5  140.19   16.00
  -1  11   5  158.48   18.20
   0 -11   5   58.29    5.30
   0 -11  -5   56.39    5.20
   0 -11   5   50.99    4.80
   0  11   5   63.69   10.30
   0  11  -5   59.89    9.40
   1 -11   5  325.07   24.10
   1 -11   5  305.77   24.50
   1  11   5  352.06   30.70
   2 -11   5  213.58   16.90
   2 -11   5  246.98   17.20
   2 -11   5  199.28   17.40
   2  11   5  254.07   17.50
   3 -11   5  107.99    9.00
   3 -11   5  111.49    8.70
   3 -11   5  104.79    8.50
   4 -11   5  128.69   11.60
   4 -11   5  183.28   12.20
   4  11   5  147.19   12.00
   5 -11   5  116.39    9.40
   5 -11   5  118.49    9.30
   5  11   5  125.89    9.80
   6 -11   5    1.50    0.70
   6 -11   5    1.30    0.70
   6  11   5    2.40    0.90
   6 -12  -5  132.49    9.90
   6  12  -5  122.89   10.00
  -6  12   5  130.59    9.90
   5 -12  -5  198.88   15.80
   5  12  -5  224.58   16.20
   4 -12  -5    1.40    0.90
   4  12  -5    0.80    0.80
   3 -12  -5   17.00    2.40
   3  12  -5   23.00    2.60
  -2 -12   5  651.33   47.60
   1 -12  -5   76.19    6.60
  -1 -12   5   75.29    6.70
   0 -12  -5  403.66   31.40
   0 -12   5  449.56   31.40
   0  12   5  409.26   30.70
   1 -12   5   24.30    3.00
   2 -12   5    9.80    1.60
   2 -12   5    5.70    1.60
   2  12   5   10.60    2.00
   3 -12   5   64.09    5.30
   3 -12   5   64.69    5.10
   3 -12   5   46.00    5.30
   3  12   5   67.29    5.70
   4 -12   5    0.40    0.70
   4 -12   5    2.10    0.90
   4 -12   5    2.10    1.00
   4  12   5    1.30    1.00
   5 -12   5   11.60    1.60
   5 -12   5   10.50    1.50
   5  12   5    8.90    1.70
   6 -12   5    7.00    1.10
   6 -12   5    4.50    1.00
   6  12   5    6.30    1.20
   5 -13  -5    6.30    1.20
   5  13  -5    6.30    1.40
   4 -13  -5    7.10    1.30
   4  13  -5    8.20    1.60
   3  13  -5   65.69    5.70
  -2 -13   5   57.89    5.40
  -1 -13   5   15.90    2.60
   0 -13   5  118.39    9.80
   1 -13   5    8.20    1.80
   1  13   5   11.80    2.00
   2 -13   5   14.00    1.90
   2 -13   5    7.40    1.80
   2  13   5   14.90    2.30
   3 -13   5  114.99    9.80
   3 -13   5  117.69    9.50
   3  13   5  132.89   10.00
   4 -13   5  112.99    9.50
   4 -13   5  127.99    9.70
   4  13   5  137.69   10.20
   5 -13   5    8.00    1.20
   5 -13   5    4.70    1.00
   5  13   5    6.40    1.30
  -5  14   5   -0.80    0.60
   4  14  -5   44.40    4.20
   3  14  -5  368.06   27.20
  -1 -14   5  258.27   20.00
  -1  14   5  269.37   19.60
   0 -14   5  295.97   22.40
   1 -14   5   22.80    3.00
   1  14   5   26.60    2.90
   2 -14   5    8.80    1.80
   2  14   5    8.40    1.70
   3 -14   5    0.60    0.80
   3  14   5    1.20    1.00
   4  14   5    0.30    0.80
  -4  15   5   32.40    3.00
  -3  15   5    8.20    1.40
   3  15  -5    9.30    1.60
   2  15  -5   26.90    2.90
  -2  15   5   26.60    2.70
  -1 -15   5   -0.20    1.00
   0 -15   5   35.60    3.50
   0  15   5   29.10    3.30
   1 -15   5   25.90    3.00
   1  15   5   26.70    3.00
   2 -15   5   52.69    4.90
   2  15   5   57.09    5.00
   3  15   5  597.74   43.50
   2  16  -5  287.27   21.30
   1  16  -5   55.99    4.40
  -1  16   5   40.20    4.10
   0 -16   5   42.20    3.80
   0  16   5   38.30    3.70
   1 -16   5   22.20    2.60
   1  16   5   25.60    2.70
   2  16   5   21.30    2.70
   9   0  -6    0.20    0.70
   9   0  -6    1.10    0.80
   8   0  -6  324.07   24.00
   8   0  -6  312.67   23.80
   7   0  -6    1.00    0.90
   7   0  -6    0.80    0.90
   6   0  -6   64.59    5.70
   6   0  -6   64.09    8.30
   6   0  -6   63.49    5.80
   5   0  -6    1.00    1.60
   5   0  -6    0.20    0.60
   5   0  -6    0.10    0.60
   4   0  -6   12.00    1.90
   4   0  -6   15.30    3.20
   4   0  -6   16.50    2.00
   3   0  -6    0.20    0.80
  -3   0   6    2.00    1.00
   2   0  -6  138.99   12.20
   2   0  -6  148.79   11.40
  -2   0   6  154.68   11.60
  -1   0   6    0.40    0.60
   1   0  -6    0.30    0.60
   1   0  -6   -0.40    0.50
   0   0  -6   30.80    3.00
  -1   0  -6   -1.70    0.50
   1   0   6   -1.60    0.50
  -2   0  -6   42.20    4.40
   2   0   6   53.39    4.00
  -3   0  -6    8.70    1.90
   4   0   6 3575.24  241.58
   4   0   6 3332.07  241.38
   4   0   6 3643.74  241.48
   4   0   6 2945.91  241.18
   5   0   6    0.40    0.90
   5   0   6    0.60    0.70
   5   0   6    1.20    0.70
   5   0   6    0.20    0.70
   6   0   6   79.29    8.10
   6   0   6  110.69    8.10
   6   0   6  115.59    8.40
   7   0   6   -0.50    0.80
   7   0   6    1.20    0.90
   7   0   6   -0.20    0.80
   8   0   6   94.09    7.70
   8   0   6   88.79    7.50
   8   0   6  103.19    7.80
   9  -1  -6  108.99    8.70
   9  -1  -6  105.69    8.60
   9   1  -6  112.19    8.70
   9   1  -6  114.99    8.80
   8  -1  -6   18.00    2.70
   8  -1  -6   18.30    2.40
   8   1  -6   17.70    2.50
   8   1  -6   20.20    2.90
   7  -1  -6   37.50    3.80
   7  -1  -6   39.60    3.80
   7   1  -6   26.30    3.50
   6  -1  -6 2113.89  136.39
   6  -1  -6 2085.49  136.29
   6  -1  -6 1788.82  139.19
   6   1  -6 1729.23  136.19
   6   1  -6 1771.62  139.59
   6   1  -6 1872.41  136.29
   5  -1  -6    5.60    2.40
   5  -1  -6    8.10    1.60
   5  -1  -6    4.90    1.20
   5   1  -6    4.20    1.30
   5   1  -6    7.50    2.80
   5   1  -6    4.00    1.10
   4  -1  -6   76.29    6.30
   4  -1  -6   78.29    6.30
   4  -1  -6   89.79    8.40
   4   1  -6   70.19    6.20
   4   1  -6   72.29    8.10
   4   1  -6   72.49    6.20
   3  -1  -6  517.75   37.50
   3   1  -6  464.15   37.30
   2  -1  -6 5188.28  431.26
  -2  -1   6 6888.61  430.96
   2  -1  -6 5394.76  430.46
  -2   1   6 6417.46  430.86
   2   1  -6 6352.16  431.66
   2   1  -6 5905.91  430.56
  -1  -1   6 5021.70  351.26
   1  -1  -6 4848.11  351.46
  -1   1   6 4756.72  351.16
   1   1  -6 5013.60  351.46
   0  -1   6    7.80    1.20
   0   1   6    6.30    1.30
   0   1  -6    4.00    1.00
   1  -1   6   27.60    2.60
  -1  -1  -6   25.80    2.80
   1   1   6   22.60    2.60
  -1   1  -6   25.80    2.70
   1   1   6   29.50    2.70
  -2  -1  -6    5.40    1.40
   2   1   6    7.00    1.10
  -2   1  -6    6.60    1.30
   2   1   6    6.60    0.90
   2   1   6    8.80    1.40
  -3  -1  -6  235.48   19.10
   3   1   6  262.17   19.10
  -3   1  -6  246.18   18.90
   4  -1   6 1122.59   80.89
   4  -1   6 1157.88   80.89
   4  -1   6 1214.08   81.19
   4  -1   6 1058.59   80.79
   4  -1   6 1077.69   80.69
   4   1   6 1206.28   80.99
   4   1   6 1156.58   81.09
   4   1   6 1096.69   80.89
   4   1   6 1030.70   80.69
   5  -1   6  184.98   14.60
   5  -1   6  206.58   15.10
   5  -1   6  193.08   14.70
   5  -1   6  199.18   14.90
   5  -1   6  193.78   14.80
   5   1   6  196.98   15.10
   5   1   6  184.48   14.60
   5   1   6  203.08   15.00
   5   1   6  199.88   14.90
   6  -1   6  101.49   10.40
   6  -1   6  139.59   10.50
   6  -1   6  146.59   10.70
   6   1   6  134.79   10.90
   6   1   6  152.38   10.80
   7  -1   6   63.09    6.20
   7  -1   6   78.09    6.10
   7  -1   6   56.29    5.90
   7   1   6   75.29    6.30
   7   1   6   80.99    6.20
   7   1   6   70.19    6.20
   8  -1   6  139.19   10.00
   8  -1   6  111.19    9.70
   8  -1   6  136.49   10.10
   8   1   6  115.29    9.80
   8   1   6  148.49   10.10
   8   1   6  121.29   10.00
   9  -2  -6    0.00    0.80
   9   2  -6    0.00    0.80
   9   2  -6    0.20    0.70
   8  -2  -6  190.68   14.40
   8  -2  -6  175.18   14.20
   8   2  -6  188.68   14.50
   8   2  -6  183.18   14.30
   7  -2  -6   60.59    5.20
   7  -2  -6   61.09    5.40
   7   2  -6   44.70    5.00
   6  -2  -6    2.60    1.10
   6  -2  -6    3.00    1.10
   6  -2  -6    4.40    1.10
   6   2  -6    2.10    2.50
   6   2  -6    2.20    1.00
   6   2  -6    4.00    1.20
   5  -2  -6    6.70    1.40
   5  -2  -6    6.50    1.40
   5  -2  -6    6.00    1.10
   5   2  -6    4.90    1.20
   5   2  -6    1.70    2.00
   5   2  -6    5.80    1.30
   4  -2  -6   96.39    8.00
   4  -2  -6   96.39    8.10
   4  -2  -6  121.99   10.30
   4   2  -6   91.69    8.10
   4   2  -6  101.59    8.10
   4   2  -6  105.79   10.40
   3   2  -6   65.69    5.10
   3   2  -6   65.79    5.70
   3   2  -6   54.19    6.40
   2  -2  -6  901.01   67.79
  -2   2   6  937.71   68.09
   2   2  -6  923.01   67.69
   2   2  -6  985.10   68.89
   1  -2  -6 3767.22  293.77
   1   2  -6 4301.77  294.17
  -1   2   6 4243.58  293.97
   0  -2   6  216.78   16.30
   0   2   6  201.68   16.20
   0   2  -6  218.68   15.90
   1  -2   6   10.40    1.70
  -1  -2  -6   11.00    1.80
   1   2   6   11.70    1.80
  -1   2  -6   10.90    1.70
  -2  -2  -6   23.80    3.00
   2   2   6   24.80    2.80
   2   2   6   24.60    2.50
  -2   2  -6   24.50    2.90
  -3  -2  -6  999.40   78.49
   3   2   6 1218.08   78.69
  -3   2  -6 1009.90   77.89
   4  -2   6  226.08   16.50
   4  -2   6  222.78   16.20
   4  -2   6  219.28   16.20
   4  -2   6  218.28   16.30
   4  -2   6  217.38   16.20
   4   2   6  215.98   16.40
   4   2   6  197.48   16.10
   4   2   6  230.98   16.40
   4   2   6  216.78   16.40
   5  -2   6  147.49   11.10
   5  -2   6  137.49   10.70
   5  -2   6  134.79   10.70
   5  -2   6  138.99   10.70
   5  -2   6  150.38   10.90
   5   2   6  139.29   10.90
   5   2   6  125.99   10.60
   5   2   6  129.69   10.90
   5   2   6  149.99   11.00
   6  -2   6    0.50    0.90
   6  -2   6    0.50    0.80
   6  -2   6    0.50    0.80
   6  -2   6    0.10    0.90
   6  -2   6    0.10    0.80
   6   2   6   -0.20    0.90
   6   2   6   -0.50    0.70
   6   2   6    1.00    0.80
   7  -2   6  233.88   16.90
   7  -2   6  196.28   17.00
   7  -2   6  204.18   17.00
   7   2   6  248.88   17.20
   7   2   6  246.68   17.30
   7   2   6  214.18   17.10
   8  -2   6    9.40    1.60
   8   2   6    8.60    1.60
   8   2   6    9.60    1.50
   8   2   6    9.90    1.70
   9   3  -6   68.89    5.80
   9   3  -6   73.19    6.00
   8  -3  -6    8.90    1.70
   8  -3  -6    7.40    1.60
   8   3  -6    5.60    1.40
   8   3  -6    7.20    1.80
   7  -3  -6  198.28   13.60
   7  -3  -6  173.78   13.00
   7  -3  -6  186.38   13.50
   7   3  -6  131.49   13.20
   6  -3  -6   96.59    7.60
   6  -3  -6   99.29    8.00
   6  -3  -6  106.99    8.10
   6   3  -6  102.49    8.20
   6   3  -6   85.49    8.00
   6   3  -6   84.99   11.20
   5  -3  -6  288.27   20.80
   5  -3  -6  278.37   20.90
   5  -3  -6  270.27   20.50
   5   3  -6  274.77   24.20
   5   3  -6  268.37   20.90
   5   3  -6  293.17   21.00
   4  -3  -6  317.77   22.40
   4  -3  -6  277.37   22.30
   4  -3  -6  308.07   22.10
   4   3  -6  262.27   24.70
   4   3  -6  331.57   22.50
   4   3  -6  314.47   22.40
   3   3  -6  515.15   45.00
   3   3  -6  671.83   43.40
   2  -3  -6   -1.00    0.70
   2   3  -6    2.10    1.30
   2   3  -6    0.00    0.80
   1  -3  -6 1504.75  116.99
   1   3  -6 1743.73  117.49
   1   3  -6 1615.94  117.09
   0  -3   6  866.41   58.49
   0  -3  -6  750.72   58.39
   0   3  -6  792.42   58.29
   0   3  -6  784.32   58.09
  -1  -3  -6   15.40    2.40
   1  -3   6   18.20    2.30
  -1   3  -6   14.30    1.70
  -1   3  -6   12.80    2.10
   1   3   6   19.60    2.30
   1   3   6    9.10    2.60
  -2  -3  -6   33.50    3.90
   2   3   6   30.90    3.20
   2   3   6   30.30    3.90
   2   3   6   31.40    3.60
  -2   3  -6   28.90    3.50
  -3  -3  -6  480.55   36.00
   3  -3   6  491.25   34.40
   3   3   6  448.76   34.30
  -3   3  -6  469.65   35.30
   4  -3   6  100.09    7.80
   4  -3   6  111.99    8.10
   4  -3   6   91.79    7.80
   4  -3   6   99.39    7.90
   4  -3   6  102.79    7.80
   4   3   6  109.29    8.00
   4   3   6   87.09    7.60
   4   3   6  102.29    8.00
   4   3   6   94.39    7.90
   5  -3   6  870.21   61.89
   5  -3   6  879.31   62.09
   5  -3   6  874.81   62.29
   5  -3   6  875.61   61.89
   5   3   6  889.21   62.19
   5   3   6  734.63   61.79
   5   3   6  813.82   62.19
   5   3   6  924.01   62.29
   6  -3   6    0.10    0.70
   6  -3   6    0.40    0.70
   6  -3   6    0.60    0.80
   6  -3   6    0.80    0.90
   6   3   6    0.00    0.70
   6   3   6    0.30    0.90
   6   3   6    1.00    0.90
   7  -3   6   40.20    3.80
   7  -3   6   44.10    4.10
   7  -3   6   45.70    4.20
   7   3   6   44.70    4.10
   7   3   6   42.20    4.10
   7   3   6   31.70    3.90
   8  -3   6    1.80    0.90
   8   3   6    2.20    1.00
   8   3   6    1.70    0.80
   8   3   6    3.10    1.00
   8  -4  -6   57.19    5.30
   8   4  -6   63.89    5.50
   8   4  -6   62.79    5.60
   7  -4  -6  305.37   22.50
   7  -4  -6  311.57   22.60
   7  -4  -6  295.17   22.30
   7   4  -6  288.87   22.70
   7   4  -6  300.27   22.70
   6  -4  -6    3.00    0.90
   6  -4  -6    1.60    1.10
   6  -4  -6    1.90    1.00
   6   4  -6   -0.10    2.60
   6   4  -6    2.70    1.10
   6   4  -6    2.10    1.00
   5  -4  -6   17.40    2.30
   5  -4  -6   18.30    2.20
   5  -4  -6   18.70    2.00
   5   4  -6   18.60    2.30
   5   4  -6   17.20    2.30
   5   4  -6   16.10    4.60
   4  -4  -6    1.50    0.90
   4  -4  -6    2.20    0.70
   4   4  -6    1.50    0.80
   4   4  -6    6.50    1.30
   4   4  -6    1.30    1.70
   3   4  -6    2.80    1.80
   2   4  -6  289.57   21.50
   2   4  -6  265.17   22.40
   1  -4  -6 2403.66  186.38
   1   4  -6 2813.12  187.08
   1   4  -6 2551.74  186.38
   0  -4  -6  111.99   10.20
   0   4  -6  107.29   10.00
   0   4  -6  133.99   10.20
   1  -4   6  475.75   36.00
  -1  -4  -6  493.85   36.50
  -1   4  -6  488.35   36.20
  -1   4  -6  470.95   35.70
  -2   4  -6   41.60    4.60
   2   4   6   37.60    4.50
   2   4   6   38.20    5.00
   3  -4   6  484.45   35.10
   3  -4   6  464.65   35.10
  -3  -4  -6  448.06   37.10
   3  -4   6  496.85   35.10
   3  -4   6  470.95   35.10
   3  -4   6  521.05   35.30
   3   4   6  475.25   35.20
   3   4   6  442.96   35.20
   3   4   6  545.85   37.50
   4  -4   6  457.85   31.20
   4  -4   6  419.96   31.10
   4  -4   6  441.96   31.00
   4  -4   6  449.95   31.00
   4   4   6  376.06   31.00
   4   4   6  446.56   31.20
   4   4   6  368.96   30.70
   4   4   6  436.06   31.20
   5  -4   6   57.69    5.10
   5  -4   6   57.79    4.90
   5  -4   6   57.59    5.00
   5  -4   6   55.89    4.80
   5   4   6   56.09    5.10
   5   4   6   53.59    5.00
   5   4   6   55.29    5.10
   6  -4   6  156.68   13.10
   6  -4   6  181.98   13.30
   6  -4   6  173.78   13.00
   6  -4   6  169.38   12.90
   6   4   6  163.08   13.20
   7  -4   6   38.60    3.60
   7  -4   6   35.70    3.50
   7  -4   6   41.10    3.80
   7   4   6   32.20    3.70
   7   4   6   40.00    3.80
   7   4   6   35.20    3.70
   8  -4   6    6.30    1.20
   8   4   6    6.30    1.30
   8   4   6    5.50    1.20
   8   4   6    6.80    1.30
   8  -5  -6    4.90    1.20
   8   5  -6    5.40    1.40
   8   5  -6    5.60    1.30
   7  -5  -6   13.80    1.90
   7   5  -6   14.10    2.20
   7   5  -6   11.10    2.20
   6  -5  -6 1851.61  131.89
   6   5  -6 1792.82  132.29
   6   5  -6 1866.01  132.29
   5  -5  -6  123.19    9.30
   5   5  -6   95.59   12.60
   5   5  -6  130.59    9.80
   5   5  -6  129.49    9.70
   4  -5  -6  186.88   16.20
   4  -5  -6  223.68   15.30
   4  -5  -6  200.48   15.20
   4   5  -6  208.68   15.50
   4   5  -6  192.78   15.30
   4   5  -6  213.28   15.60
   4   5  -6  206.58   19.00
   3  -5  -6   94.39    7.30
   3   5  -6  107.69    8.40
   3   5  -6   81.49    9.70
   3   5  -6   94.39    7.60
   2   5  -6  761.62   56.29
   1  -5  -6   10.80    2.40
   1   5  -6    1.70    1.20
   0  -5  -6  517.15   38.40
   0   5  -6  501.25   38.20
   0   5  -6  499.05   38.10
  -1   5  -6  131.49   11.50
  -1   5  -6  140.59   11.80
   1   5   6  138.39   12.10
  -2  -5  -6  715.53   49.40
  -2   5  -6  658.43   48.50
   2   5   6  573.04   49.30
   2   5   6  652.33   48.60
   3  -5   6  177.68   12.60
   3  -5   6  172.18   12.60
   3  -5   6  164.68   12.70
  -3  -5  -6  151.18   15.00
   3  -5   6  170.78   12.70
   3   5   6  161.58   12.60
   3   5   6  180.38   15.40
   3   5   6  159.48   12.70
   4  -5   6  327.57   24.70
   4  -5   6  344.37   24.60
   4  -5   6  364.06   24.70
   4  -5   6  349.17   24.80
   4   5   6  287.27   24.40
   4   5   6  341.97   24.90
   4   5   6  334.77   24.80
   5  -5   6  415.76   26.40
   5  -5   6  381.36   26.40
   5  -5   6  377.06   26.20
   5  -5   6  316.97   26.30
   5   5   6  331.37   26.40
   5   5   6  374.36   26.50
   5   5   6  295.67   26.30
   6  -5   6   94.29    8.10
   6  -5   6  108.39    8.00
   6  -5   6  112.29    8.10
   6   5   6   80.09    8.10
   6   5   6  107.19    8.30
   7  -5   6  145.49   10.70
   7  -5   6  144.69   10.90
   7  -5   6  133.39   10.60
   7   5   6  143.99   10.90
   7   5   6  116.59   10.70
   7   5   6  145.29   11.00
   8  -5   6   52.19    4.60
   8   5   6   52.39    4.70
   8   5   6   60.49    4.80
   8  -6  -6  557.94   40.20
   8   6  -6  555.74   40.40
   8   6  -6  548.85   40.60
   7  -6  -6   22.70    2.60
   7   6  -6   23.10    2.90
   7   6  -6   22.60    2.80
   6  -6  -6   14.40    2.10
   6   6  -6   14.00    2.30
   6   6  -6   18.30    2.60
   5  -6  -6   30.50    3.10
   5  -6  -6   35.70    3.20
   5   6  -6   33.70    3.40
   5   6  -6   26.80    6.70
   5   6  -6   35.20    3.60
   5   6  -6   31.00    3.30
   4  -6  -6    3.00    0.90
   4  -6  -6    3.10    0.90
   4   6  -6    5.60    3.10
   4   6  -6    1.60    0.90
   4   6  -6    2.70    0.90
   4   6  -6    2.90    1.10
   3  -6  -6   70.39    5.30
   3  -6  -6   68.99    5.30
   3   6  -6   61.49    5.50
   3   6  -6   59.49    8.00
   2   6  -6  199.18   16.70
   2   6  -6  205.98   17.90
   1   6  -6  709.43   51.49
   1   6  -6  636.74   50.29
   0  -6  -6 1302.67   96.29
   0   6  -6 1250.97   95.89
   0   6  -6 1377.86   96.39
  -1  -6  -6    2.40    1.80
   1   6   6    5.20    2.20
  -1   6  -6    3.30    1.60
   1   6   6    1.80    1.70
  -1   6  -6    2.80    1.60
   2  -6   6    2.80    1.10
   2  -6   6    5.20    1.20
   2  -6   6    5.10    1.10
   2  -6   6    4.30    0.90
   2  -6   6    4.10    0.90
  -2  -6  -6    6.00    2.50
   2   6   6    4.70    2.50
  -2   6  -6    6.20    2.40
   2   6   6    8.80    1.20
   2   6   6    3.00    1.90
   2   6   6    3.20    1.00
   3  -6   6    1.10    0.60
   3  -6   6    1.40    0.80
   3  -6   6    1.40    0.60
   3  -6   6    2.60    1.10
   3   6   6   -0.10    1.50
   3   6   6    0.40    0.60
   3   6   6    3.50    0.90
   4  -6   6   95.59    7.50
   4  -6   6  100.99    7.40
   4  -6   6   91.69    7.30
   4   6   6   79.49    9.90
   4   6   6   82.39    7.10
   4   6   6   96.19    7.40
   4   6   6   95.89    7.60
   5  -6   6   40.20    3.70
   5  -6   6   28.30    3.50
   5  -6   6   44.90    3.70
   5   6   6   44.90    3.90
   5   6   6   32.20    3.70
   6  -6   6   10.50    1.70
   6  -6   6    8.20    1.50
   6   6   6   11.50    1.90
   6   6   6    7.50    1.70
   7  -6   6  165.28   13.20
   7  -6   6  172.68   13.10
   7  -6   6  164.58   13.00
   7   6   6  179.58   13.40
   7   6   6  183.68   13.40
   8   6   6    3.20    1.00
   8  -7  -6   11.90    1.70
   8   7  -6    9.60    1.80
   8   7  -6   11.70    1.70
   7  -7  -6    5.00    1.20
   7   7  -6    4.50    1.30
   7   7  -6    6.90    1.60
   6  -7  -6   37.30    3.80
   6   7  -6   44.20    4.30
   6   7  -6   41.10    4.10
   5  -7  -6    2.90    0.90
   5  -7  -6    3.60    1.00
   5   7  -6    5.10    1.30
   5   7  -6    1.50    1.10
   5   7  -6    0.30    0.90
   5   7  -6    2.90    3.20
   4  -7  -6  527.45   37.10
   4  -7  -6  538.85   37.10
   4   7  -6  460.85   37.30
   4   7  -6  509.45   37.10
   3  -7  -6  192.78   13.20
  -3  -7   6  159.18   13.10
   3  -7  -6  189.08   13.20
   3   7  -6  160.98   13.30
   3   7  -6  174.68   17.00
   2  -7  -6  585.34   40.10
   2  -7  -6  556.34   40.20
  -2  -7   6  544.55   40.00
   2  -7  -6  524.55   39.90
   2   7  -6  542.45   43.40
   2   7  -6  559.84   42.10
  -1  -7   6  103.29    8.60
   1   7  -6  127.99   11.70
   1   7  -6  106.19   10.50
   0  -7   6   45.20    3.90
   0   7  -6   48.20    6.00
   0   7  -6   44.90    5.70
   0   7   6   40.00    6.00
  -1  -7  -6  178.78   17.50
   1  -7   6  216.88   15.30
   1   7   6  226.78   19.40
  -1   7  -6  179.68   17.00
   1   7   6  186.18   17.50
  -1   7  -6  220.48   17.70
   2  -7   6  309.87   21.90
   2  -7   6  319.07   21.80
   2  -7   6  326.97   22.20
   2   7   6  284.67   21.80
   2   7   6  281.67   24.30
   2   7   6  295.97   22.00
   2   7   6  296.37   26.00
  -2   7  -6  261.07   24.00
   3  -7   6   31.70    2.90
   3  -7   6   31.80    3.30
   3  -7   6   33.30    3.00
   3  -7   6   38.00    3.20
   3   7   6   28.90    2.90
   3   7   6   24.30    5.40
   3   7   6   31.90    3.10
   4  -7   6   22.10    2.40
   4  -7   6   20.70    2.40
   4  -7   6   22.10    2.70
   4  -7   6   22.60    2.30
   4   7   6   15.60    4.80
   4   7   6   23.70    2.60
   4   7   6   19.70    2.30
   5  -7   6 1127.69   72.49
   5  -7   6  906.31   72.49
   5   7   6  974.40   72.59
   6  -7   6  188.18   14.50
   6  -7   6  201.58   14.60
   6   7   6  186.08   14.70
   7  -7   6   11.50    1.70
   7  -7   6   13.70    1.80
   7   7   6   13.60    2.00
   7   7   6   11.70    1.80
   8  -8  -6   12.30    1.70
   7  -8  -6  294.37   20.10
   7   8  -6  263.27   20.00
   7   8  -6  248.88   20.10
   6  -8  -6   36.90    3.90
   6   8  -6   52.69    5.20
   6   8  -6   41.90    4.10
   6   8  -6   42.20    4.30
   5  -8  -6  270.97   19.90
   5   8  -6  287.77   20.20
   5   8  -6  244.68   20.10
   4  -8  -6    4.20    1.20
   4  -8  -6    4.50    1.10
   4   8  -6    3.40    1.20
   4   8  -6    3.40    3.00
   4   8  -6    5.90    1.40
   3  -8  -6  111.99    8.40
   3  -8  -6  120.89    8.50
  -3  -8   6   95.89    8.30
   3   8  -6   99.69   12.10
   2  -8  -6   22.40    2.70
   2  -8  -6   22.00    2.40
  -2  -8   6   25.50    2.70
   2  -8  -6   32.40    2.70
   2   8  -6   30.50    5.40
  -1  -8   6  587.44   43.10
   1  -8  -6  556.54   43.10
   1   8  -6  639.14   47.00
   0  -8   6  148.19   10.90
   0   8  -6  139.89   13.60
   0   8   6  132.79   15.10
   1  -8   6   39.30    3.40
   1  -8   6   36.20    3.00
   1  -8   6   34.60    2.90
  -1   8  -6   23.90    5.20
   1   8   6   25.50    5.60
   2  -8   6  372.46   27.60
   2  -8   6  372.96   27.70
   2  -8   6  398.86   28.00
   2   8   6  355.36   27.80
   2   8   6  393.46   32.70
   3  -8   6  180.58   13.90
   3  -8   6  185.38   13.60
   3  -8   6  187.38   13.60
   3   8   6  177.88   13.80
   3   8   6  165.68   13.50
   4  -8   6   85.19    7.00
   4  -8   6   95.09    6.80
   4  -8   6   80.29    6.70
   4   8   6   86.19    6.80
   4   8   6   60.99   10.10
   4   8   6   79.69    6.90
   5  -8   6    1.40    0.80
   5  -8   6    0.50    0.70
   5   8   6    0.50    0.70
   5   8   6    0.70    0.80
   6  -8   6   44.00    4.00
   6  -8   6   45.40    4.00
   6   8   6   44.10    4.30
   6   8   6   42.50    4.10
   7  -8   6    1.10    0.70
   7  -8   6    1.40    0.70
   7   8   6    1.50    0.90
   7  -9  -6  145.29   11.20
   6  -9  -6  509.15   38.60
   6   9  -6  546.15   38.80
   5  -9  -6  187.48   14.60
   5   9  -6  199.38   15.00
   4  -9  -6  304.57   22.70
   4  -9  -6  306.57   22.70
   4   9  -6  303.87   22.80
  -3  -9   6  572.24   44.70
   3  -9  -6  633.84   44.70
   3  -9  -6  680.63   44.80
   3   9  -6  572.14   49.60
  -2  -9   6    2.70    1.00
   2  -9  -6    0.80    0.70
   2  -9  -6    0.60    0.70
   2   9  -6    1.00    2.00
  -1  -9   6   45.10    4.20
   1  -9  -6   42.80    4.10
   1   9  -6   51.29    7.40
   0  -9   6  356.46   29.60
   0  -9   6  447.56   30.10
   0  -9  -6  345.27   29.70
   0   9   6  463.65   36.40
   0   9  -6  440.66   33.90
   1  -9   6    3.20    1.10
   1  -9   6    2.10    0.80
   1  -9   6    3.70    1.00
   1   9   6    2.30    2.50
   2  -9   6   52.59    4.30
   2  -9   6   47.30    4.20
   2  -9   6   52.19    4.70
   2   9   6   47.50    4.40
   2   9   6   49.99    8.30
   3  -9   6  415.46   30.70
   3  -9   6  425.66   30.70
   3  -9   6  440.66   31.10
   3   9   6  385.96   35.80
   3   9   6  422.86   31.00
   4  -9   6   70.29    6.80
   4  -9   6   99.79    7.00
   4  -9   6  103.29    7.50
   4   9   6   71.59    7.10
   5  -9   6  435.26   30.60
   5  -9   6  402.36   30.50
   5   9   6  407.86   30.80
   6  -9   6    9.30    1.40
   6  -9   6    6.90    1.30
   6   9   6    6.90    1.50
   7  -9   6   51.89    4.50
   7   9   6   57.39    4.80
   7 -10  -6  215.08   16.10
   6 -10  -6   23.80    2.70
   6  10  -6   26.60    3.60
   5 -10  -6    0.90    0.80
   5  10  -6    2.10    1.20
   4 -10  -6   18.60    2.40
   4  10  -6   19.50    2.70
  -3 -10   6   47.80    4.60
   3 -10  -6   47.80    4.20
   3  10  -6   45.00    8.50
   2 -10  -6   19.10    2.30
  -2 -10   6   21.20    2.60
   2  10  -6   18.10    5.40
   1 -10  -6  142.99   11.20
  -1 -10   6  152.78   11.30
   1  10  -6  130.99   15.10
  -1  10   6  141.59   17.50
   0 -10   6  693.03   53.99
   0 -10  -6  634.84   54.19
   0 -10   6  777.42   54.49
   0  10   6  877.81   61.59
   0  10  -6  778.82   58.89
   1 -10   6  272.77   21.20
   1 -10   6  287.37   21.60
   1  10   6  302.67   27.00
   2 -10   6    4.30    1.30
   2 -10   6    3.00    1.00
   2 -10   6    4.30    1.10
   2  10   6    4.50    1.20
   2  10   6    2.90    3.20
   3 -10   6  169.18   13.00
   3 -10   6  177.18   13.40
   3 -10   6  164.18   12.90
   3  10   6  170.78   13.30
   4 -10   6    8.40    1.40
   4 -10   6    3.80    1.10
   4 -10   6    7.80    1.80
   4  10   6    8.10    1.70
   5 -10   6    1.00    0.70
   5 -10   6    0.90    0.70
   5  10   6    0.50    0.80
   6 -10   6  111.49    8.80
   6 -10   6  104.69    8.70
   6  10   6  125.29    9.20
   7 -11  -6    8.60    1.40
   6 -11  -6   71.99    5.90
  -6  11   6   70.59    5.90
   5 -11  -6  128.49   10.50
   5  11  -6  141.69   10.80
   4 -11  -6   61.89    5.30
   4  11  -6   61.99    5.60
   3 -11  -6  206.08   16.20
   3  11  -6  226.38   16.50
  -2 -11   6  367.16   25.40
   2  11  -6  309.77   30.30
  -1 -11   6  645.14   45.90
   1  11  -6  552.14   50.49
  -1  11   6  690.53   54.49
   0 -11   6  130.39   10.20
   0  11   6  125.89   15.80
   0  11   6  119.59    9.60
   1 -11   6  511.75   38.90
   1  11   6  560.54   45.50
   2 -11   6  108.09    9.90
   2 -11   6  132.09    9.70
   2 -11   6  116.79    9.40
   2  11   6  132.99   10.00
   3 -11   6    4.30    1.10
   3 -11   6    3.70    1.00
   3 -11   6    4.10    1.30
   3  11   6    3.60    1.30
   4 -11   6   94.09    7.30
   4 -11   6   85.19    7.50
   4  11   6   90.59    7.70
   5 -11   6    0.00    0.60
   5 -11   6    2.10    0.80
   5  11   6    1.10    0.80
   6 -11   6  337.07   25.40
   6 -11   6  338.07   25.40
   6  11   6  368.36   25.70
   6 -12  -6   10.70    1.50
  -6  12   6    9.40    1.50
   5 -12  -6  252.27   19.80
   5  12  -6  282.57   20.10
   4 -12  -6    1.20    0.80
   4  12  -6    1.20    1.00
   3 -12  -6   43.80    4.20
   3  12  -6   49.50    4.50
  -2 -12   6   13.10    2.20
  -1 -12   6  183.18   14.30
   0 -12   6  622.84   43.00
   0  12   6  547.45   42.30
   1 -12   6  118.59    9.40
   1  12   6  119.49    9.60
   2 -12   6  281.57   25.00
   2 -12   6  345.27   24.70
   2  12   6  377.46   25.20
   3 -12   6   34.80    3.40
   3 -12   6   34.30    3.70
   3 -12   6   33.50    3.30
   3  12   6   36.00    3.80
   4 -12   6   92.69    7.60
   4 -12   6   85.69    7.20
   4 -12   6   90.99    7.30
   4  12   6   94.59    7.80
   5 -12   6   77.39    6.30
   5 -12   6   78.69    6.30
   5  12   6   81.29    6.60
   6 -12   6   33.00    3.30
   5 -13  -6   43.50    4.00
   5  13  -6   44.80    4.30
  -5  13   6   51.59    4.20
   4 -13  -6  166.68   13.80
   4  13  -6  204.48   14.30
   3  13  -6   68.99    6.00
  -2 -13   6  126.19   10.30
  -1 -13   6   10.90    2.10
  -1  13   6   10.50    1.70
   0 -13   6   14.50    2.50
   1 -13   6  269.37   20.30
   1  13   6  277.17   20.70
   2 -13   6    0.70    0.90
   2 -13   6    2.20    0.90
   2  13   6    2.70    1.20
   3 -13   6    2.80    1.30
   3 -13   6    2.80    1.00
   3  13   6    4.80    1.50
   4 -13   6    0.70    0.70
   4 -13   6    0.20    0.70
   4  13   6    2.10    1.00
   5 -13   6  221.28   17.60
   5 -13   6  238.48   17.70
   5  13   6  261.77   18.00
  -5  14   6   50.79    4.30
  -4  14   6  224.58   16.40
   4  14  -6  214.08   16.50
   3  14  -6    7.50    1.50
  -3  14   6    9.00    1.50
  -2 -14   6    9.90    2.50
  -2  14   6   11.90    1.70
  -1 -14   6  103.29    8.70
  -1  14   6  104.39    8.20
   0 -14   6   17.30    2.60
   0  14   6   17.70    2.50
   1 -14   6    6.80    1.60
   1  14   6    6.70    1.60
   2 -14   6  197.28   15.80
   2  14   6  213.98   15.80
   3 -14   6  105.49    8.40
   3 -14   6   96.39    8.10
   3  14   6  111.79    8.60
   4 -14   6   93.09    7.60
   4  14   6  105.59    8.00
  -4  15   6   40.20    3.50
  -3  15   6    6.90    1.20
   3  15  -6    6.50    1.30
   2  15  -6    1.60    0.90
  -2  15   6    0.90    0.80
  -1 -15   6   92.09    7.40
  -1  15   6   85.19    7.20
   0 -15   6  530.45   37.30
   0  15   6  484.85   37.10
   1 -15   6    3.70    1.30
   1  15   6    4.00    1.20
   2 -15   6   29.80    3.10
   2  15   6   28.10    3.10
   3  15   6    1.40    0.90
   2  16  -6    0.80    0.80
  -1 -16   6    0.70    1.20
   1  16  -6    0.90    0.90
   0 -16   6   12.40    1.90
   0  16   6   10.40    1.70
   1 -16   6   20.00    2.30
   1  16   6   19.90    2.40
   2 -16   6    1.00    0.80
   9   0  -7   24.50    2.70
   9   0  -7   22.60    2.50
   8   0  -7    0.50    1.00
   8   0  -7   -0.20    0.80
   7   0  -7  181.48   14.40
   7   0  -7  184.68   14.40
   6   0  -7    1.90    1.10
   6   0  -7   -0.10    0.80
   6   0  -7   -0.50    1.70
   5   0  -7  146.09   11.60
   5   0  -7  153.08   11.70
   5   0  -7  147.29   14.20
   4   0  -7    0.90    0.70
   4   0  -7    0.60    1.30
   4   0  -7    0.40    0.70
   3   0  -7   17.20    3.00
   2   0  -7    0.20    0.90
   2   0  -7   -0.60    0.60
  -1   0   7 2193.58  143.69
   1   0  -7 1996.30  143.79
   1   0  -7 1803.92  143.49
   0   0  -7    0.00    0.50
   0   0   7    0.90    0.70
  -1   0  -7 1160.18   91.19
   1   0   7 1365.56   91.09
   2   0   7   -0.50    0.50
  -2   0  -7   -1.80    0.70
  -3   0  -7 1077.29   78.39
   4   0   7    0.00    0.60
   4   0   7    0.50    0.70
   4   0   7    1.50    0.70
   4   0   7    0.90    0.60
   4   0   7    0.00    0.60
   5   0   7  217.58   15.40
   5   0   7  185.58   14.90
   5   0   7  192.08   15.10
   5   0   7  201.48   15.10
   6   0   7   -1.10    0.70
   6   0   7    0.50    0.80
   6   0   7    0.70    0.80
   6   0   7    0.30    0.70
   7   0   7  228.68   17.50
   7   0   7  235.88   17.80
   8   0   7    0.40    0.80
   8   0   7    0.50    0.70
   9  -1  -7  184.48   14.40
   9  -1  -7  190.18   14.50
   9   1  -7  195.38   14.50
   9   1  -7  197.38   14.60
   8  -1  -7   19.80    2.70
   8  -1  -7   18.80    2.60
   8   1  -7   17.80    2.70
   8   1  -7   17.30    2.60
   7  -1  -7   12.20    2.20
   7  -1  -7   11.00    1.90
   7   1  -7    8.00    1.80
   7   1  -7   12.10    2.20
   6  -1  -7   13.00    2.20
   6  -1  -7   14.20    4.10
   6  -1  -7   12.00    2.10
   6   1  -7    8.80    1.90
   6   1  -7   11.20    3.80
   6   1  -7   11.20    2.10
   5  -1  -7 1097.69   88.19
   5  -1  -7 1197.88   91.39
   5  -1  -7 1280.57   88.79
   5  -1  -7 1265.57   88.79
   5   1  -7 1263.67   88.79
   5   1  -7 1250.47   88.79
   5   1  -7 1254.87   91.99
   4  -1  -7  659.63   48.60
   4  -1  -7  649.24   48.60
   4  -1  -7  747.03   51.29
   4   1  -7  663.13   48.70
   4   1  -7  634.94   48.60
   3  -1  -7  740.63   54.09
   3   1  -7  706.13   54.09
   2  -1  -7  916.71   71.59
   2  -1  -7 1009.40   70.89
   2   1  -7  960.80   70.89
   2   1  -7 1032.80   71.89
  -1  -1   7   27.70    3.00
   1  -1  -7   21.50    2.70
   1   1  -7   23.60    2.70
  -1   1   7   26.50    2.90
   1   1  -7   29.80    3.00
   0  -1   7   50.69    4.30
   0   1   7   51.09    4.30
   0   1  -7   39.20    3.80
   0   1  -7   41.70    4.10
   1  -1   7 1688.23  112.49
  -1  -1  -7 1414.76  112.69
  -1   1  -7 1605.64  112.69
   1   1   7 1709.73  112.59
   1   1   7 1398.96  112.39
  -2  -1  -7   28.50    3.50
  -2   1  -7   29.00    3.40
   2   1   7   34.30    3.00
   2   1   7   36.50    3.20
  -3  -1  -7  343.07   26.50
   3  -1   7  344.27   25.50
  -3   1  -7  355.06   26.20
   4  -1   7   27.10    2.80
   4  -1   7   24.10    2.50
   4  -1   7   27.80    2.60
   4  -1   7   25.70    2.50
   4  -1   7   26.60    2.70
   4   1   7   25.00    2.50
   4   1   7   24.60    2.70
   4   1   7   25.90    2.60
   4   1   7   28.50    2.70
   5  -1   7  570.34   39.50
   5  -1   7  519.85   39.10
   5  -1   7  515.05   39.00
   5  -1   7  536.75   39.20
   5  -1   7  544.85   39.30
   5   1   7  558.24   39.40
   5   1   7  565.74   39.40
   5   1   7  522.35   39.40
   5   1   7  505.05   39.10
   6  -1   7  535.75   39.50
   6  -1   7  558.84   39.70
   6   1   7  523.95   39.90
   6   1   7  569.94   39.80
   6   1   7  522.45   39.50
   7  -1   7  155.08   14.20
   7  -1   7  193.48   14.40
   7  -1   7  192.48   14.10
   7   1   7  179.48   14.30
   7   1   7  194.08   14.40
   7   1   7  194.18   14.20
   8  -1   7   33.20    3.20
   8   1   7   28.80    3.00
   8   1   7   35.60    3.30
   9  -2  -7    1.40    1.20
   9   2  -7    1.80    1.00
   9   2  -7    1.60    0.90
   8  -2  -7   55.89    5.10
   8  -2  -7   57.49    5.20
   8   2  -7   55.29    5.30
   8   2  -7   57.49    5.20
   7  -2  -7    1.10    1.10
   7  -2  -7    2.20    1.00
   7   2  -7    0.70    1.00
   7   2  -7    1.70    1.00
   6  -2  -7  106.19    8.20
   6  -2  -7  111.89    8.70
   6  -2  -7  115.89    8.70
   6   2  -7   97.99   11.80
   6   2  -7   90.59    8.50
   6   2  -7   99.49    8.60
   5  -2  -7    1.50    0.90
   5  -2  -7    1.50    0.70
   5  -2  -7    4.20    1.20
   5  -2  -7    1.00    1.70
   5   2  -7    2.50    1.10
   5   2  -7    2.00    2.00
   5   2  -7    0.80    0.90
   4  -2  -7 1528.55  116.39
   4  -2  -7 1616.84  114.09
   4  -2  -7 1576.34  114.09
   4   2  -7 1627.24  114.19
   4   2  -7 1593.54  114.19
   3  -2  -7  275.07   24.20
   3   2  -7  341.67   23.00
   2  -2  -7   72.29    6.80
   2   2  -7   82.09    6.90
   2   2  -7   88.19    7.70
   1  -2  -7   25.60    3.00
   1   2  -7   29.70    3.20
   1   2  -7   25.40    2.90
   0   2  -7 2892.21  211.88
   0   2  -7 3014.10  211.48
   1  -2   7 1442.56  101.29
  -1  -2  -7 1280.27  101.39
  -1   2  -7 1494.95  101.49
   1   2   7 1394.76  101.19
  -2  -2  -7  125.69   10.80
  -2   2  -7  126.79   10.60
   2   2   7  128.59   10.50
   2   2   7  134.89   10.20
  -3  -2  -7    3.10    1.60
   3  -2   7    2.50    0.90
   3   2   7    2.90    0.80
  -3   2  -7    3.40    1.30
   4  -2   7   60.49    5.10
   4  -2   7   56.89    5.10
   4  -2   7   65.49    5.30
   4  -2   7   58.19    5.10
   4  -2   7   68.99    5.40
   4  -2   7   60.89    5.20
   4   2   7   64.49    5.40
   4   2   7   60.59    5.10
   4   2   7   65.69    5.30
   4   2   7   67.39    5.30
   5  -2   7   76.09    6.50
   5  -2   7   77.59    6.20
   5  -2   7   74.79    6.20
   5  -2   7   74.39    6.30
   5  -2   7   75.99    6.20
   5   2   7   77.99    6.40
   5   2   7   78.99    6.40
   5   2   7   66.29    6.10
   5   2   7   73.89    6.40
   6  -2   7   29.20    3.10
   6  -2   7   30.30    3.00
   6  -2   7   29.50    3.00
   6   2   7   30.20    3.30
   6   2   7   27.80    3.10
   7  -2   7   91.69    7.30
   7  -2   7   99.29    7.70
   7  -2   7   96.19    7.70
   7   2   7   75.19    7.50
   7   2   7   89.79    7.70
   7   2   7   97.59    7.60
   8  -2   7  109.89    8.70
   8   2   7  105.19    8.60
   8   2   7  115.79    8.80
   9   3  -7   45.20    4.00
   9   3  -7   46.90    4.20
   8  -3  -7    0.90    1.10
   8  -3  -7    3.10    1.00
   8   3  -7    2.60    1.20
   8   3  -7    3.40    1.20
   7  -3  -7    2.90    1.20
   7  -3  -7    1.70    1.10
   7  -3  -7    2.70    1.00
   7   3  -7    0.70    0.90
   7   3  -7    1.60    0.90
   6  -3  -7  103.69    8.20
   6  -3  -7  101.69    7.80
   6  -3  -7  104.79    8.10
   6   3  -7   96.59    8.20
   6   3  -7   79.99    8.00
   5  -3  -7   33.20    3.20
   5  -3  -7   30.30    3.20
   5  -3  -7   30.00    2.90
   5   3  -7   29.70    3.20
   5   3  -7   32.70    3.30
   5   3  -7   30.50    5.60
   4  -3  -7  394.96   28.90
   4  -3  -7  401.86   28.60
   4  -3  -7  373.46   28.70
   4   3  -7  364.16   31.60
   4   3  -7  401.16   29.00
   4   3  -7  424.56   29.00
   3   3  -7  169.68   14.90
   2  -3  -7 1654.63  132.39
   2   3  -7 1922.21  132.49
   2   3  -7 1936.51  133.49
   1  -3  -7  208.48   16.20
   1   3  -7  209.98   16.20
   1   3  -7  200.78   16.30
   0  -3  -7   92.09    8.10
   0   3  -7   94.29    8.00
   0   3  -7   87.79    7.60
   1  -3   7  213.88   16.00
  -1  -3  -7  190.08   16.00
  -1   3  -7  202.78   15.90
  -2  -3  -7  379.46   28.60
   2   3   7  372.96   28.30
   2   3   7  360.86   27.70
   2   3   7  400.66   28.70
  -2   3  -7  353.06   28.20
   3  -3   7   69.69    5.70
   3  -3   7   80.79    5.90
   3  -3   7   71.19    5.70
   3  -3   7   70.19    5.70
  -3  -3  -7   72.69    7.40
   3   3   7   63.89    5.70
   3   3   7   72.59    5.80
   4  -3   7    8.30    1.40
   4  -3   7    7.30    1.40
   4  -3   7    9.90    1.60
   4  -3   7    8.50    1.30
   4  -3   7    7.00    1.40
   4   3   7    6.30    1.40
   4   3   7    7.30    1.40
   4   3   7    6.60    1.20
   4   3   7    8.40    1.40
   5  -3   7  206.58   16.10
   5  -3   7  220.78   16.30
   5  -3   7  230.58   16.00
   5  -3   7  207.08   15.90
   5   3   7  204.28   16.10
   5   3   7  201.58   16.10
   5   3   7  222.58   16.20
   5   3   7  201.78   15.80
   6  -3   7  594.94   41.20
   6  -3   7  506.85   41.30
   6  -3   7  593.44   41.20
   6   3   7  563.54   41.50
   7  -3   7    9.80    1.70
   7  -3   7    8.10    1.50
   7   3   7    6.80    1.60
   7   3   7    8.40    1.60
   7   3   7    7.80    1.70
   8  -3   7   27.90    2.70
   8   3   7   22.40    2.50
   8   3   7   25.60    2.70
   8  -4  -7   55.09    5.10
   8   4  -7   63.19    5.50
   8   4  -7   58.39    5.30
   7  -4  -7  133.69   10.30
   7  -4  -7  128.29    9.90
   7  -4  -7  125.49   10.20
   7   4  -7  126.59   10.50
   7   4  -7  121.99   10.30
   6  -4  -7   41.40    3.80
   6  -4  -7   41.80    4.10
   6  -4  -7   42.70    4.10
   6   4  -7   35.10    4.10
   6   4  -7   42.50    4.20
   6   4  -7   49.30    8.20
   5  -4  -7  189.98   14.30
   5  -4  -7  185.18   14.50
   5  -4  -7  196.98   14.60
   5   4  -7  200.78   14.70
   5   4  -7  188.88   14.70
   5   4  -7  181.18   18.20
   4  -4  -7  514.85   38.30
  -4  -4   7  457.45   38.00
   4  -4  -7  551.74   38.10
   4   4  -7  538.15   38.50
   4   4  -7  577.94   42.10
   4   4  -7  522.15   38.40
   3   4  -7    0.50    1.30
   3   4  -7    0.70    0.70
   3   4  -7    3.60    1.20
   2  -4  -7  396.06   31.30
   2   4  -7  420.86   31.40
   2   4  -7  433.36   32.50
   1  -4  -7  769.52   60.49
   1   4  -7  824.82   60.49
   1   4  -7  873.31   60.99
   0  -4  -7  707.53   50.49
   0   4  -7  667.53   49.90
   0   4  -7  659.83   50.09
  -1  -4  -7 1883.41  141.59
  -1   4  -7 1938.11  141.39
  -1   4  -7 2042.30  140.69
  -2  -4  -7  331.37   24.50
  -2   4  -7  302.27   23.80
   2   4   7  291.17   24.40
   2   4   7  305.77   23.90
   3  -4   7  603.94   44.40
  -3  -4  -7  573.44   46.50
   3  -4   7  663.83   44.50
   3  -4   7  591.04   44.40
   3  -4   7  622.44   44.30
   3  -4   7  601.54   44.30
   3   4   7  575.14   44.40
   3   4   7  595.34   44.40
   3   4   7  684.53   46.60
   4  -4   7   66.99    5.50
   4  -4   7   69.09    5.60
   4  -4   7   74.49    5.70
   4  -4   7   68.09    5.50
   4   4   7   71.59    5.60
   4   4   7   57.69    5.30
   4   4   7   66.99    5.60
   4   4   7   58.49    5.50
   5  -4   7   22.20    2.40
   5  -4   7   20.20    2.30
   5  -4   7   22.20    2.60
   5  -4   7   14.20    2.40
   5   4   7   24.90    2.70
   5   4   7   21.30    2.50
   5   4   7   18.40    2.40
   5   4   7   22.20    2.70
   6  -4   7   46.50    4.00
   6  -4   7   29.90    3.60
   6  -4   7   43.20    3.70
   6  -4   7   44.20    3.70
   6   4   7   40.00    4.00
   6   4   7   31.20    3.70
   6   4   7   36.30    3.90
   7  -4   7   82.79    6.80
   7  -4   7   85.09    6.60
   7  -4   7   74.69    6.50
   7   4   7   71.09    6.70
   7   4   7   80.69    6.80
   7   4   7   88.69    6.90
   8  -4   7  104.79    8.60
   8   4   7  116.89    8.70
   8   4   7  107.79    8.60
   8  -5  -7   11.20    1.80
   8   5  -7   13.80    2.20
   8   5  -7   15.40    2.10
   7  -5  -7   74.59    6.20
   7   5  -7   74.29    6.60
   7   5  -7   75.99    6.70
   6  -5  -7  917.21   68.99
   6  -5  -7  978.60   68.49
   6   5  -7  966.80   68.89
   6   5  -7  928.01   68.89
   5  -5  -7  827.92   58.29
   5  -5  -7  829.52   58.09
   5   5  -7  827.02   58.49
   5   5  -7  814.52   58.29
   5   5  -7  712.33   62.39
   4  -5  -7  156.18   12.20
   4  -5  -7  147.79   11.90
   4  -5  -7  168.68   12.00
  -4  -5   7  139.89   11.90
   4   5  -7  156.98   12.20
   4   5  -7  167.78   12.40
   4   5  -7  185.08   16.30
   3  -5  -7  690.03   49.99
   3   5  -7  699.43   53.29
   3   5  -7  669.03   50.29
   3   5  -7  713.73   51.19
   2   5  -7  214.58   17.40
   2   5  -7  217.38   18.50
   1  -5  -7   96.99    9.30
   1   5  -7   97.79    9.30
   1   5  -7  112.69    9.90
   0  -5  -7 1181.08   85.39
   0   5  -7 1237.48   85.19
   0   5  -7 1065.49   84.79
  -1  -5  -7  878.21   58.99
   1   5   7  673.73   59.39
  -1   5  -7  780.92   58.29
  -1   5  -7  809.92   57.69
   2  -5   7  698.73   49.70
  -2  -5  -7  750.62   52.29
  -2   5  -7  688.53   51.39
   2   5   7  640.44   49.50
   2   5   7  698.33   51.49
   2   5   7  653.83   52.29
   3  -5   7   38.70    3.50
  -3  -5  -7   37.30    6.10
   3  -5   7   42.70    3.50
   3  -5   7   32.00    3.60
   3  -5   7   37.10    3.60
   3  -5   7   39.70    3.50
   3   5   7   36.20    3.60
   3   5   7   43.00    3.60
   3   5   7   48.30    5.90
   4  -5   7   40.80    3.60
   4  -5   7   39.80    3.40
   4  -5   7   38.00    3.40
   4   5   7   34.80    3.60
   4   5   7   28.80    3.20
   4   5   7   39.20    3.50
   5  -5   7  416.46   28.80
   5  -5   7  401.56   29.00
   5  -5   7  440.96   28.90
   5   5   7  346.87   29.00
   5   5   7  356.36   28.90
   6  -5   7   27.40    2.60
   6  -5   7   20.20    2.80
   6  -5   7   24.90    2.60
   6   5   7   17.00    2.50
   6   5   7   19.50    2.80
   6   5   7   23.70    2.90
   7  -5   7  105.29    8.20
   7  -5   7  101.59    7.90
   7  -5   7   98.29    7.90
   7   5   7  107.09    8.20
   7   5   7  108.79    8.20
   7   5   7   78.79    8.00
   8  -5   7   44.00    3.90
   8  -6  -7   39.70    3.70
   8   6  -7   39.70    3.90
   8   6  -7   43.90    4.10
   7  -6  -7    1.00    0.80
   7   6  -7    1.30    1.00
   7   6  -7    3.00    1.20
   6  -6  -7   28.70    2.90
   6   6  -7   26.60    3.20
   6   6  -7   26.20    3.10
   5  -6  -7  108.59    8.50
   5   6  -7  103.29    8.70
   5   6  -7  109.59    8.90
   4  -6  -7  308.87   21.70
   4  -6  -7  321.57   21.80
   4   6  -7  288.27   25.90
   4   6  -7  284.97   21.80
   4   6  -7  296.77   22.00
   4   6  -7  265.37   21.70
   3  -6  -7 2138.49  150.98
  -3  -6   7 2084.09  150.98
   3  -6  -7 2184.48  150.98
   3   6  -7 1980.00  151.18
   3   6  -7 2151.18  154.88
   2   6  -7  262.07   21.40
   2   6  -7  269.77   22.60
   1  -6  -7  388.66   31.00
   1   6  -7  375.96   30.80
   1   6  -7  434.26   31.90
   0  -6  -7  118.49   11.30
   0   6  -7  122.19   11.10
   0   6  -7  122.79   11.20
  -1  -6  -7 1692.33  124.49
   1   6   7 1681.93  125.79
  -1   6  -7 1841.42  125.19
  -1   6  -7 1628.44  123.89
   1   6   7 1653.13  124.19
   2  -6   7  132.29    9.50
   2  -6   7  128.49    9.50
   2  -6   7  128.29    9.70
   2  -6   7  139.09    9.70
   2  -6   7  140.89    9.80
  -2  -6  -7  123.09   12.30
   2   6   7  120.99   11.70
   2   6   7  127.49    9.60
   2   6   7  103.99   12.20
   2   6   7  115.19    9.60
  -2   6  -7  111.09   11.40
   3  -6   7  749.62   53.69
   3  -6   7  736.33   53.79
   3  -6   7  794.22   53.59
   3  -6   7  795.72   53.59
   3   6   7  730.53   53.79
   3   6   7  697.73   53.59
   3   6   7  686.83   56.79
   4  -6   7  109.29    8.40
   4  -6   7  107.29    8.60
   4  -6   7  114.59    8.50
   4   6   7  107.19    8.70
   4   6   7  103.69    8.50
   4   6   7  100.59    8.20
   5  -6   7   56.49    5.50
   5  -6   7   67.39    5.50
   5  -6   7   65.39    5.40
   6  -6   7   84.99    6.80
   6  -6   7   83.59    6.80
   6  -6   7   74.79    6.90
   6   6   7   84.29    7.00
   7  -6   7  274.37   20.50
   7  -6   7  257.57   20.20
   7  -6   7  274.37   20.30
   7   6   7  278.97   20.50
   7   6   7  285.37   20.60
   8   6   7    8.30    1.40
   8  -7  -7    5.80    1.20
   8   7  -7    6.60    1.30
   8   7  -7    5.30    1.30
   7  -7  -7   37.50    3.40
   7   7  -7   35.30    3.60
   7   7  -7   31.20    3.60
   6  -7  -7   88.09    7.90
   6   7  -7  103.59    8.20
   6   7  -7  104.69    8.40
   5  -7  -7  345.27   26.10
   5  -7  -7  341.37   26.00
   5   7  -7  364.56   26.30
   5   7  -7  364.66   26.50
   4  -7  -7  693.93   46.60
   4  -7  -7  698.13   46.70
   4   7  -7  624.24   46.60
   4   7  -7  591.74   50.99
   4   7  -7  601.24   46.80
  -3  -7   7    5.70    1.30
   3  -7  -7    8.80    1.40
   3   7  -7    7.60    1.60
   3   7  -7    9.80    3.70
   2  -7  -7   19.40    2.10
  -2  -7   7   17.20    2.10
   2   7  -7   18.90    2.30
   2   7  -7   23.00    4.30
   2   7  -7   28.80    4.90
  -1  -7   7   53.69    4.60
   1   7  -7   55.29    7.00
   1   7  -7   53.99    6.40
   0  -7   7   37.20    3.50
   0   7  -7   43.40    5.60
   0   7  -7   35.00    5.20
   1  -7   7 1615.94  126.39
   1  -7   7 1849.21  126.59
  -1  -7  -7 1675.23  129.59
   1  -7   7 1830.22  126.69
  -1   7  -7 1712.33  128.99
   1   7   7 1946.21  131.49
   1   7   7 1730.73  129.39
   2  -7   7  257.17   18.50
   2  -7   7  259.57   18.80
   2  -7   7  255.27   18.50
   2   7   7  218.28   22.40
   2   7   7  234.08   18.60
   2   7   7  269.97   22.90
   3  -7   7  765.92   54.79
   3  -7   7  769.72   54.59
   3  -7   7  819.52   54.49
   3  -7   7  754.32   54.49
   3   7   7  663.13   58.09
   3   7   7  755.62   54.69
   3   7   7  743.93   54.49
   4  -7   7   67.79    6.10
   4  -7   7   64.79    5.80
   4  -7   7   74.09    5.90
   4   7   7   71.69    5.90
   4   7   7   66.39    5.70
   4   7   7   77.69    6.30
   5  -7   7    1.00    0.70
   5  -7   7    0.80    0.70
   5  -7   7    0.30    0.80
   5   7   7    1.00    0.80
   5   7   7    0.00    0.80
   6  -7   7   62.59    5.30
   6  -7   7   65.69    5.40
   6  -7   7   61.89    5.50
   6   7   7   62.69    5.50
   6   7   7   58.49    5.50
   7  -7   7   10.40    1.50
   7  -7   7    9.80    1.50
   7   7   7    9.20    1.70
   8  -8  -7    8.50    1.30
   7  -8  -7  120.89    8.60
   7   8  -7  104.09    8.70
   7   8  -7   99.09    8.50
   6  -8  -7  235.28   18.70
   6   8  -7  262.77   19.10
   5  -8  -7   62.69    5.20
   5   8  -7   59.89    5.60
   5   8  -7   61.89    5.50
   4  -8  -7  527.05   37.30
   4  -8  -7  521.35   37.30
   4   8  -7  481.65   37.50
   4   8  -7  514.05   37.40
   3  -8  -7  885.21   59.49
  -3  -8   7  836.32   59.49
   3  -8  -7  855.81   59.39
   3   8  -7  785.82   63.99
   3   8  -7  746.93   59.59
   2  -8  -7    1.20    0.80
  -1  -8   7   44.30    3.80
   1  -8  -7   30.90    3.40
   1   8  -7   50.09    6.70
   0  -8   7    5.00    1.20
   0  -8   7    4.80    1.10
   0   8  -7    6.80    2.90
   0   8   7    3.50    2.80
   1  -8   7  163.18   12.20
   1  -8   7  142.39   12.10
   1  -8   7  173.28   12.60
   1   8   7  175.98   16.80
   2  -8   7  201.18   14.70
   2  -8   7  195.48   14.40
   2  -8   7  188.48   14.30
   2   8   7  180.68   14.50
   2   8   7  192.28   18.80
   3  -8   7    4.10    1.00
   3  -8   7    4.60    1.10
   3  -8   7    4.30    1.30
   3   8   7    4.00    3.10
   3   8   7    3.40    1.10
   4  -8   7   66.29    6.40
   4  -8   7   87.19    6.80
   4  -8   7   77.29    6.50
   4   8   7   82.29    6.40
   4   8   7   82.89    6.60
   4   8   7   75.69    6.80
   5  -8   7   56.49    4.30
   5  -8   7   44.20    4.20
   5   8   7   39.60    4.30
   6  -8   7   55.99    5.00
   6  -8   7   58.89    5.00
   6   8   7   62.69    5.40
   7  -8   7   80.09    6.70
   7  -8   7   86.59    6.70
   7   8   7   89.99    7.00
   7  -9  -7   78.79    6.40
   6  -9  -7  341.87   25.40
   5  -9  -7  237.08   17.90
   4  -9  -7    6.60    1.40
   4   9  -7    9.10    1.70
   4   9  -7   17.10    8.90
   3  -9  -7    0.90    0.80
  -3  -9   7    2.80    1.10
   3   9  -7    2.90    3.00
   2  -9  -7    5.30    1.20
  -2  -9   7    5.40    1.20
   2   9  -7    5.70    3.20
  -1  -9   7  312.37   22.30
   1   9  -7  284.97   25.90
   0  -9   7    4.60    1.20
   0   9   7    5.90    1.00
   0   9  -7    3.40    2.60
   0   9   7    3.70    3.30
   1  -9   7   12.20    1.80
   1  -9   7   15.20    2.20
   1   9   7   14.90    5.10
   2  -9   7 1159.28   86.59
   2  -9   7 1219.58   86.69
   2  -9   7 1253.77   87.09
   2   9   7 1123.49   86.79
   2   9   7 1266.87   92.39
   3  -9   7   70.89    5.70
   3  -9   7   72.49    6.20
   3  -9   7   72.19    5.80
   3   9   7   69.69    6.00
   3   9   7   54.29    9.60
   4  -9   7  198.98   14.00
   4  -9   7  146.39   13.50
   4  -9   7  196.28   13.70
   4   9   7  175.68   14.00
   5  -9   7   38.00    4.00
   5  -9   7   45.90    4.10
   5   9   7   51.79    4.50
   6  -9   7  129.89   10.10
   6  -9   7  118.89   10.00
   6   9   7  143.49   10.40
   7  -9   7   27.70    2.70
   7  -9   7   30.80    2.80
   7   9   7   34.40    3.10
   7 -10  -7   77.79    6.30
   6 -10  -7    4.80    1.10
  -6  10   7    2.90    1.10
   5 -10  -7   25.20    2.90
   5  10  -7   32.10    3.50
   4 -10  -7  192.38   15.20
   4  10  -7  207.48   15.50
   3 -10  -7  378.76   25.90
  -3 -10   7  364.86   26.10
   3  10  -7  303.27   30.90
  -2 -10   7  377.46   25.70
   2 -10  -7  330.47   25.20
   2  10  -7  320.57   30.00
  -1 -10   7    5.60    1.40
  -1  10   7    6.30    4.80
   1  10  -7    6.40    3.80
   0 -10   7    4.20    1.20
   0  10   7    4.70    3.70
   0  10   7    2.40    0.90
   1 -10   7  515.05   37.00
   1 -10   7  472.25   36.50
   1  10   7  520.35   42.50
   2 -10   7   29.60    3.30
   2 -10   7   27.60    2.80
   2 -10   7   28.30    2.90
   2  10   7   24.40    3.00
   2  10   7   32.10    7.00
   3 -10   7  223.98   16.70
   3 -10   7  213.38   16.20
   3 -10   7  204.58   16.20
   3  10   7  219.88   16.60
   4 -10   7   29.00    3.50
   4 -10   7   41.40    4.10
   4 -10   7   44.70    3.70
   4  10   7   43.90    4.20
   5 -10   7  169.38   12.60
   5 -10   7  156.88   12.60
   5  10   7  168.48   12.90
   6 -10   7   11.00    1.60
   6 -10   7   14.10    1.80
   6  10   7   16.30    2.10
   7 -11  -7   24.80    2.40
   6 -11  -7    8.40    1.50
  -6  11   7    7.40    1.40
   5 -11  -7  269.27   20.40
   5  11  -7  279.67   20.70
   4 -11  -7  160.48   12.90
   4  11  -7  179.28   13.30
  -3 -11   7  101.29    8.70
   3 -11  -7  103.49    8.50
   3  11  -7  116.29    8.80
  -2 -11   7  230.98   17.70
  -1 -11   7  386.86   28.60
  -1  11   7  380.86   36.40
   0 -11   7  551.34   40.90
   0  11   7  595.54   48.10
   0  11   7  530.05   40.40
   1 -11   7  503.85   32.40
   1 -11   7  362.96   32.50
   1  11   7  455.35   32.50
   2 -11   7   44.20    4.00
   2 -11   7   47.00    4.20
   2 -11   7   43.90    4.50
   2  11   7   46.90    4.40
   3 -11   7   62.19    5.20
   3 -11   7   58.99    5.50
   3 -11   7   60.19    5.10
   3  11   7   60.49    5.60
   4 -11   7   56.09    4.70
   4 -11   7   55.39    5.00
   4 -11   7   44.10    4.50
   4  11   7   59.39    5.20
   5 -11   7   15.00    2.00
   5 -11   7   18.30    2.00
   5  11   7   16.70    2.30
   6 -11   7    2.00    0.70
   6 -11   7    1.80    0.70
   6  11   7    2.00    0.90
   6 -12  -7  191.58   14.30
  -6  12   7  191.08   14.30
   5 -12  -7   20.50    2.50
   5  12  -7   26.80    3.10
  -5  12   7   25.10    2.60
   4 -12  -7   70.89    6.20
   4  12  -7   81.19    6.60
   3 -12  -7  453.25   35.60
   3  12  -7  524.75   36.00
  -2 -12   7    1.30    1.10
  -1 -12   7   72.09    6.40
  -1  12   7   72.59    6.10
   0 -12   7    4.00    1.40
   0  12   7    3.90    1.10
   1 -12   7   22.40    2.50
   1 -12   7   18.70    2.90
   1  12   7   22.10    2.90
   2 -12   7    4.20    1.20
   2 -12   7    6.10    1.60
   2  12   7    4.50    1.40
   3 -12   7   48.70    4.60
   3 -12   7   50.79    4.40
   3 -12   7   42.80    4.20
   3  12   7   51.69    4.80
   4 -12   7  262.97   20.20
   4 -12   7  262.47   20.50
   4 -12   7  281.47   20.40
   4  12   7  289.87   20.80
   5 -12   7    1.20    0.70
   5 -12   7    0.80    0.70
   5  12   7    0.60    0.80
   5 -13  -7   12.20    1.60
   5  13  -7   11.10    2.30
  -5  13   7   13.40    1.80
   4 -13  -7    7.60    1.40
  -4  13   7    8.00    1.40
   4  13  -7    7.70    1.70
   3  13  -7    7.90    1.60
  -2 -13   7    4.90    1.50
  -2  13   7    4.40    1.20
  -1 -13   7   85.69    7.50
  -1  13   7   86.59    7.00
   0 -13   7  120.69   10.00
   1 -13   7   27.70    2.80
   1 -13   7   17.70    2.80
   1  13   7   28.70    3.10
   2 -13   7  144.09   13.10
   2 -13   7  182.18   13.00
   2  13   7  183.38   13.40
   3 -13   7   81.59    7.30
   3 -13   7   84.39    7.00
   3  13   7   97.09    7.50
   4 -13   7   83.49    6.50
   4 -13   7   73.59    6.30
   4  13   7   87.29    6.90
   5 -13   7    7.50    1.20
   5 -13   7    8.00    1.40
   5  13   7    7.90    1.40
  -5  14   7  126.19    9.60
  -4  14   7  212.68   15.60
   4  14  -7  203.58   15.70
   3  14  -7   56.29    5.10
  -3  14   7   59.89    5.00
  -2 -14   7    5.90    1.60
  -2  14   7    8.30    1.40
  -1 -14   7   84.49    7.40
  -1  14   7   86.39    6.90
   0 -14   7    5.90    1.60
   0  14   7    6.10    1.50
   1 -14   7   21.80    2.80
   1  14   7   21.60    2.80
   2 -14   7    4.10    1.30
   2  14   7    2.60    1.20
   3 -14   7    0.90    0.90
   3 -14   7    2.30    0.80
   3  14   7    3.30    1.10
   4 -14   7   43.50    3.70
  -4  15   7    6.30    1.20
   3  15  -7   38.30    3.60
  -3  15   7   39.30    3.50
  -2  15   7    2.50    0.80
   2  15  -7    1.00    0.90
  -1 -15   7  616.54   45.00
   0 -15   7   67.49    5.70
   0  15   7   60.39    5.50
   1 -15   7    5.90    1.40
   1  15   7    6.10    1.30
   2 -15   7   78.79    6.60
   2  15   7   81.79    6.70
   3  15   7   -0.40    0.80
  -1 -16   7   11.50    2.10
   1  16  -7   13.30    1.80
   0 -16   7   26.90    2.90
   1 -16   7   24.80    2.60
   9   0  -8    0.90    0.90
   9   0  -8    0.50    0.70
   8   0  -8  392.36   28.70
   8   0  -8  376.16   28.50
   7   0  -8    1.30    1.00
   7   0  -8    0.50    0.90
   6   0  -8    7.00    3.40
   6   0  -8   13.80    2.20
   6   0  -8   12.20    2.00
   5   0  -8    1.90    0.90
   5   0  -8    3.00    1.00
   5   0  -8    1.50    1.80
   4   0  -8  608.84   43.60
   4   0  -8  587.84   43.60
   3   0  -8    0.00    0.60
   3   0  -8   -0.20    0.90
   2   0  -8   34.80    3.30
   2   0  -8   26.60    3.60
   1   0  -8    0.20    0.60
   1   0  -8    1.10    0.80
   0   0  -8 8101.79  579.34
   1   0   8    0.40    0.70
  -1   0  -8    0.50    0.70
  -2   0  -8  307.57   23.50
   2   0   8  309.37   22.80
   3   0   8    1.10    0.60
   3   0   8    0.50    0.50
  -3   0  -8    1.80    1.20
   4   0   8    5.40    1.10
   4   0   8    4.50    1.00
   4   0   8    5.40    1.30
   4   0   8    7.10    1.20
   4   0   8    5.70    1.20
   5   0   8    1.10    0.70
   5   0   8    0.60    0.70
   5   0   8    1.30    0.70
   5   0   8    0.30    0.80
   6   0   8  601.14   37.80
   6   0   8  435.16   37.90
   7   0   8    0.60    0.80
   7   0   8    0.30    0.80
   7   0   8    0.90    0.90
   8   0   8    4.80    1.20
   9  -1  -8    0.40    0.70
   9  -1  -8    0.70    0.80
   9   1  -8    0.30    0.70
   9   1  -8    0.70    0.90
   8  -1  -8    5.50    1.40
   8  -1  -8    5.30    1.50
   8   1  -8    5.70    1.50
   8   1  -8    4.80    1.30
   7  -1  -8   21.70    2.80
   7  -1  -8   23.00    2.80
   7   1  -8   19.60    2.70
   7   1  -8   16.30    2.80
   6  -1  -8  246.78   18.50
   6  -1  -8  240.48   21.60
   6  -1  -8  264.67   18.60
   6   1  -8  241.68   22.10
   6   1  -8  223.78   18.40
   6   1  -8  235.98   18.50
   5  -1  -8  228.08   18.90
   5  -1  -8  235.68   19.30
   5  -1  -8  249.48   19.30
   5  -1  -8  294.17   22.50
   5   1  -8  261.47   19.40
   5   1  -8  288.67   22.80
   5   1  -8  245.18   19.30
   4  -1  -8  191.08   14.20
   4  -1  -8  189.68   14.10
   4  -1  -8  176.38   16.20
   4   1  -8  207.18   14.30
   4   1  -8  199.68   14.30
   4   1  -8  156.78   16.10
   3  -1  -8   36.60    3.10
   3  -1  -8   25.00    3.90
   3   1  -8   33.10    3.10
   3   1  -8   24.00    3.90
   2  -1  -8  401.56   32.60
   2  -1  -8  449.56   32.10
   2   1  -8  442.76   32.80
   2   1  -8  434.76   32.00
   1  -1  -8  313.97   24.50
   1   1  -8  321.77   24.40
   1   1  -8  339.87   24.70
   0  -1  -8  204.48   16.80
   0   1  -8  230.98   16.90
   1  -1   8 1590.74  106.09
  -1  -1  -8 1437.56  106.29
   1   1   8 1354.66  105.79
  -1   1  -8 1377.96  106.19
   1   1   8 1593.04  106.09
  -2  -1  -8  400.86   30.80
  -2   1  -8  401.96   30.60
   2   1   8  422.36   30.40
   3  -1   8   82.49    7.20
   3  -1   8   96.69    7.20
   3  -1   8   94.19    7.20
  -3  -1  -8   87.29    8.30
   3   1   8   92.49    7.10
  -3   1  -8   91.49    8.10
   3   1   8   86.59    7.10
   4  -1   8  403.56   30.10
   4  -1   8  400.66   30.10
   4  -1   8  399.66   30.10
   4  -1   8  438.36   30.30
   4  -1   8  434.86   30.40
   4   1   8  407.56   30.30
   4   1   8  425.66   30.30
   4   1   8  417.56   30.30
   4   1   8  390.86   30.10
   5  -1   8  162.58   12.80
   5  -1   8  157.58   12.40
   5  -1   8  160.58   12.40
   5  -1   8  167.48   12.50
   5  -1   8  169.28   12.70
   5   1   8  169.18   12.60
   5   1   8  153.48   12.40
   5   1   8  165.58   12.60
   5   1   8  161.88   12.70
   6  -1   8  521.25   39.00
   6  -1   8  526.85   39.10
   6   1   8  556.94   39.30
   6   1   8  530.45   39.00
   6   1   8  540.45   39.40
   7  -1   8   56.69    5.00
   7  -1   8   51.89    4.80
   7  -1   8   58.19    5.20
   7  -1   8   59.79    5.20
   7   1   8   57.19    5.20
   7   1   8   54.49    5.10
   7   1   8   56.59    5.00
   8  -1   8   99.49    7.80
   8   1   8   93.79    7.80
   9   2  -8   14.60    1.90
   9   2  -8   14.40    2.00
   8  -2  -8    6.60    1.60
   8  -2  -8    6.50    1.50
   8   2  -8    3.50    1.20
   8   2  -8    5.50    1.50
   7  -2  -8  408.46   28.10
   7  -2  -8  390.06   28.00
   7   2  -8  324.17   27.90
   6  -2  -8   28.50    2.90
   6  -2  -8   29.90    3.30
   6  -2  -8   31.60    3.40
   6   2  -8   32.40    6.30
   6   2  -8   27.10    3.20
   6   2  -8   27.60    3.30
   5  -2  -8 2407.36  178.08
   5  -2  -8 2434.66  177.68
   5  -2  -8 2478.85  177.98
   5   2  -8 2457.65  181.78
   5   2  -8 2565.04  178.18
   5   2  -8 2549.24  178.18
   4  -2  -8  380.06   28.70
   4  -2  -8  427.06   31.40
   4  -2  -8  364.16   28.60
   4  -2  -8  377.76   28.40
   4   2  -8  410.26   31.60
   4   2  -8  395.06   28.80
   4   2  -8  382.16   28.80
   3  -2  -8  659.63   53.79
   3   2  -8  806.72   52.49
   3   2  -8  692.53   54.09
   2  -2  -8   79.89    7.10
   2   2  -8   78.09    7.00
   2   2  -8   89.09    7.90
   1  -2  -8  864.31   65.39
   1   2  -8  927.81   65.49
   1   2  -8  896.61   65.29
   0   2  -8   27.80    2.80
  -1  -2  -8  627.14   47.00
   1  -2   8  662.83   46.70
  -1   2  -8  618.04   46.80
  -2  -2  -8   37.20    4.50
   2   2   8   47.60    4.40
  -2   2  -8   38.60    4.30
   3  -2   8  143.19   11.10
   3  -2   8  160.38   11.20
   3  -2   8  152.78   11.60
   3  -2   8  142.99   11.00
  -3  -2  -8  145.49   12.60
   3   2   8  136.79   11.10
  -3   2  -8  141.09   13.10
   3   2   8  162.38   11.20
   3   2   8  140.79   11.10
   3   2   8  138.19   10.90
   4  -2   8  101.59    7.90
   4  -2   8  101.19    8.00
   4  -2   8   99.19    7.90
   4  -2   8   96.89    7.90
   4  -2   8  114.99    8.20
   4  -2   8   97.99    7.80
   4   2   8  100.19    7.80
   4   2   8   93.09    8.00
   4   2   8   98.79    8.00
   4   2   8  106.09    8.10
   5  -2   8    8.90    1.60
   5  -2   8   10.90    1.70
   5  -2   8    9.70    1.60
   5  -2   8    6.30    1.50
   5  -2   8    8.40    1.60
   5   2   8   13.70    2.00
   5   2   8    9.20    1.50
   5   2   8   10.90    1.90
   5   2   8    8.60    1.60
   6  -2   8   19.40    2.40
   6  -2   8   19.40    2.40
   6  -2   8   16.30    2.40
   6  -2   8   18.60    2.30
   6   2   8   22.70    2.50
   6   2   8   18.80    2.40
   6   2   8   14.40    2.40
   6   2   8   20.20    2.80
   7  -2   8  104.79    8.60
   7  -2   8  103.69    8.90
   7   2   8  104.99    8.90
   7   2   8  119.69    9.10
   7   2   8  115.29    8.90
   8  -2   8    1.70    0.90
   8   2   8    2.40    0.90
   9   3  -8    0.30    0.80
   9   3  -8    0.40    0.70
   8  -3  -8   48.90    4.70
   8  -3  -8   52.89    4.90
   8   3  -8   53.59    4.90
   8   3  -8   53.39    5.00
   7  -3  -8   25.20    2.60
   7  -3  -8   27.60    3.00
   7  -3  -8   27.50    3.10
   7   3  -8   19.90    3.00
   7   3  -8   14.90    2.60
   6  -3  -8  193.58   12.90
   6  -3  -8  191.28   12.90
   6  -3  -8  176.58   12.40
   6   3  -8  140.99   12.70
   6   3  -8  137.89   12.70
   6   3  -8  133.79   16.00
   5  -3  -8  488.05   35.70
   5  -3  -8  479.95   35.90
   5  -3  -8  454.75   36.00
   5   3  -8  560.54   40.50
   5   3  -8  481.75   36.10
   5   3  -8  483.75   36.10
   4  -3  -8    0.90    0.60
   4  -3  -8    0.80    0.70
  -4  -3   8    1.00    0.60
   4  -3  -8    1.10    0.80
   4   3  -8    0.30    0.70
   4   3  -8    3.00    1.00
   4   3  -8    0.20    1.60
   3   3  -8   46.30    4.50
   2  -3  -8   62.29    6.00
   2   3  -8   60.79    5.90
   2   3  -8   65.39    6.70
   1  -3  -8  515.45   38.30
   1   3  -8  513.85   38.30
   1   3  -8  510.55   38.20
   0  -3  -8   79.39    7.50
   0   3  -8   86.79    7.00
   0   3  -8   77.99    7.30
  -1  -3  -8 3319.07  265.87
   1  -3   8 3986.10  265.97
  -1   3  -8 3805.52  265.97
  -2  -3  -8   78.49    7.80
  -2   3  -8   82.09    7.60
   2   3   8   79.79    7.60
   2   3   8   84.29    7.70
   3  -3   8    3.00    0.90
   3  -3   8    3.20    0.90
   3  -3   8    4.00    0.90
   3  -3   8    3.70    0.80
  -3  -3  -8    4.30    2.10
   3  -3   8    4.60    1.00
   3   3   8    3.20    0.90
   3   3   8    3.20    0.80
   3   3   8    2.80    0.70
   3   3   8    7.90    1.30
   4  -3   8   31.00    2.90
   4  -3   8   31.50    2.90
   4  -3   8   33.10    3.10
   4  -3   8   32.10    3.10
   4  -3   8   27.60    3.00
   4   3   8   29.80    3.10
   4   3   8   29.50    2.80
   4   3   8   33.70    3.10
   4   3   8   27.10    3.00
   5  -3   8  930.11   61.69
   5  -3   8  877.11   61.89
   5  -3   8  856.31   61.99
   5  -3   8  877.61   61.69
   5   3   8  799.42   61.59
   5   3   8  817.32   61.89
   5   3   8  927.01   61.99
   5   3   8  745.63   61.79
   6  -3   8    2.80    1.00
   6  -3   8    4.20    1.30
   6  -3   8    2.30    1.00
   6  -3   8    3.10    1.10
   6   3   8    7.10    1.50
   6   3   8    0.50    0.90
   6   3   8    1.00    0.80
   7  -3   8   76.49    6.60
   7  -3   8   87.69    7.00
   7   3   8   89.49    7.10
   7   3   8   72.59    6.80
   7   3   8   85.39    6.90
   8  -3   8   73.89    6.10
   8   4  -8   23.10    2.70
   8   4  -8   22.10    2.90
   7  -4  -8   62.29    5.60
   7  -4  -8   62.19    5.60
   7  -4  -8   65.69    5.30
   7   4  -8   61.79    5.70
   7   4  -8   58.59    5.70
   6  -4  -8    6.50    1.60
   6  -4  -8    6.80    1.60
   6  -4  -8    5.90    1.30
   6   4  -8    8.00    1.70
   6   4  -8    6.70    1.70
   5  -4  -8  992.00   78.69
   5  -4  -8 1126.59   78.59
   5  -4  -8 1094.49   78.29
   5   4  -8 1140.89   78.69
   5   4  -8 1145.89   78.79
   5   4  -8 1020.50   82.59
   4  -4  -8   73.59    6.30
   4  -4  -8   75.19    6.00
  -4  -4   8   67.69    6.00
   4   4  -8   74.79    6.40
   4   4  -8   92.29    9.70
   4   4  -8   77.99    6.30
   3  -4  -8    0.70    0.60
   3   4  -8    0.90    0.70
   3   4  -8    6.40    2.50
   3   4  -8    1.10    1.10
   2  -4  -8  406.56   31.70
   2   4  -8  402.66   31.70
   2   4  -8  450.05   32.80
   1  -4  -8  110.09    9.90
   1   4  -8  116.69    9.90
   1   4  -8  108.79    9.90
   0  -4  -8  676.83   50.19
   0   4  -8  633.14   49.80
   0   4  -8  706.83   49.60
  -1  -4  -8   32.00    4.20
  -1   4  -8   34.70    4.10
   1   4   8   27.40    4.60
  -2  -4  -8   38.30    5.00
   2   4   8   39.60    4.80
   2   4   8   49.60    5.40
  -2   4  -8   36.10    4.70
   2   4   8   34.30    3.30
   3  -4   8  342.47   24.50
  -3  -4  -8  300.97   26.70
   3  -4   8  339.07   24.60
   3  -4   8  340.97   24.40
   3  -4   8  340.47   24.60
   3   4   8  334.77   24.40
   3   4   8  339.47   24.50
   3   4   8  329.67   24.60
   4  -4   8    7.20    1.40
   4  -4   8   10.70    1.70
   4  -4   8    5.60    1.20
   4  -4   8    7.60    1.40
   4  -4   8    8.90    1.40
   4   4   8    9.00    1.60
   4   4   8    7.20    1.40
   4   4   8    9.10    1.40
   4   4   8    7.10    1.50
   5  -4   8   60.39    5.00
   5  -4   8   61.99    5.10
   5  -4   8   68.19    5.40
   5  -4   8   59.29    5.20
   5   4   8   55.79    5.20
   5   4   8   56.79    5.20
   5   4   8   51.49    5.10
   5   4   8   51.79    4.90
   6  -4   8  105.09    8.40
   6  -4   8  115.49    8.20
   6  -4   8  114.79    8.20
   6   4   8   99.39    8.30
   6   4   8   89.59    8.30
   6   4   8   85.59    8.20
   7  -4   8  195.78   14.90
   7  -4   8  214.78   15.30
   7  -4   8  200.28   15.00
   7   4   8  206.88   15.30
   7   4   8  163.68   15.00
   7   4   8  219.48   15.40
   8  -4   8   36.20    3.40
   8   4   8   36.80    3.40
   8  -5  -8    0.60    0.80
   8   5  -8    0.70    1.00
   8   5  -8    0.60    0.80
   7  -5  -8   27.10    2.70
   7   5  -8   24.30    3.10
   7   5  -8   23.40    3.00
   6  -5  -8  234.98   18.70
   6  -5  -8  252.87   18.60
   6   5  -8  253.17   19.00
   6   5  -8  249.97   18.90
   5  -5  -8    4.90    1.30
   5  -5  -8    1.90    0.90
   5   5  -8    3.70    3.10
   5   5  -8    3.60    1.20
   5   5  -8    2.50    1.10
   4  -5  -8   64.49    5.10
  -4  -5   8   56.79    5.00
   4  -5  -8   64.39    5.30
   4   5  -8   57.69    5.20
   4   5  -8   64.09    5.50
   4   5  -8   60.79    8.20
   3  -5  -8    2.30    1.00
  -3  -5   8    3.10    0.90
   3  -5  -8    2.70    0.70
   3   5  -8    2.00    1.50
   3   5  -8    2.40    1.00
   3   5  -8    1.90    1.30
   3   5  -8    1.80    1.70
   2  -5  -8   35.20    4.30
   2   5  -8   29.50    4.60
   2   5  -8   32.30    4.20
   1  -5  -8   80.59    8.20
   1   5  -8   84.69    8.20
   1   5  -8   87.49    8.40
   0  -5  -8  101.49   10.30
   0   5  -8  111.19    9.90
   0   5  -8  124.29   10.40
  -1  -5  -8  938.21   66.29
  -1   5  -8  911.91   65.79
   1   5   8  817.02   67.09
   2  -5   8  290.47   20.60
   2  -5   8  277.97   20.50
   2  -5   8  276.07   20.40
  -2  -5  -8  285.57   23.00
   2  -5   8  277.07   20.40
  -2   5  -8  273.97   22.40
   2   5   8  298.67   23.40
   2   5   8  283.37   20.50
   2   5   8  257.47   20.70
   2   5   8  262.87   22.20
   3  -5   8  190.98   13.60
   3  -5   8  185.88   13.80
   3  -5   8  181.58   13.60
   3  -5   8  179.68   13.70
   3   5   8  181.78   16.10
   3   5   8  177.78   13.70
   3   5   8  174.08   13.80
   4  -5   8  262.27   19.50
   4  -5   8  275.77   19.40
   4  -5   8  288.07   19.40
   4   5   8  249.08   19.40
   4   5   8  250.17   19.50
   4   5   8  238.58   19.20
   5  -5   8   33.60    4.00
   5  -5   8   55.89    4.20
   5  -5   8   48.10    4.10
   5   5   8   47.80    4.00
   5   5   8   39.70    4.20
   6  -5   8  200.78   13.70
   6  -5   8  203.18   13.70
   6  -5   8  174.28   13.80
   6   5   8  156.08   13.80
   6   5   8  159.48   13.90
   7  -5   8    3.50    1.00
   7  -5   8    2.00    0.90
   7  -5   8    2.20    1.00
   7   5   8    3.30    1.10
   7   5   8    2.70    1.00
   8   5   8  136.49   10.50
   8  -6  -8   42.00    3.90
   8   6  -8   44.80    4.30
   8   6  -8   45.90    4.10
   7  -6  -8   21.60    2.40
   7   6  -8   22.40    2.90
   7   6  -8   16.90    2.60
   6  -6  -8   16.40    2.30
   6   6  -8   16.20    2.60
   6   6  -8   21.00    2.50
   5  -6  -8  564.24   42.00
   5   6  -8  577.84   42.20
   5   6  -8  588.14   42.40
  -4  -6   8  481.95   36.50
   4  -6  -8  499.65   36.50
   4  -6  -8  544.95   36.60
   4   6  -8  507.65   37.00
   4   6  -8  485.15   36.70
   4   6  -8  493.45   41.00
   3  -6  -8  386.66   26.60
  -3  -6   8  357.76   26.60
   3   6  -8  345.97   29.90
   3   6  -8  360.86   26.90
  -2  -6   8  240.88   18.70
   2  -6  -8  236.38   18.70
   2   6  -8  279.87   22.10
   2   6  -8  264.77   20.80
   1  -6  -8  414.96   33.70
   1   6  -8  477.85   34.40
   1   6  -8  412.86   33.60
   0  -6  -8  440.36   33.60
   0   6  -8  438.86   33.10
   0   6  -8  401.86   33.00
  -1  -6  -8  120.39   10.90
   1  -6   8  105.49    8.00
   1  -6   8  102.09    8.00
   1   6   8   95.29   11.00
  -1   6  -8  103.99    9.90
   1   6   8   97.19   10.10
   2  -6   8   27.10    2.50
   2  -6   8   29.30    2.70
   2  -6   8   23.20    2.40
   2  -6   8   27.40    2.60
   2  -6   8   24.50    2.70
   2   6   8   28.40    4.60
   2   6   8   27.40    4.90
  -2   6  -8   23.50    4.50
   2   6   8   25.00    2.70
   3  -6   8  691.83   47.90
   3  -6   8  680.73   48.00
   3  -6   8  628.94   48.00
   3  -6   8  676.33   48.00
   3  -6   8  714.33   47.90
   3   6   8  644.54   51.09
   3   6   8  642.34   47.90
   3   6   8  608.24   48.00
   4  -6   8  468.35   33.90
   4  -6   8  443.16   33.70
   4  -6   8  484.95   33.80
   4   6   8  446.26   33.60
   4   6   8  454.05   33.80
   4   6   8  474.55   34.10
   5  -6   8  115.69    8.60
   5  -6   8  105.39    8.80
   5  -6   8  107.79    8.60
   5   6   8  102.69    8.90
   6  -6   8  111.29    9.70
   6  -6   8  124.89    9.60
   6  -6   8  130.09    9.60
   6   6   8  120.79    9.80
   7  -6   8   18.00    2.00
   7  -6   8   20.70    2.30
   7  -6   8   14.40    1.90
   7   6   8   16.00    2.20
   8  -7  -8    1.40    0.80
   8   7  -8    0.60    0.90
   8   7  -8    1.10    1.00
   7  -7  -8   78.79    6.10
   7   7  -8   69.99    6.30
   7   7  -8   69.09    6.20
   6  -7  -8  463.35   37.50
   6   7  -8  558.74   38.00
   6   7  -8  555.64   37.80
  -6   7   8  478.15   37.40
   5  -7  -8   32.80    3.60
   5   7  -8   39.10    4.00
   5   7  -8   44.90    3.90
  -4  -7   8  124.79   10.50
   4  -7  -8  159.48   10.70
   4  -7  -8  144.29   10.50
   4   7  -8  140.39   10.90
   4   7  -8  114.59   14.20
  -3  -7   8 1068.39   76.69
   3  -7  -8 1118.09   76.69
   3   7  -8 1024.60   76.89
   3   7  -8 1046.20   80.79
  -2  -7   8  292.27   22.00
   2  -7  -8  292.27   21.90
   2   7  -8  315.87   25.60
   2   7  -8  289.27   27.70
  -1  -7   8   84.89    6.70
   1   7  -8   84.99    9.10
   1   7  -8   82.09    8.80
   0  -7   8   40.40    4.00
   0  -7   8   45.60    4.10
   0  -7  -8   45.50    6.50
   0   7  -8   47.80    6.00
   0   7   8   46.40    3.90
   0   7  -8   58.99    6.50
   1  -7   8 1188.48   88.69
   1  -7   8 1347.87   88.99
   1  -7   8 1270.97   88.79
   1  -7   8 1427.16   89.09
   1   7   8 1115.79   88.59
   1   7   8 1068.09   88.79
   1   7   8 1246.18   91.89
   2  -7   8  414.16   29.50
   2  -7   8  412.16   29.70
   2  -7   8  407.76   29.50
   2  -7   8  413.56   29.80
   2   7   8  368.96   29.60
   2   7   8  410.86   33.70
   3  -7   8  236.38   17.30
   3  -7   8  231.68   17.40
   3  -7   8  244.98   17.20
   3  -7   8  248.98   17.10
   3   7   8  232.48   17.40
   3   7   8  195.18   20.40
   3   7   8  216.38   17.10
   4  -7   8   53.79    4.90
   4  -7   8   50.59    4.90
   4   7   8   61.79    4.90
   4   7   8   59.99    5.10
   4   7   8   65.99    5.40
   5  -7   8   84.69    6.70
   5  -7   8   76.09    6.40
   5  -7   8   66.69    6.30
   5   7   8   83.49    6.80
   6  -7   8   48.50    4.10
   6  -7   8   45.90    4.10
   6  -7   8   42.80    4.20
   6   7   8   45.10    4.30
   6   7   8   42.80    4.20
   7  -7   8   72.29    6.10
   7  -7   8   77.69    6.10
   7   7   8   81.29    6.40
   8  -8  -8   23.10    2.30
   7  -8  -8   73.79    5.70
   7   8  -8   61.79    5.80
   6  -8  -8   43.00    4.30
  -6   8   8   47.60    4.30
   6   8  -8   52.99    4.70
   5  -8  -8  420.96   33.50
   5   8  -8  493.55   34.00
   4  -8  -8    4.30    1.10
   4   8  -8    1.40    1.10
   4   8  -8    1.20    1.10
   4   8  -8    1.90    2.50
  -3  -8   8   -0.30    0.80
   3  -8  -8    1.40    0.90
   3   8  -8    1.00    1.00
   3   8  -8    1.50    2.50
   2  -8  -8  189.28   14.00
  -2  -8   8  204.98   14.20
   2   8  -8  176.98   17.60
   2   8  -8  172.78   14.10
  -1  -8   8  345.47   23.40
   1  -8  -8  274.37   23.10
   1   8  -8  330.07   26.60
   0  -8   8  211.78   15.80
   0   8  -8  213.98   19.30
   0   8   8  203.18   15.50
   0   8   8  211.48   20.80
   1  -8   8   31.10    3.00
   1  -8   8   38.00    3.50
   1  -8   8   36.60    3.20
   1   8   8   34.90    3.00
   1   8   8   30.80    3.20
   1   8   8   35.20    6.40
   2  -8   8  275.77   19.90
   2  -8   8  261.97   19.60
   2  -8   8  266.07   19.50
   2   8   8  240.48   19.60
   2   8   8  276.47   24.30
   3  -8   8    4.20    1.30
   3  -8   8    5.00    1.10
   3  -8   8    5.70    1.20
   3   8   8    4.70    1.30
   3   8   8    1.20    2.80
   4  -8   8  219.48   15.90
   4  -8   8  162.48   15.40
   4   8   8  218.68   15.50
   4   8   8  229.78   16.00
   5  -8   8    3.40    1.00
   5  -8   8    2.90    1.00
   5   8   8    3.20    1.20
   6  -8   8   16.40    2.00
   6  -8   8   13.00    1.80
   6   8   8   13.90    2.20
   7  -8   8  220.98   16.40
   7  -8   8  205.88   16.40
   7   8   8  242.38   16.70
   7  -9  -8  148.69   11.40
   6  -9  -8    9.60    1.60
  -6   9   8    7.00    1.40
   5  -9  -8   15.80    2.20
   4  -9  -8   86.59    7.30
   4   9  -8   93.49    7.60
  -3  -9   8   56.99    5.20
   3  -9  -8   67.49    5.20
   3   9  -8   52.79    8.80
   2  -9  -8    1.80    0.90
  -2  -9   8    3.60    1.10
   2   9  -8    1.80    2.60
  -1  -9   8  314.67   22.50
   1   9  -8  287.57   25.80
   0  -9   8   39.40    3.60
   0   9   8   32.00    3.10
   0   9   8   37.20    7.60
   1  -9   8  452.35   30.10
   1  -9   8  372.66   29.50
   1  -9   8  415.26   29.60
   1   9   8  346.67   29.60
   1   9   8  449.46   35.40
   2  -9   8    1.20    0.90
   2  -9   8    2.70    0.90
   2  -9   8    1.80    0.80
   2   9   8    3.00    1.10
   2   9   8    4.10    3.50
   3  -9   8   39.70    4.00
   3  -9   8   38.50    3.70
   3  -9   8   38.10    3.60
   3   9   8   38.40    7.90
   3   9   8   42.20    4.10
   4  -9   8   24.10    3.10
   4  -9   8   18.30    2.50
   4  -9   8   21.80    2.50
   4   9   8   25.90    3.00
   4   9   8   23.70    2.50
   5  -9   8   76.99    6.10
   5  -9   8   70.59    6.10
   6  -9   8    1.50    0.70
   6  -9   8    0.60    0.70
   6   9   8    0.40    0.80
   7  -9   8   17.60    1.90
   7   9   8   18.50    2.10
   7 -10  -8    9.60    1.50
   6 -10  -8    1.90    0.80
  -6  10   8    0.40    0.80
   5 -10  -8   45.50    4.20
   4 -10  -8  232.68   18.30
   4  10  -8  254.47   18.60
  -3 -10   8  326.57   24.50
   3 -10  -8  329.77   24.30
   2 -10  -8    2.40    1.00
  -2 -10   8    4.10    1.30
   2  10  -8    3.20    3.20
  -1 -10   8  248.58   18.10
  -1  10   8  260.47   25.90
   1  10  -8  211.38   21.50
   0 -10   8   12.70    2.20
   0  10   8   16.20    5.90
   1 -10   8  244.88   19.20
   1 -10   8  258.17   18.90
   1  10   8  281.17   24.90
   1  10   8  234.68   19.00
   2 -10   8  221.38   16.70
   2 -10   8  218.48   16.60
   2 -10   8  241.08   17.20
   2  10   8  209.58   21.70
   2  10   8  219.08   16.90
   3 -10   8  108.59    8.50
   3 -10   8  108.59    8.90
   3 -10   8  102.79    8.60
   3  10   8  112.09    9.00
   4 -10   8   94.89    7.70
   4 -10   8   91.49    7.90
   4  10   8  101.19    8.10
   5 -10   8    9.90    1.60
   5 -10   8    7.20    1.40
   5  10   8   10.70    1.90
   6 -10   8  329.57   24.40
   6 -10   8  323.87   24.40
   6  10   8  349.47   24.70
   6 -11  -8  643.54   43.80
  -6  11   8  562.34   43.60
   5 -11  -8   96.69    7.90
  -5  11   8  100.39    8.00
   4 -11  -8  241.38   18.90
   4  11  -8  264.87   19.20
   3 -11  -8  313.87   24.80
  -3 -11   8  345.97   25.20
   3  11  -8  348.47   25.10
  -2 -11   8  235.48   18.00
  -1 -11   8    2.30    1.20
  -1  11   8    1.50    0.90
   0 -11   8   10.00    2.00
   0  11   8   13.10    1.80
   1 -11   8  101.89    8.00
   1  11   8   95.99    8.10
   2 -11   8  530.95   34.60
   2 -11   8  405.26   34.80
   2 -11   8  459.75   34.40
   2  11   8  494.05   34.90
   3 -11   8  327.47   24.80
   3 -11   8  308.17   24.30
   3 -11   8  331.27   24.40
   3  11   8  357.86   25.00
   4 -11   8   55.19    5.10
   4 -11   8   57.79    4.80
   4 -11   8   52.39    4.80
   4  11   8   61.59    5.30
   5 -11   8   30.60    3.00
   5 -11   8   30.50    2.90
   5  11   8   30.20    3.30
   6 -11   8   46.20    4.00
   6 -11   8   48.90    4.00
   6  11   8   50.99    4.30
   6 -12  -8   11.00    1.60
  -6  12   8   11.20    1.60
   5 -12  -8  121.09    9.80
  -5  12   8  132.59    9.90
   4 -12  -8   33.80    3.50
   4  12  -8   38.00    3.80
   3 -12  -8   24.70    2.90
  -3 -12   8   26.60    3.20
   3  12  -8   27.40    3.10
  -2 -12   8  109.59    9.20
  -2  12   8  114.19    9.00
  -1 -12   8    9.40    2.00
  -1  12   8   14.50    2.00
   1 -12   8  173.08   12.30
   1 -12   8  128.19   12.50
   1  12   8  179.98   12.70
   2 -12   8   14.80    2.00
   2 -12   8   11.20    2.20
   2  12   8   15.60    2.30
   3 -12   8   75.79    6.20
   3 -12   8   76.99    6.70
   3 -12   8   76.59    6.40
   3  12   8   78.19    6.70
   4 -12   8   54.69    4.70
   4 -12   8   60.99    4.90
   4 -12   8   52.89    5.00
   4  12   8   59.39    5.30
   5 -12   8   26.80    2.60
   5 -12   8   24.10    2.50
   5  12   8   28.00    2.90
   5 -13  -8    1.60    0.80
  -5  13   8    1.30    0.70
   4 -13  -8   36.70    3.70
   4  13  -8   47.20    4.20
  -4  13   8   46.00    3.90
   3  13  -8  172.78   14.00
  -3  13   8  193.68   14.00
  -2 -13   8    8.70    1.80
  -2  13   8    8.30    1.50
  -1 -13   8    0.40    1.00
  -1  13   8    1.60    0.90
   0 -13   8    0.80    1.00
   0  13   8    0.90    1.10
   1 -13   8  338.67   25.50
   2 -13   8   49.60    4.60
   2 -13   8   54.19    5.00
   2  13   8   55.09    5.00
   3 -13   8   27.20    3.00
   3 -13   8   23.00    2.60
   3  13   8   27.70    3.00
   4 -13   8   17.30    2.20
   4 -13   8   22.90    2.30
   4  13   8   25.50    2.70
   5 -13   8    5.20    1.00
   4  14  -8    5.80    1.40
  -4  14   8    5.50    1.10
  -3  14   8    1.80    0.80
   3  14  -8    1.40    1.00
  -2 -14   8  168.78   13.50
  -2  14   8  178.28   13.20
  -1 -14   8   92.89    7.80
  -1  14   8   91.39    7.30
   0 -14   8  294.17   21.20
   0  14   8  263.97   20.80
   1 -14   8    1.80    1.10
   1  14   8    0.80    1.00
   2 -14   8  447.26   33.10
   2  14   8  452.15   33.20
   3 -14   8   15.60    2.10
   3 -14   8   12.20    1.70
   3  14   8   16.40    2.20
   4 -14   8    1.80    0.70
   4  14   8    0.90    1.20
   3  15  -8   22.90    2.40
  -3  15   8   18.20    2.10
   2  15  -8    5.60    1.30
  -2  15   8    4.10    1.00
  -1 -15   8    6.40    1.50
   0 -15   8   26.40    3.00
   1 -15   8    2.10    1.00
   1  15   8    0.30    1.10
   2 -15   8   35.10    3.40
   2  15   8   34.50    3.40
   1  16  -8   81.09    6.60
   0 -16   8   19.10    2.40
   1 -16   8   73.09    6.00
   9   0  -9   17.50    2.30
   9   0  -9   15.80    2.10
   8   0  -9    2.20    1.20
   8   0  -9    2.60    1.10
   7   0  -9  113.39    9.90
   7   0  -9  130.39   10.10
   6   0  -9   -1.20    0.70
   6   0  -9    3.00    2.50
   6   0  -9    0.60    0.80
   5   0  -9  114.69    9.20
   5   0  -9  112.79    9.20
   4   0  -9    1.80    0.90
   4   0  -9    0.20    0.70
   4   0  -9    0.90    1.40
   3   0  -9 4713.33  350.16
   3   0  -9 5028.10  348.57
   2   0  -9   -0.40    0.70
   2   0  -9    0.00    0.90
   1   0  -9 2910.51  213.18
   1   0  -9 3025.40  213.08
   0   0  -9   -0.40    0.60
  -1   0  -9   81.89    7.30
  -2   0  -9    0.30    0.90
  -3   0  -9  320.57   23.70
   3   0   9  293.87   22.10
   3   0   9  303.97   22.20
   3   0   9  287.47   22.00
   3   0   9  297.67   22.00
   4   0   9    0.50    0.60
   4   0   9    2.20    0.80
   4   0   9    0.30    0.70
   4   0   9    4.30    1.00
   5   0   9  544.75   38.70
   5   0   9  529.75   38.70
   5   0   9  516.35   38.40
   5   0   9  518.75   38.50
   6   0   9    2.20    1.00
   6   0   9    0.30    0.70
   6   0   9    1.20    0.90
   6   0   9    0.10    0.80
   7   0   9   72.29    6.10
   7   0   9   68.89    6.00
   8   0   9   -0.60    0.60
   9  -1  -9  381.26   31.40
   9   1  -9  432.76   30.80
   9   1  -9  441.56   30.90
   8  -1  -9   23.80    2.90
   8  -1  -9   22.60    2.70
   8   1  -9   19.90    2.90
   8   1  -9   21.00    2.70
   7  -1  -9    4.40    1.30
   7  -1  -9    4.90    1.50
   7   1  -9    4.00    1.30
   7   1  -9    5.30    1.50
   6  -1  -9  110.79    7.80
   6  -1  -9   94.99    7.70
   6  -1  -9   80.69   10.30
   6   1  -9   81.99   10.70
   6   1  -9   83.29    7.60
   6   1  -9   85.99    7.60
   5  -1  -9  267.57   20.60
   5  -1  -9  254.27   20.20
   5  -1  -9  252.87   20.60
   5  -1  -9  306.37   23.90
   5   1  -9  307.67   24.30
   5   1  -9  273.87   20.70
   5   1  -9  262.07   20.60
   4  -1  -9   10.60    1.50
   4  -1  -9   11.80    1.90
   4  -1  -9   13.40    1.90
   4   1  -9   12.80    1.90
   4   1  -9    8.80    3.00
   4   1  -9   12.90    1.70
   3  -1  -9  277.07   20.40
   3   1  -9  267.37   20.20
   3   1  -9  258.17   21.80
   2  -1  -9    4.80    1.40
   2  -1  -9    4.60    1.60
   2   1  -9    3.40    1.20
   2   1  -9    8.80    2.20
   1  -1  -9  348.67   28.70
   1   1  -9  416.16   28.90
   1   1  -9  380.96   28.70
   0  -1  -9  129.79   11.00
   0   1  -9  135.79   11.00
   1  -1   9  535.75   42.20
  -1  -1  -9  559.34   41.00
   1   1   9  514.35   40.20
  -1   1  -9  597.04   41.00
  -2  -1  -9 1650.53  122.09
  -2   1  -9 1718.33  121.89
   3  -1   9  676.03   48.30
   3  -1   9  645.84   48.30
   3  -1   9  676.43   48.20
   3  -1   9  713.63   48.40
  -3  -1  -9  655.13   49.90
   3  -1   9  660.63   48.20
  -3   1  -9  661.63   49.80
   3   1   9  621.44   48.30
   3   1   9  704.43   48.30
   3   1   9  685.03   48.40
   3   1   9  644.04   48.20
   4  -1   9   22.50    2.30
   4  -1   9   20.80    2.20
   4  -1   9   23.80    2.50
   4  -1   9   18.70    2.50
   4  -1   9   23.20    2.40
   4  -1   9   20.50    2.20
   4   1   9   21.10    2.30
   4   1   9   18.50    2.30
   4   1   9   21.00    2.40
   4   1   9   23.10    2.30
   5  -1   9    2.30    0.90
   5  -1   9    2.70    1.10
   5  -1   9    1.70    0.80
   5  -1   9    3.30    1.10
   5  -1   9    1.60    0.90
   5   1   9    3.30    0.90
   5   1   9    3.50    1.10
   5   1   9    1.80    0.80
   5   1   9    4.20    1.20
   6  -1   9  206.08   15.70
   6  -1   9  205.28   15.80
   6   1   9  210.08   16.00
   6   1   9  203.18   15.70
   6   1   9  215.38   15.90
   7  -1   9   63.89    5.60
   7  -1   9   64.69    5.80
   7  -1   9   60.79    5.40
   7   1   9   71.29    5.70
   7   1   9   69.99    5.90
   7   1   9   63.39    5.80
   8  -1   9   36.20    3.60
   8   1   9   40.20    3.60
   9   2  -9    3.40    1.00
   9   2  -9    3.90    1.10
   8  -2  -9  675.03   48.10
   8  -2  -9  642.94   48.00
   8   2  -9  665.83   48.30
   8   2  -9  651.83   48.10
   7  -2  -9   55.39    5.00
   7  -2  -9   57.99    5.00
   7   2  -9   47.50    4.90
   7   2  -9   43.80    4.80
   6  -2  -9   87.49    7.00
   6  -2  -9   90.09    7.00
   6  -2  -9   79.89    6.50
   6   2  -9   61.09    6.70
   6   2  -9   83.79   10.50
   5  -2  -9    7.50    1.50
   5  -2  -9    7.10    1.30
   5  -2  -9    8.70    1.60
   5   2  -9    3.50    2.40
   5   2  -9    9.10    1.80
   5   2  -9    9.60    1.80
   4  -2  -9 1864.01  137.39
   4  -2  -9 1981.70  137.49
   4  -2  -9 1907.71  140.09
   4  -2  -9 1869.01  137.09
   4   2  -9 1793.32  137.49
   4   2  -9 1856.61  137.49
   4   2  -9 2130.39  140.89
   3   2  -9   24.00    2.90
   3   2  -9   29.50    3.20
   3   2  -9   30.40    4.30
   2  -2  -9  366.56   26.40
   2   2  -9  343.77   27.00
   2   2  -9  332.97   26.20
   1  -2  -9   40.30    4.40
   1   2  -9   42.30    4.40
   1   2  -9   44.40    4.50
   0  -2  -9  295.87   22.60
   0   2  -9  315.27   22.60
   0   2  -9  272.47   21.70
  -1  -2  -9  102.69    9.00
  -1   2  -9  101.09    8.80
   1   2   9   99.79    9.00
  -2  -2  -9    8.30    2.10
  -2   2  -9    8.00    2.00
   3  -2   9  412.36   27.50
   3  -2   9  357.56   27.20
   3  -2   9  362.56   27.20
   3  -2   9  373.76   27.30
   3  -2   9  374.76   27.30
  -3  -2  -9  363.36   29.10
   3  -2   9  386.56   27.20
   3   2   9  376.46   27.40
   3   2   9  348.97   27.30
   3   2   9  378.66   27.20
   4  -2   9  340.67   23.90
   4  -2   9  295.47   23.90
   4  -2   9  314.87   23.90
   4  -2   9  344.17   24.20
   4  -2   9  329.97   24.00
   4  -2   9  340.37   24.20
   4   2   9  320.87   24.10
   4   2   9  318.17   23.90
   4   2   9  334.07   24.10
   4   2   9  320.97   24.10
   5  -2   9   71.99    6.00
   5  -2   9   74.69    6.10
   5  -2   9   74.79    6.30
   5  -2   9   76.39    6.40
   5  -2   9   76.49    6.10
   5   2   9   69.39    6.00
   5   2   9   72.69    6.30
   5   2   9   71.29    6.30
   5   2   9   69.49    6.10
   6  -2   9  245.48   21.20
   6  -2   9  300.47   21.10
   6  -2   9  282.77   21.10
   6  -2   9  302.97   21.10
   6   2   9  290.37   21.20
   6   2   9  278.67   21.00
   6   2   9  276.97   21.30
   7  -2   9   42.70    4.00
   7  -2   9   48.10    4.40
   7   2   9   43.20    4.30
   7   2   9   44.60    4.20
   7   2   9   50.69    4.40
   8  -2   9  451.05   33.50
   8   2   9  466.35   33.50
   8  -3  -9  215.18   17.20
   8  -3  -9  230.18   17.20
   8   3  -9  236.98   17.50
   8   3  -9  229.88   17.40
   7  -3  -9    7.70    1.60
   7  -3  -9    6.90    1.70
   7  -3  -9    6.90    1.40
   7   3  -9    6.60    1.60
   7   3  -9    4.70    1.50
   6  -3  -9   29.30    3.00
   6  -3  -9   27.40    2.70
   6  -3  -9   25.50    3.00
   6   3  -9   24.60    3.00
   6   3  -9   19.20    5.80
   5  -3  -9  148.49   11.20
   5  -3  -9  140.39   11.00
   5  -3  -9  143.19   10.80
  -5  -3   9  122.89   10.60
   5   3  -9  140.69   11.20
   5   3  -9  156.88   11.30
   5   3  -9  133.89   14.50
   4  -3  -9   51.79    4.60
   4  -3  -9   57.89    4.50
  -4  -3   9   57.29    4.40
   4  -3  -9   53.49    4.80
   4   3  -9   56.79    4.80
  -4   3   9   47.70    4.30
   4   3  -9   51.89    4.80
   3  -3  -9   54.39    4.80
   3   3  -9   57.89    5.50
   3   3  -9   49.10    4.80
   3   3  -9   70.19    7.20
   2  -3  -9 1698.53  129.59
   2   3  -9 1750.02  129.59
   2   3  -9 1930.41  130.59
   1  -3  -9  105.89    9.60
   1   3  -9  101.89    9.40
   1   3  -9  117.89    9.60
   0  -3  -9  103.79    9.30
   0   3  -9   97.49    9.10
   0   3  -9  107.79    8.60
  -2  -3  -9 1617.74  118.39
   2   3   9 1692.13  117.99
   2   3   9 1625.94  116.59
  -2   3  -9 1568.84  117.89
   3  -3   9   22.20    2.20
   3  -3   9   20.70    2.20
   3  -3   9   21.10    2.20
   3  -3   9   20.20    2.10
  -3  -3  -9   21.70    4.20
   3   3   9   18.20    2.20
   3   3   9   23.40    2.20
   3   3   9   20.80    2.30
   3   3   9   20.20    2.10
   4  -3   9  295.37   21.20
   4  -3   9  302.37   21.30
   4  -3   9  314.07   21.50
   4  -3   9  271.47   21.20
   4  -3   9  295.07   21.40
   4   3   9  286.07   21.40
   4   3   9  295.97   21.30
   4   3   9  274.37   21.10
   4   3   9  247.38   21.20
   5  -3   9  122.39    9.00
   5  -3   9  100.99    9.10
   5  -3   9   93.79    9.10
   5  -3   9  121.79    9.10
   5   3   9  117.79    9.00
   5   3   9  128.29    9.30
   5   3   9  118.19    9.30
   6  -3   9   22.20    2.60
   6  -3   9   21.90    2.40
   6  -3   9   22.00    2.70
   6   3   9   14.30    2.40
   6   3   9   22.90    2.70
   6   3   9   23.90    2.50
   6   3   9   18.90    2.50
   7  -3   9    0.10    0.80
   7  -3   9    2.10    1.00
   7   3   9    0.50    0.90
   7   3   9    3.10    1.00
   8  -3   9   51.99    4.70
   8   3   9   57.29    4.70
   8  -4  -9  225.88   18.90
   8   4  -9  270.97   19.20
   8   4  -9  261.67   19.10
   7  -4  -9    2.70    1.10
   7  -4  -9    4.30    1.70
   7  -4  -9    1.80    1.10
   7   4  -9    1.90    1.10
   7   4  -9    3.50    1.20
   6  -4  -9  300.47   23.10
   6  -4  -9  307.47   22.90
   6  -4  -9  300.97   23.20
   6   4  -9  325.87   23.30
  -5  -4   9    4.40    1.10
   5  -4  -9    2.10    0.80
   5  -4  -9    3.30    1.10
   5   4  -9    6.70    3.30
   5   4  -9    2.90    1.10
   5   4  -9    1.90    1.00
   4  -4  -9 1061.39   73.29
   4  -4  -9  998.10   73.49
  -4  -4   9  974.70   73.19
   4   4  -9 1035.60   73.59
   4   4  -9 1019.00   73.69
   4   4  -9 1020.60   77.29
   3  -4  -9 2585.94  188.68
   3  -4  -9 2537.45  188.78
  -3  -4   9 2791.52  188.58
   3   4  -9 2953.70  189.98
   3   4  -9 2486.15  188.88
   3   4  -9 2464.85  188.78
   2  -4  -9    1.90    1.40
   2   4  -9    0.40    1.00
   2   4  -9    1.40    1.30
   1  -4  -9  987.50   75.49
   1   4  -9 1090.09   75.49
   1   4  -9 1001.30   75.29
   0  -4  -9  352.46   28.00
   0   4  -9  374.66   28.00
   0   4  -9  356.96   27.20
  -1  -4  -9   46.10    5.30
   1   4   9   37.20    5.60
  -1   4  -9   48.50    5.30
   2  -4   9   72.09    5.60
  -2  -4  -9   71.09    7.60
   2  -4   9   72.19    5.70
   2  -4   9   71.79    5.70
   2   4   9   67.29    7.30
   2   4   9   69.79    7.20
  -2   4  -9   69.29    7.30
   3  -4   9   75.89    6.00
   3  -4   9   76.19    5.90
   3  -4   9   77.49    6.00
  -3  -4  -9   66.19    8.30
   3  -4   9   70.29    6.00
   3   4   9   74.89    6.00
   3   4   9   71.69    6.00
   3   4   9   72.59    5.80
   4  -4   9  773.12   54.19
   4  -4   9  803.22   54.19
   4  -4   9  776.22   54.39
   4  -4   9  747.23   54.29
   4   4   9  632.74   54.19
   4   4   9  748.53   54.39
   4   4   9  802.32   54.39
   4   4   9  714.13   54.09
   5  -4   9  119.79    9.70
   5  -4   9  131.79    9.70
   5   4   9  117.99    9.80
   5   4   9  119.49    9.90
   5   4   9  128.29    9.70
   6  -4   9   44.30    3.70
   6  -4   9   33.10    3.70
   6  -4   9   44.20    3.70
   6   4   9   30.30    3.70
   6   4   9   36.40    3.80
   6   4   9   41.70    3.90
   7  -4   9   24.80    2.70
   7  -4   9   25.80    2.70
   7  -4   9   25.70    2.90
   7   4   9   29.90    3.10
   7   4   9   28.50    3.00
   8   4   9  158.38   12.00
   8  -5  -9    4.20    1.00
   8   5  -9    1.80    1.00
   8   5  -9    2.30    1.00
   7  -5  -9   37.50    3.60
   7   5  -9   40.10    4.10
   7   5  -9   36.60    3.90
   6  -5  -9    5.60    1.20
   6  -5  -9    3.30    1.20
   6   5  -9    7.30    1.70
   6   5  -9    3.30    1.30
   5  -5  -9  150.58   10.70
   5  -5  -9  135.49   10.90
   5   5  -9  147.29   11.10
   5   5  -9  140.09   11.00
   5   5  -9  126.49   14.80
  -5   5   9  127.79   10.50
  -4  -5   9   75.29    6.60
   4  -5  -9   83.59    6.90
   4  -5  -9   90.79    6.70
   4   5  -9   88.09    7.10
   4   5  -9   82.49    6.90
   4   5  -9   81.69   10.00
   3  -5  -9  692.93   46.20
  -3  -5   9  643.74   46.10
   3  -5  -9  609.94   46.20
   3   5  -9  565.44   46.10
   3   5  -9  619.74   46.40
   3   5  -9  657.33   47.80
   3   5  -9  678.03   49.80
   2  -5  -9 1332.87  103.49
   2   5  -9 1495.75  104.79
   2   5  -9 1434.66  103.69
   1  -5  -9  192.98   17.30
   1   5  -9  232.68   17.70
   1   5  -9  196.68   17.20
   0  -5  -9  685.23   56.49
   0   5  -9  822.72   56.09
  -1  -5  -9  670.93   46.40
  -1   5  -9  605.24   45.70
   1   5   9  544.05   46.80
   2  -5   9   78.89    5.70
   2  -5   9   60.99    5.90
  -2  -5  -9   74.49    8.20
   2  -5   9   77.79    5.70
   2  -5   9   75.89    5.80
   2  -5   9   73.89    5.80
   2   5   9   69.69    8.00
   2   5   9   69.79    5.80
   2   5   9   60.39    8.50
  -2   5  -9   66.79    7.60
   3  -5   9  724.33   51.19
   3  -5   9  710.73   51.29
   3  -5   9  702.73   51.19
   3   5   9  661.33   51.29
   3   5   9  734.63   51.29
   4  -5   9   12.00    1.70
   4  -5   9    9.60    1.60
   4  -5   9    9.90    1.70
   4   5   9    8.70    1.40
   4   5   9    9.70    1.80
   4   5   9    9.20    1.60
   5  -5   9   32.50    3.00
   5  -5   9   24.10    3.10
   5   5   9   28.90    3.10
   5   5   9   35.00    3.40
   6  -5   9  112.49    7.70
   6  -5   9  110.39    7.70
   6  -5   9   73.19    7.60
   6   5   9   97.49    7.90
   6   5   9   81.29    7.70
   7  -5   9   18.70    2.40
   7  -5   9   15.50    2.00
   7  -5   9   15.40    2.00
   7   5   9   17.10    2.30
   8  -6  -9   48.00    4.20
   8   6  -9   48.40    4.60
   8   6  -9   50.69    4.40
   7  -6  -9  306.77   22.50
   7   6  -9  300.57   22.90
   7   6  -9  300.87   22.70
   6  -6  -9   93.99    7.90
   6   6  -9  101.69    8.50
   6   6  -9  101.49    8.30
   5  -6  -9  205.78   16.30
   5   6  -9  227.18   16.80
   5   6  -9  218.68   16.60
  -4  -6   9  344.37   24.30
   4  -6  -9  368.16   24.40
   4   6  -9  348.67   24.80
   4   6  -9  276.07   27.90
   4   6  -9  310.97   24.40
   3  -6  -9  969.50   67.79
   3  -6  -9  818.62   67.79
  -3  -6   9 1000.60   67.89
   3   6  -9  881.81   67.99
   3   6  -9 1039.60   72.09
  -2  -6   9   24.20    2.40
   2  -6  -9   21.60    2.40
   2   6  -9   29.30    4.70
   2   6  -9   24.30    4.10
  -1  -6   9  251.47   20.20
   1  -6  -9  265.77   22.50
   1   6  -9  301.17   22.90
  -1   6   9  268.47   20.20
   1   6  -9  295.07   22.70
   0  -6   9  288.17   24.00
   0  -6  -9  330.97   26.70
   0   6  -9  368.86   26.10
   0   6  -9  323.47   26.20
   1  -6   9   16.80    1.80
   1  -6   9   15.80    1.80
   1  -6   9   15.50    1.70
  -1  -6  -9   15.30    3.90
   1  -6   9   16.60    1.90
   1   6   9   13.00    4.10
   1   6   9   15.50    3.80
  -1   6  -9   13.60    3.50
   2  -6   9   88.29    7.30
   2  -6   9   92.49    7.10
   2  -6   9   99.39    7.30
   2  -6   9   90.69    7.00
   2  -6   9   94.19    7.30
   2   6   9   95.29   10.30
   2   6   9   83.79    7.20
  -2   6  -9   76.69    9.30
   3  -6   9 1142.99   89.69
   3  -6   9 1316.57   89.59
   3  -6   9 1283.77   89.59
   3  -6   9 1289.67   89.79
   3  -6   9 1246.38   89.69
   3   6   9 1199.98   89.79
   3   6   9 1241.58   89.69
   4  -6   9    8.70    1.60
   4  -6   9   11.70    1.70
   4  -6   9   12.90    2.00
   4   6   9   11.10    1.80
   4   6   9   14.80    1.80
   4   6   9   11.30    1.90
   5  -6   9   44.00    4.90
   5  -6   9   60.79    4.90
   5  -6   9   53.39    4.80
   5   6   9   53.79    5.00
   5   6   9   62.19    5.20
   5   6   9   60.59    4.90
   6  -6   9   24.70    2.60
   6  -6   9   28.20    2.80
   6  -6   9   23.70    2.80
   6   6   9   27.10    3.00
   6   6   9   24.10    2.80
   7  -6   9  196.58   15.40
   7  -6   9  201.68   15.40
   7  -6   9  208.58   15.70
   7   6   9  225.98   15.80
   8  -7  -9  179.88   12.90
   8   7  -9  172.08   13.10
   8   7  -9  160.68   13.10
   7  -7  -9    9.70    1.50
   7   7  -9    7.70    1.70
   7   7  -9    6.10    1.50
   6  -7  -9    1.20    0.80
   6   7  -9    0.50    1.00
  -6   7   9    0.30    0.90
   6   7  -9   -0.50    1.00
   5  -7  -9  160.18   13.50
   5   7  -9  178.08   13.70
   5   7  -9  195.48   14.10
   4  -7  -9    5.10    1.10
  -4  -7   9    3.80    1.20
   4   7  -9    2.20    1.20
   4   7  -9    8.20    4.00
  -3  -7   9 1096.39   77.09
   3  -7  -9 1135.39   77.09
   3   7  -9  968.60   80.79
   3   7  -9 1073.89   77.29
  -2  -7   9  300.17   23.10
   2  -7  -9  308.67   23.10
   2   7  -9  335.47   26.80
  -1  -7   9  666.83   48.20
   1  -7  -9  562.74   48.00
   1   7  -9  757.42   51.49
  -1   7   9  682.23   48.10
   0  -7   9  376.66   28.30
   0  -7   9  395.66   28.40
   0   7   9  391.06   28.20
   1  -7   9   80.19    6.20
   1  -7   9   73.59    5.90
   1  -7   9   74.89    5.80
   1  -7   9   81.69    6.10
   1   7   9   62.39    5.90
   1   7   9   89.99   10.00
   1   7   9   65.29    5.70
   2  -7   9  203.48   15.40
   2  -7   9  206.98   15.30
   2  -7   9  203.98   15.20
   2  -7   9  210.58   15.50
   2   7   9  199.98   19.10
   2   7   9  201.58   15.50
   3  -7   9  120.99    9.40
   3  -7   9  130.49    9.60
   3  -7   9  112.49    9.60
   3  -7   9  120.59    9.30
   3   7   9  115.89    9.50
   4  -7   9   39.20    3.90
   4  -7   9   35.80    3.70
   4  -7   9   37.10    3.70
   4   7   9   44.70    3.90
   4   7   9   44.40    4.10
   4   7   9   46.30    3.80
   5  -7   9    2.30    1.00
   5  -7   9    2.60    1.00
   5  -7   9    1.30    0.90
   5   7   9    3.30    1.20
   5   7   9    4.40    1.20
   6  -7   9   66.39    5.30
   6  -7   9   64.29    5.30
   6  -7   9   59.99    5.50
   6   7   9   60.39    5.50
   7  -7   9   33.30    3.20
   7  -7   9   34.10    3.20
   7   7   9   42.30    3.50
   8  -8  -9   41.60    4.10
   7  -8  -9   96.89    7.40
   7   8  -9   84.09    7.40
   6  -8  -9    6.20    1.40
  -6   8   9    5.90    1.30
   6   8  -9    7.10    1.70
   5  -8  -9  422.36   36.00
   5   8  -9  567.84   36.70
   4  -8  -9  766.62   48.30
  -4  -8   9  679.63   48.20
   4   8  -9  546.95   52.49
   4   8  -9  657.33   48.40
   3  -8  -9  122.19    8.90
  -3  -8   9  115.39    9.00
   3   8  -9  103.89    9.10
   3   8  -9  107.29   12.60
  -2  -8   9  160.08   11.80
   2  -8  -9  152.88   11.60
   2   8  -9  136.59   11.70
   2   8  -9  160.98   15.50
  -1  -8   9    1.20    0.70
   1  -8  -9    3.40    0.90
   1   8  -9    0.90    1.90
  -1   8   9    5.60    1.10
   0  -8   9    6.70    1.30
   0   8   9    3.40    3.00
   0   8   9    5.50    1.10
   1  -8   9   77.79    6.40
   1  -8   9   87.49    6.60
   1  -8   9   94.79    6.90
   1   8   9   71.89    6.60
   1   8   9   92.49   10.80
   1   8   9   74.19    6.30
   2  -8   9   18.50    2.60
   2  -8   9   20.50    2.20
   2  -8   9   18.60    2.20
   2   8   9   20.70    2.40
   2   8   9   18.60    5.40
   3  -8   9  163.58   12.80
   3  -8   9  165.88   12.50
   3  -8   9  170.18   12.50
   3   8   9  154.68   12.70
   4   8   9  461.65   35.10
   4   8   9  504.55   35.60
   5  -8   9  174.58   14.00
   5  -8   9  174.78   14.00
   5   8   9  206.58   14.50
   6  -8   9    2.50    0.90
   6  -8   9    1.30    0.80
   6   8   9    1.40    0.90
   7  -8   9   42.30    3.70
   7  -8   9   40.30    3.60
   7   8   9   49.20    3.90
   7  -9  -9    2.50    1.00
   6  -9  -9   10.30    1.70
   6   9  -9    7.20    2.20
  -6   9   9    8.60    1.50
   5  -9  -9  168.68   14.70
   5   9  -9  219.98   15.20
   4  -9  -9   95.59    7.10
  -4  -9   9   80.39    7.10
   4   9  -9   79.09    7.20
  -3  -9   9   32.20    3.60
   3  -9  -9   40.50    3.60
  -2  -9   9 1709.33  110.79
   2  -9  -9 1516.85  110.49
   2   9  -9 1388.06  114.69
  -1  -9   9    8.90    1.50
  -1   9   9    7.00    1.30
   1   9  -9    6.00    3.20
   0  -9   9   78.19    6.50
   0   9   9   83.69   11.60
   0   9   9   72.29    6.10
   1  -9   9    8.20    1.30
   1  -9   9    7.40    1.40
   1  -9   9   10.90    1.80
   1   9   9    7.30    1.50
   1   9   9    6.20    3.40
   2  -9   9  425.06   30.60
   2  -9   9  437.66   31.00
   2  -9   9  431.36   30.70
   2   9   9  384.46   30.80
   2   9   9  412.16   35.60
   3  -9   9  100.29    7.90
   3  -9   9   98.79    8.20
   3  -9   9  100.19    7.90
   3   9   9   93.29    8.10
   4  -9   9    1.60    0.90
   4  -9   9    2.40    0.90
   4  -9   9    3.60    1.30
   4   9   9    1.90    0.90
   4   9   9    2.50    1.10
   5  -9   9    7.50    1.40
   5  -9   9   10.00    1.60
   5   9   9   11.20    1.90
   6  -9   9    1.50    0.70
   6  -9   9    1.10    0.70
   6   9   9    1.90    0.90
   7 -10  -9    7.50    1.20
   6 -10  -9   76.49    6.10
  -6  10   9   68.59    5.90
   5 -10  -9    9.10    1.60
  -5  10   9    6.80    1.50
   4 -10  -9   33.10    3.40
   4  10  -9   33.30    3.90
   3 -10  -9  212.68   16.40
  -3 -10   9  222.88   16.70
   2 -10  -9   39.10    3.80
  -2 -10   9   45.60    4.10
   2  10  -9   36.20    7.70
  -1 -10   9   31.60    3.40
  -1  10   9   33.50    3.10
  -1  10   9   27.80    8.50
   0 -10   9   38.20    3.90
   0  10   9   43.10    8.60
   0  10   9   39.60    3.60
   1 -10   9  202.98   18.60
   1 -10   9  266.47   18.40
   1  10   9  246.08   18.60
   1  10   9  277.47   24.50
   2 -10   9  137.19   10.70
   2 -10   9  134.09   10.30
   2 -10   9  128.49   10.20
   2  10   9  130.99   10.50
   3 -10   9  288.67   21.90
   3 -10   9  305.77   21.60
   3 -10   9  289.47   21.60
   3  10   9  275.87   21.80
   4 -10   9  278.37   21.30
   4 -10   9  266.77   21.40
   4 -10   9  291.47   21.20
   4  10   9  310.27   21.70
   5 -10   9   10.10    1.60
   5 -10   9    8.50    1.50
   5  10   9   13.50    2.00
   6 -10   9   12.30    1.60
   6 -10   9   13.30    1.70
   6  10   9   13.80    1.80
   6 -11  -9    5.00    1.20
  -6  11   9    4.90    1.10
   5 -11  -9  582.04   42.80
  -5  11   9  592.44   42.80
   4 -11  -9   79.89    6.30
  -4  11   9   56.19    6.00
   4  11  -9   93.39    6.70
   3 -11  -9  177.48   14.60
  -3 -11   9  193.18   15.00
   3  11  -9  207.08   14.90
  -2 -11   9    1.40    1.20
  -2  11   9    1.00    0.80
  -1 -11   9  108.59    9.30
  -1  11   9  117.89    9.00
   0 -11   9   80.69    7.50
   0  11   9   99.69    7.50
   1 -11   9   14.10    2.00
   1 -11   9    9.60    2.00
   1  11   9   12.60    2.00
   2 -11   9   31.10    2.80
   2 -11   9   23.00    2.60
   2 -11   9   24.60    3.10
   2  11   9   24.30    3.00
   3 -11   9  165.68   12.60
   3 -11   9  154.78   12.10
   3 -11   9  161.68   12.30
   3  11   9  156.68   12.50
   4 -11   9  104.79    7.90
   4 -11   9   96.69    7.80
   4 -11   9   91.89    8.00
   4  11   9   99.79    8.20
   5 -11   9    2.50    0.90
   5 -11   9    4.30    1.00
   5  11   9    4.70    1.20
   6 -11   9    8.30    1.20
   6 -11   9    8.30    1.20
   6 -12  -9    7.90    1.20
  -6  12   9    6.80    1.20
   5 -12  -9  327.17   25.10
  -5  12   9  355.26   25.20
   4 -12  -9   17.90    2.30
   4  12  -9   17.30    2.50
  -4  12   9   18.70    2.30
  -3 -12   9   17.00    2.50
   3 -12  -9   14.40    2.00
  -3  12   9   14.30    2.10
   3  12  -9   15.90    2.30
  -2 -12   9    4.70    1.50
  -2  12   9    5.70    1.30
  -1 -12   9  128.19   10.40
  -1  12   9  127.99   10.00
   0  12   9  300.87   21.20
   0  12   9  269.67   21.40
   1 -12   9    1.50    1.10
   1 -12   9    3.80    1.30
   1  12   9    4.10    1.30
   2 -12   9   46.30    4.10
   2 -12   9   36.20    4.30
   2  12   9   54.49    4.60
   3 -12   9   45.60    4.20
   3 -12   9   50.49    4.70
   3 -12   9   47.40    4.30
   3  12   9   52.69    4.70
   4 -12   9    1.30    0.80
   4 -12   9    0.40    0.90
   4 -12   9    0.90    0.70
   4  12   9    1.40    0.90
   5 -12   9    7.20    1.20
   5 -12   9    7.10    1.20
   5  12   9    8.50    1.50
   5 -13  -9   19.70    2.20
  -5  13   9   23.60    2.30
   4 -13  -9  181.18   15.40
  -4  13   9  236.48   15.70
  -3  13   9   60.79    5.10
   3  13  -9   55.59    5.20
  -2 -13   9  514.25   39.10
  -2  13   9  547.75   38.80
  -1 -13   9    2.00    1.20
  -1  13   9    2.40    0.90
   0 -13   9   63.79    5.60
   0  13   9   55.29    5.30
   1 -13   9   26.90    3.20
   1  13   9   29.20    3.20
   2 -13   9   58.49    5.20
   2 -13   9   52.09    4.80
   2  13   9   60.29    5.30
   3 -13   9   17.00    2.10
   3 -13   9   17.00    2.40
   3  13   9   18.20    2.50
   4 -13   9    1.50    0.80
   4 -13   9    0.80    0.80
   4  13   9    1.30    0.90
  -4  14   9   31.70    3.00
   3  14  -9   20.20    2.50
  -3  14   9   20.30    2.30
  -2 -14   9   41.80    4.40
  -2  14   9   49.60    4.10
  -1 -14   9    2.00    1.20
  -1  14   9    2.00    0.80
   0 -14   9    2.20    1.10
   1 -14   9  283.57   20.40
   1  14   9  254.07   20.10
   2 -14   9   54.69    4.90
   2  14   9   51.99    4.90
   3 -14   9    3.90    0.90
   3 -14   9    3.70    1.10
   3  14   9    4.00    1.30
  -3  15   9   15.10    1.80
  -2 -15   9  167.38   14.40
   2  15  -9  211.08   14.50
  -2  15   9  195.78   14.20
  -1 -15   9    3.40    1.20
   0 -15   9    4.80    1.30
   1 -15   9  105.39    8.50
   2 -15   9    5.60    1.20
   2  15   9    3.90    1.60
   0 -16   9   84.99    7.10
   9   0 -10    0.10    0.80
   8   0 -10  398.66   29.40
   8   0 -10  393.56   29.50
   7   0 -10    0.10    1.00
   7   0 -10    0.20    0.90
   6   0 -10   13.10    2.20
   6   0 -10    8.20    1.80
   5   0 -10    4.40    1.20
   5   0 -10    0.90    0.80
   5   0 -10    1.00    1.90
   5   0 -10    0.00    0.70
   4   0 -10 2607.04  185.28
   4   0 -10 2565.24  185.28
   4   0 -10 2579.34  184.88
   3   0 -10    1.10    1.30
   3   0 -10    0.70    0.60
   3   0 -10   -0.40    0.80
   2   0 -10 1734.13  120.09
   2   0 -10 1564.84  119.19
   1   0 -10    0.30    0.70
   1   0 -10    1.70    1.00
   0   0 -10  227.68   18.00
  -1   0 -10   -0.50    1.00
  -2   0 -10 1325.17   96.59
   3   0  10    2.70    0.80
   3   0  10    0.90    0.70
   3   0  10    0.00    0.60
   3   0  10    1.00    0.50
  -3   0 -10    1.70    1.80
   3   0  10    1.70    0.70
   3   0  10    1.10    0.60
   4   0  10   24.80    2.50
   4   0  10   24.80    2.70
   4   0  10   24.70    2.60
   4   0  10   26.40    2.60
   4   0  10   24.40    2.50
   5   0  10    1.10    0.80
   5   0  10    0.20    0.70
   5   0  10    0.00    0.80
   5   0  10    1.20    0.90
   6   0  10  608.64   42.40
   6   0  10  525.85   42.40
   6   0  10  603.04   42.20
   7   0  10   -0.20    0.80
   7   0  10    0.60    0.80
   8   0  10    6.40    1.20
   9   1 -10    4.80    1.20
   9   1 -10    4.10    1.10
   8  -1 -10   19.00    2.40
   8  -1 -10   17.00    2.50
   8   1 -10   16.90    2.60
   8   1 -10   17.90    2.40
   7  -1 -10    1.60    1.10
   7  -1 -10    1.60    1.00
   7   1 -10    0.60    0.80
   7   1 -10    0.30    0.80
   6  -1 -10  288.27   21.20
   6  -1 -10  315.97   21.10
   6   1 -10  253.37   21.00
   6   1 -10  257.87   24.70
   5  -1 -10    1.50    1.00
   5  -1 -10    2.40    2.10
   5  -1 -10    2.30    1.00
   5  -1 -10    1.20    0.90
   5   1 -10    1.80    1.00
   5   1 -10    2.10    0.90
   5   1 -10    4.10    2.60
   4  -1 -10   28.50    4.60
   4  -1 -10   24.80    2.80
   4  -1 -10   21.60    2.70
   4  -1 -10   23.00    2.50
   4   1 -10   22.70    2.70
   4   1 -10   28.90    4.80
   4   1 -10   33.80    3.00
   3  -1 -10   15.60    3.00
   3  -1 -10    9.40    1.60
   3   1 -10   16.20    3.10
   3   1 -10    9.90    2.10
   3   1 -10   10.90    1.70
   3   1 -10   11.10    1.70
   2  -1 -10  930.01   67.39
   2  -1 -10  919.21   67.99
   2   1 -10  961.60   68.09
   2   1 -10  874.11   67.19
   1  -1 -10  374.06   28.10
   1   1 -10  348.27   27.90
   1   1 -10  384.76   28.00
   0  -1 -10   77.99    7.10
   0   1 -10   73.09    6.90
  -1  -1 -10 1401.16  103.29
  -1   1 -10 1442.16  103.29
  -2  -1 -10 2031.70  154.38
  -2   1 -10 2100.79  154.18
   2   1  10 2267.77  152.98
  -3  -1 -10  129.39   11.90
   3  -1  10  135.29   10.00
   3  -1  10  124.69    9.80
   3  -1  10  129.89    9.80
   3  -1  10  126.79    9.70
   3  -1  10  134.69    9.80
   3  -1  10  117.79    9.70
   3   1  10  119.39    9.80
   3   1  10  127.59    9.70
   3   1  10  142.69    9.90
   3   1  10  121.89    9.80
   4  -1  10  101.29    9.20
   4  -1  10  120.29    9.50
   4  -1  10  126.29    9.40
   4  -1  10  121.59    9.20
   4  -1  10  126.49    9.40
   4  -1  10  127.99    9.60
   4   1  10  116.29    9.40
   4   1  10  113.09    9.30
   4   1  10  129.09    9.40
   4   1  10  119.49    9.40
   5  -1  10    1.10    0.80
   5  -1  10    1.40    0.80
   5  -1  10    5.60    1.30
   5  -1  10    1.20    0.80
   5  -1  10    4.20    1.10
   5   1  10    1.10    0.80
   5   1  10    0.80    0.80
   5   1  10    3.80    1.20
   5   1  10    0.80    0.70
   6  -1  10   83.69    6.50
   6  -1  10   85.19    6.40
   6  -1  10   58.99    6.40
   6   1  10   78.79    6.60
   6   1  10   82.89    6.60
   6   1  10   58.19    6.40
   6   1  10   87.59    6.50
   7  -1  10   44.20    4.10
   7  -1  10   46.40    4.40
   7   1  10   49.90    4.50
   8  -1  10   49.90    4.40
   8   1  10   50.39    4.40
   9   2 -10  171.28   13.50
   9   2 -10  162.88   13.10
   8  -2 -10   45.10    4.30
   8  -2 -10   45.50    4.30
   8   2 -10   45.20    4.40
   8   2 -10   44.00    4.40
   7   2 -10   69.09    6.10
   7   2 -10   62.89    5.90
   6  -2 -10    9.10    1.60
   6  -2 -10   11.60    2.00
   6  -2 -10   10.60    2.00
   6   2 -10   10.10    4.30
   5  -2 -10   70.49    5.70
  -5  -2  10   66.69    5.70
   5  -2 -10   73.49    6.20
   5  -2 -10   73.29    6.10
   5   2 -10   70.59    6.10
   5   2 -10   61.29    8.70
   5   2 -10   72.39    6.20
   4  -2 -10  196.48   14.00
   4  -2 -10  179.08   14.10
   4  -2 -10  188.88   14.30
   4   2 -10  183.48   14.20
   4   2 -10  184.68   14.30
   3  -2 -10 1054.99   77.69
   3   2 -10 1209.08   78.49
   3   2 -10 1039.60   77.69
   3   2 -10 1005.50   77.59
   2  -2 -10   46.40    5.10
   2   2 -10   55.49    5.70
   2   2 -10   44.80    5.00
   1  -2 -10  294.97   23.10
   1   2 -10  295.37   23.00
   1   2 -10  304.17   23.00
   0  -2 -10  160.08   13.50
   0   2 -10  163.48   13.40
  -1  -2 -10   10.40    2.40
   1   2  10    9.30    2.30
  -1   2 -10    8.70    2.10
  -2  -2 -10    1.60    1.40
   2   2  10    0.40    0.50
  -2   2 -10    0.60    1.20
  -3  -2 -10  174.68   15.50
   3  -2  10  178.18   13.30
   3  -2  10  186.38   13.50
   3  -2  10  186.68   13.30
   3  -2  10  184.68   13.40
   3  -2  10  176.88   13.30
   3   2  10  164.98   13.40
   3   2  10  178.88   13.30
   3   2  10  171.38   13.40
   4  -2  10    1.10    0.70
   4  -2  10    0.70    0.60
   4  -2  10    1.50    0.80
   4  -2  10    3.00    1.00
   4  -2  10    0.60    0.60
   4  -2  10    0.30    0.80
   4   2  10    2.50    1.00
   4   2  10    0.90    0.60
   4   2  10    1.60    0.70
   4   2  10    1.00    0.80
   5  -2  10    2.80    1.10
   5  -2  10    4.40    1.10
   5  -2  10    2.30    0.90
   5  -2  10    4.70    1.20
   5  -2  10    3.10    1.10
   5   2  10    3.00    1.10
   5   2  10    2.30    0.90
   5   2  10    6.80    1.30
   5   2  10    3.00    1.00
   6  -2  10  143.39   11.00
   6  -2  10  141.19   11.00
   6   2  10  135.99   11.20
   6   2  10  144.79   11.20
   6   2  10  141.49   11.00
   7  -2  10   68.79    5.70
   7  -2  10   54.89    5.30
   7   2  10   73.39    5.80
   8  -2  10   48.40    4.10
   8   2  10   43.80    4.00
   8  -3 -10   60.99    5.20
   8  -3 -10   55.19    5.10
   8   3 -10   57.59    5.30
   8   3 -10   59.19    5.30
   7  -3 -10   80.59    6.90
   7  -3 -10   79.39    6.80
   7  -3 -10   78.19    6.50
   7   3 -10   76.89    6.90
   6  -3 -10   14.70    2.30
   6  -3 -10   15.90    2.00
   6  -3 -10   16.30    2.40
   6   3 -10   12.20    2.10
   6   3 -10   10.70    2.20
   5  -3 -10  103.29    8.30
  -5  -3  10  102.09    8.00
   5  -3 -10  105.39    8.10
   5  -3 -10  110.89    8.50
   5   3 -10  104.19    8.50
   5   3 -10  108.09    8.50
   5   3 -10   82.89   11.30
   4  -3 -10   65.99    5.90
  -4  -3  10   67.19    5.60
   4  -3 -10   65.79    5.80
   4  -3 -10   79.99    5.80
   4   3 -10   71.19    6.00
  -4   3  10   59.59    5.50
   4   3 -10   80.49    8.90
   4   3 -10   77.19    6.00
   3  -3 -10  891.21   61.59
   3  -3 -10  809.82   61.79
  -3  -3  10  865.51   61.49
   3   3 -10  812.12   61.79
   3   3 -10  828.92   61.89
   3   3 -10  923.81   62.79
   2  -3 -10  511.05   38.20
   2   3 -10  500.25   38.10
   2   3 -10  505.55   38.80
   1  -3 -10    5.70    1.80
   1   3 -10    6.50    1.80
   1   3 -10   10.00    2.00
   0  -3 -10  326.27   24.60
   0   3 -10  295.77   23.60
   0   3 -10  324.67   24.50
  -1  -3 -10 2022.80  142.99
   1   3  10 1960.30  143.39
  -1   3 -10 1931.91  142.69
  -2  -3 -10   19.30    3.70
   2  -3  10   19.90    2.00
   2  -3  10   22.50    2.10
   2  -3  10   18.00    2.00
  -2   3 -10   17.60    3.30
   2   3  10   23.20    2.10
  -3  -3 -10    0.30    2.30
   3  -3  10    0.60    0.60
   3  -3  10    0.00    0.60
   3  -3  10    1.20    0.60
   3  -3  10   -0.10    0.50
   3   3  10    1.00    0.70
   3   3  10    3.20    0.90
   3   3  10    5.70    1.00
   3   3  10    0.20    0.50
   4  -3  10   39.80    3.30
   4  -3  10   37.00    3.40
   4  -3  10   33.10    3.40
   4  -3  10   37.80    3.60
   4   3  10   36.20    3.50
   4   3  10   30.00    3.40
   4   3  10   37.00    3.30
   4   3  10   38.40    3.50
   5  -3  10   28.40    3.60
   5  -3  10   37.50    3.60
   5  -3  10   44.10    3.70
   5   3  10   39.00    3.80
   5   3  10   42.90    3.90
   5   3  10   35.00    3.60
   5   3  10   38.20    3.60
   6  -3  10    2.30    1.00
   6  -3  10    4.80    1.20
   6  -3  10    4.10    1.20
   6   3  10    5.30    1.30
   6   3  10    6.40    1.40
   6   3  10    6.50    1.40
   6   3  10    3.40    1.10
   7  -3  10    2.20    1.00
   7  -3  10    1.30    0.80
   7   3  10    2.80    1.10
   8  -3  10   55.39    4.70
   8  -4 -10   39.30    3.90
   8   4 -10   39.20    3.90
   8   4 -10   43.40    4.10
   7  -4 -10   31.60    3.40
   7  -4 -10   32.10    3.10
   7   4 -10   29.70    3.40
   7   4 -10   26.80    3.30
   6  -4 -10  630.94   46.00
   6  -4 -10  623.04   46.40
   6   4 -10  645.04   46.50
   5  -4 -10  452.05   31.60
   5  -4 -10  447.66   32.00
  -5  -4  10  419.16   31.50
   5   4 -10  386.16   35.80
   5   4 -10  432.16   32.00
   5   4 -10  450.15   32.00
   4  -4 -10  302.57   21.00
   4  -4 -10  281.47   21.30
  -4  -4  10  280.97   20.90
   4   4 -10  284.07   21.30
   4   4 -10  312.07   25.20
  -4   4  10  257.17   20.80
   4   4 -10  278.17   21.40
  -3  -4  10   35.30    2.90
   3  -4 -10   31.00    2.90
   3  -4 -10   29.80    3.10
   3   4 -10   30.90    3.20
   3   4 -10   33.40    4.10
  -3   4  10   32.20    2.80
   3   4 -10   31.00    3.10
   2  -4 -10  915.71   69.19
   2   4 -10  952.70   69.89
   2   4 -10  946.41   69.19
   1  -4 -10  186.28   15.70
   1   4 -10  184.28   15.40
   1   4 -10  188.88   15.50
   0  -4 -10  273.17   21.60
   0   4 -10  261.97   21.30
  -1  -4 -10  261.97   21.40
  -1   4 -10  271.47   21.20
   1   4  10  256.87   22.00
   2  -4  10  353.06   25.10
  -2  -4 -10  339.17   27.40
   2  -4  10  354.66   25.10
   2  -4  10  358.56   25.10
   2  -4  10  357.56   25.00
   2   4  10  303.67   25.80
  -2   4 -10  319.17   26.80
   3  -4  10  407.96   29.70
   3  -4  10  426.16   29.60
   3  -4  10  399.96   29.60
   3  -4  10  430.56   29.60
   3   4  10  389.36   29.50
   3   4  10  361.06   29.60
   3   4  10  420.26   29.70
   4  -4  10    3.20    0.90
   4  -4  10    4.20    1.20
   4  -4  10    4.10    1.10
   4  -4  10    2.90    0.90
   4   4  10    3.40    1.10
   4   4  10    3.50    1.10
   4   4  10    3.50    0.90
   4   4  10    1.80    0.80
   5  -4  10   23.40    2.70
   5  -4  10   21.40    2.80
   5  -4  10   32.30    2.90
   5   4  10   28.50    2.80
   5   4  10   30.40    3.10
   5   4  10   22.80    2.80
   6  -4  10  111.69    8.70
   6  -4  10  111.49    8.80
   6   4  10  106.29    8.70
   6   4  10  112.19    9.10
   7  -4  10  124.09   10.00
   7  -4  10  123.29   10.00
   7  -4  10  132.79   10.30
   7   4  10  144.69   10.40
   8  -5 -10   37.40    3.50
   8   5 -10   39.90    3.80
   8   5 -10   40.10    3.90
   7  -5 -10    8.00    1.70
   7  -5 -10    4.60    1.30
   7   5 -10    8.40    1.70
   7   5 -10    8.70    1.80
   6  -5 -10   32.70    3.30
   6  -5 -10   36.20    3.70
   6   5 -10   34.60    3.70
   6   5 -10   36.30    3.90
   5  -5 -10  261.67   18.40
   5  -5 -10  272.87   18.80
  -5  -5  10  238.08   18.30
  -5   5  10  232.18   18.20
   5   5 -10  255.07   18.70
   5   5 -10  207.28   22.30
   5   5 -10  250.37   18.80
   4  -5 -10  209.98   16.50
   4  -5 -10  221.18   16.30
  -4  -5  10  218.98   16.30
  -4   5  10  215.58   16.20
   4   5 -10  214.58   16.50
   4   5 -10  222.58   16.70
   4   5 -10  219.28   20.30
   3  -5 -10   11.90    1.90
   3  -5 -10   14.90    1.90
  -3  -5  10   13.70    1.70
   3   5 -10   17.00    2.00
  -3   5  10   13.90    1.60
   3   5 -10   13.40    2.10
  -2  -5  10    3.60    0.90
   2  -5 -10    2.00    1.90
   2   5 -10    6.30    2.40
   2   5 -10    3.30    1.80
  -2   5  10    3.90    0.90
  -1  -5  10   13.40    1.60
   1  -5 -10   15.30    3.40
   1   5 -10   13.00    3.00
  -1   5  10   12.70    1.50
   0  -5 -10    7.50    2.60
   0   5 -10    6.20    2.20
   1  -5  10    6.20    1.20
  -1  -5 -10    7.40    2.60
   1   5  10    9.90    3.40
  -1   5 -10    6.10    2.40
   2  -5  10  731.93   56.39
   2  -5  10  815.42   56.49
   2  -5  10  822.72   56.29
   2  -5  10  797.92   56.39
   2  -5  10  791.02   56.49
   2   5  10  682.13   56.39
  -2   5 -10  739.13   58.69
   2   5  10  870.71   59.49
   3  -5  10  219.78   17.90
   3  -5  10  247.38   17.80
   3  -5  10  243.48   17.90
   3  -5  10  246.28   17.80
   3   5  10  239.78   17.80
   3   5  10  248.78   17.90
   3   5  10  229.58   18.00
   4  -5  10  399.56   30.50
   4  -5  10  446.26   30.60
   4  -5  10  414.66   30.70
   4   5  10  391.36   30.40
   4   5  10  433.86   30.70
   4   5  10  412.16   30.80
   5  -5  10  223.78   17.80
   5  -5  10  259.57   17.90
   5   5  10  273.47   18.20
   5   5  10  190.08   17.80
   5   5  10  250.07   17.80
   6  -5  10   90.29    7.30
   6  -5  10   89.79    7.30
   6  -5  10   88.49    7.50
   6   5  10   90.69    7.50
   6   5  10   89.49    7.60
   7  -5  10    0.90    0.80
   7  -5  10    1.70    0.80
   7  -5  10    1.10    0.70
   7   5  10    0.00    0.80
   8  -6 -10  192.98   14.20
   8   6 -10  182.08   14.40
   8   6 -10  197.58   14.60
   7  -6 -10   42.00    3.80
   7   6 -10   36.80    4.00
   7   6 -10   40.90    4.00
   6  -6 -10    2.70    1.00
   6   6 -10    2.20    1.20
   6   6 -10    2.20    1.20
   5  -6 -10   12.30    1.80
   5   6 -10   12.50    2.20
   5   6 -10    9.00    4.40
  -5   6  10   13.20    1.80
   5   6 -10   12.00    2.00
   4  -6 -10  171.18   13.50
   4  -6 -10  186.58   13.30
  -4  -6  10  178.58   13.30
   4   6 -10  164.98   17.30
   4   6 -10  179.98   13.70
   4   6 -10  168.98   13.40
   3  -6 -10   37.00    3.90
  -3  -6  10   42.90    3.80
   3  -6 -10   43.80    3.80
   3   6 -10   42.20    4.10
   3   6 -10   52.99    7.20
   2  -6 -10  351.96   26.50
  -2  -6  10  361.86   26.60
   2   6 -10  333.57   28.50
   2   6 -10  389.36   29.80
  -2   6  10  374.26   26.50
  -1  -6  10  117.79    9.10
   1  -6 -10   99.19    8.90
   1  -6 -10  116.19   11.50
   1   6 -10  119.89   11.30
  -1   6  10  128.09    9.00
   1   6 -10  129.69   11.40
   0  -6  10  373.46   27.70
   0  -6 -10  382.46   30.70
   0  -6  10  376.76   27.80
   0   6 -10  398.96   30.40
   0   6  10  372.16   27.60
   1  -6  10   45.50    3.80
   1  -6  10   48.00    3.60
   1  -6  10   44.20    3.80
   1  -6  10   39.90    3.60
   1   6  10   40.40    3.50
   1   6  10   34.70    3.80
   1   6  10   46.40    6.80
   2  -6  10  414.96   29.10
   2  -6  10  411.56   29.10
   2  -6  10  376.46   29.00
   2  -6  10  388.96   28.90
   2  -6  10  396.46   28.90
   2   6  10  351.26   29.00
   2   6  10  435.16   32.70
   3  -6  10   33.90    3.20
   3  -6  10   31.40    3.30
   3  -6  10   39.80    3.40
   3  -6  10   29.80    4.40
   3  -6  10   38.00    3.30
   3   6  10   32.30    3.50
   4  -6  10   44.60    4.20
   4  -6  10   44.00    4.20
   4  -6  10   50.79    4.50
   4   6  10   52.09    4.60
   4   6  10   49.80    4.40
   4   6  10   50.29    4.30
   5  -6  10   32.00    3.40
   5   6  10   38.80    3.80
   5   6  10   34.70    3.60
   5   6  10   37.00    3.50
   6  -6  10   12.90    1.80
   6  -6  10   14.20    2.00
   6  -6  10   15.70    2.30
   6   6  10   16.40    2.30
   7  -6  10    1.50    0.80
   7  -6  10    2.50    0.80
   7   6  10    1.70    0.90
   8  -7 -10    0.20    0.70
   8   7 -10   -0.20    0.90
   7  -7 -10    0.40    0.80
   7   7 -10    4.00    1.20
   7   7 -10    1.40    1.10
   6  -7 -10  113.99    9.40
   6   7 -10  127.79    9.70
   6   7 -10  129.39    9.90
  -6   7  10  104.89    9.30
   5  -7 -10   25.00    3.10
  -5   7  10   36.10    3.30
   5   7 -10   39.30    3.80
  -4  -7  10  122.29    9.80
   4  -7 -10  135.29    9.80
   4   7 -10  126.29   10.20
   4   7 -10  112.49   13.60
   3  -7 -10  493.15   34.50
  -3  -7  10  474.95   34.50
   3   7 -10  462.85   38.50
   3   7 -10  455.85   34.70
   2  -7 -10  105.09    8.80
  -2  -7  10  107.59    8.90
  -2   7  10  118.69    8.80
   2   7 -10  125.19   12.10
  -1  -7  10   71.09    5.80
   1  -7 -10   62.99    5.60
   1   7 -10   72.29    8.30
  -1   7  10   77.29    5.70
   0  -7  10   17.40    1.90
   0  -7  10   17.60    2.00
   0  -7  10   16.20    1.70
   0   7  10   14.10    1.70
   1  -7  10  303.77   20.80
   1  -7  10  278.37   20.50
   1  -7  10  276.37   20.50
   1  -7  10  298.07   20.80
   1   7  10  315.17   25.30
   1   7  10  252.87   20.40
   1   7  10  237.78   20.50
   2  -7  10   63.19    5.20
   2  -7  10   60.89    5.00
   2  -7  10   64.69    5.00
   2  -7  10   57.79    5.20
   2   7  10   54.79    8.20
   2   7  10   57.59    5.20
   3  -7  10  366.76   27.10
   3  -7  10  349.57   27.20
   3  -7  10  401.16   27.00
   3  -7  10  368.46   27.00
   3   7  10  349.37   27.20
   4  -7  10   70.69    7.00
   4  -7  10   94.39    7.30
   4  -7  10   67.19    6.90
   4   7  10  108.49    7.20
   4   7  10  105.19    7.50
   5  -7  10   38.70    3.60
   5  -7  10   31.90    3.60
   5  -7  10   34.10    3.60
   5   7  10   48.10    4.10
   5   7  10   41.60    3.70
   6  -7  10   16.60    2.10
   6  -7  10   16.30    2.10
   6   7  10   17.40    2.40
   7  -7  10    6.00    1.00
   7  -7  10    4.70    1.00
   7   7  10    5.50    1.20
   7  -8 -10    1.70    0.80
   7   8 -10    2.90    1.10
   6  -8 -10   33.10    3.70
   6   8 -10   44.40    4.20
  -6   8  10   44.20    3.80
   5   8 -10  361.86   28.10
  -5   8  10  391.16   27.80
  -4  -8  10    6.40    1.40
   4  -8 -10    5.10    1.30
   4   8 -10    5.70    1.60
   4   8 -10   12.40    4.90
   3  -8 -10  149.19   11.00
  -3  -8  10  149.69   11.10
   3   8 -10  125.89   14.70
   3   8 -10  141.69   11.30
  -2  -8  10  404.86   28.90
   2  -8 -10  386.66   28.70
  -2   8  10  410.76   28.70
   2   8 -10  362.36   32.20
   1  -8 -10    1.90    0.90
  -1  -8  10    2.40    0.90
  -1   8  10    3.50    0.90
   0  -8  10  405.36   29.90
   0  -8  10  389.56   29.80
   0   8  10  408.66   29.60
   0   8  10  427.16   35.80
   1  -8  10  165.78   12.50
   1  -8  10  174.48   12.60
   1  -8  10  184.88   13.00
   1   8  10  179.68   17.30
   1   8  10  152.68   12.40
   1   8  10  148.39   12.60
   2  -8  10   14.00    2.20
   2  -8  10   17.50    2.00
   2  -8  10   14.80    1.90
   2   8  10   19.30    5.50
   2   8  10   14.10    2.20
   3  -8  10  930.01   63.19
   3  -8  10  893.11   63.19
   3  -8  10  842.12   63.39
   3   8  10  830.32   63.39
   4  -8  10   22.30    2.50
   4  -8  10   23.30    2.60
   5  -8  10   19.40    2.30
   5  -8  10   17.30    2.40
   5   8  10   30.50    3.00
   6  -8  10   17.60    2.00
   6  -8  10   18.20    2.10
   6   8  10   16.40    2.30
   7  -8  10   93.19    7.60
   7   8  10  105.99    7.90
   7  -9 -10   13.70    1.80
   6  -9 -10   63.29    5.20
  -6   9  10   54.69    4.90
   6   9 -10   58.29    5.30
  -5   9  10  639.94   45.40
   5   9 -10  607.24   45.70
  -4  -9  10  224.88   17.10
   4  -9 -10  245.38   17.10
  -4   9  10  222.98   17.00
   4   9 -10  209.08   17.20
  -3  -9  10  279.47   19.30
   3  -9 -10  282.67   19.20
   3   9 -10  240.68   19.20
   3   9 -10  213.68   23.00
  -2  -9  10    6.60    1.40
   2  -9 -10    6.00    1.30
   2   9 -10    3.90    3.00
  -2   9  10    6.40    1.30
   2   9 -10    6.90    1.90
  -1  -9  10   22.90    2.80
  -1   9  10   29.30    2.70
   0  -9  10   12.70    2.10
   0   9  10   13.30    5.30
   0   9  10   12.90    1.80
   1  -9  10   53.99    4.50
   1  -9  10   46.20    4.00
   1  -9  10   46.20    4.10
   1   9  10   41.50    3.80
   1   9  10   44.30    4.20
   1   9  10   42.40    7.90
   2  -9  10   81.49    6.60
   2  -9  10   87.59    7.00
   2  -9  10   77.09    6.60
   2   9  10   86.99   11.30
   2   9  10   74.19    6.80
   3  -9  10   42.60    4.50
   3  -9  10   48.10    4.20
   3  -9  10   51.29    4.30
   3   9  10   46.60    4.60
   4  -9  10  327.07   22.70
   4  -9  10  289.87   22.90
   4  -9  10  254.37   22.50
   4   9  10  335.77   22.60
   4   9  10  322.57   23.00
   5  -9  10   66.99    5.80
   5  -9  10   69.89    5.80
   5   9  10   72.99    6.10
   6  -9  10    1.30    0.70
   6  -9  10    2.20    0.80
   6   9  10    1.60    0.90
   7 -10 -10   29.60    2.80
   6 -10 -10  118.99    8.90
  -6  10  10  104.39    8.60
   5 -10 -10   74.29    6.20
  -5  10  10   69.99    6.10
  -4 -10  10  113.99    9.20
   4 -10 -10  125.69    9.10
  -4  10  10  101.29    8.90
   3 -10 -10   23.50    2.90
  -3 -10  10   21.80    2.80
  -2 -10  10  280.77   18.40
   2 -10 -10  238.78   17.90
  -2  10  10  205.18   17.90
  -1 -10  10  932.71   70.19
  -1  10  10  967.10   78.69
  -1  10  10 1002.40   69.89
   0 -10  10  162.88   14.70
   0  10  10  212.98   21.20
   0  10  10  205.48   14.50
   1 -10  10  197.08   17.40
   1 -10  10  244.38   17.20
   1  10  10  211.48   17.30
   1  10  10  276.47   23.70
   2 -10  10  476.35   34.10
   2 -10  10  503.15   34.60
   2 -10  10  449.46   34.00
   2  10  10  439.26   34.40
   3 -10  10  707.33   50.49
   3 -10  10  700.03   50.79
   3 -10  10  687.33   50.49
   3  10  10  688.13   50.79
   4 -10  10    8.30    1.40
   4 -10  10    8.90    1.80
   4 -10  10    9.60    1.60
   4  10  10    8.70    1.50
   4  10  10    9.60    1.80
   5 -10  10    0.40    0.60
   5 -10  10    0.30    0.60
   5  10  10    1.30    0.90
   6 -10  10   22.30    2.30
   6 -10  10   23.00    2.30
   6  10  10   25.70    2.60
   6 -11 -10   22.50    2.20
  -6  11  10   16.80    2.10
   5 -11 -10   56.59    5.40
  -5  11  10   71.59    5.50
   4 -11 -10   16.80    2.10
  -4  11  10   10.50    1.80
   3 -11 -10  183.28   15.00
  -3 -11  10  203.68   15.40
   3  11 -10  207.08   15.20
  -2 -11  10  144.79   11.90
  -2  11  10  152.58   11.60
  -1 -11  10   19.00    2.80
  -1  11  10   21.60    2.40
   0 -11  10    4.50    1.30
   0  11  10    5.40    1.20
   1 -11  10   22.00    2.90
   1 -11  10   30.30    2.90
   1  11  10   26.80    3.00
   2 -11  10    0.40    0.80
   2 -11  10    1.00    1.00
   2 -11  10    1.30    0.80
   2  11  10    9.40    1.90
   3 -11  10  517.55   38.60
   3 -11  10  526.85   38.70
   3 -11  10  534.15   39.10
   3  11  10  547.25   39.10
   4 -11  10    7.40    1.40
   4 -11  10    8.20    1.40
   4 -11  10    7.70    1.60
   4  11  10    7.80    1.60
   5 -11  10  105.89    8.20
   5 -11  10  103.59    8.30
   5  11  10  111.19    8.60
   6 -12 -10    9.00    1.30
  -6  12  10    9.00    1.80
   5 -12 -10    2.20    0.90
  -5  12  10    2.20    0.80
   4 -12 -10   49.50    4.50
  -4  12  10   55.39    4.70
   3 -12 -10  368.76   30.10
  -3 -12  10  448.66   30.60
  -3  12  10  374.76   30.20
   3  12 -10  460.25   30.50
  -2 -12  10    0.80    1.00
  -2  12  10    0.50    0.80
  -1 -12  10   68.59    6.50
  -1  12  10   77.89    6.20
   0 -12  10  136.59   12.80
   0  12  10  190.98   12.60
   1 -12  10   15.50    2.50
   1  12  10   13.90    2.20
   2 -12  10  202.28   16.00
   2 -12  10  220.18   16.60
   2  12  10  221.48   16.50
   3 -12  10  169.08   12.90
   3 -12  10  165.18   13.20
   3 -12  10  168.08   12.80
   3  12  10  178.08   13.30
   4 -12  10   63.39    5.70
   4 -12  10   71.69    5.60
   4 -12  10   68.79    5.50
   4  12  10   70.19    5.90
   5 -12  10   52.39    4.40
   5 -12  10   54.59    4.40
   5  12  10   54.29    4.60
   5 -13 -10   51.59    4.70
  -5  13  10   62.89    4.80
   4 -13 -10   36.00    3.70
  -4  13  10   47.00    3.80
  -3 -13  10  271.87   21.80
   3  13 -10  285.57   21.70
  -3  13  10  315.97   21.70
  -2 -13  10    2.80    1.30
  -2  13  10    5.00    1.20
  -1 -13  10    1.40    1.00
  -1  13  10    2.60    0.90
   0 -13  10    9.90    2.00
   1 -13  10   47.70    4.60
   1  13  10   44.30    4.50
   2 -13  10   54.39    4.90
   2 -13  10   62.29    5.40
   2  13  10   57.59    5.20
   3 -13  10   13.40    1.80
   3 -13  10   17.30    2.30
   3  13  10   15.60    2.30
   4 -13  10  150.18   11.00
   4 -13  10  128.29   10.80
   4  13  10  160.68   11.30
  -4  14  10   30.90    2.90
  -3  14  10   19.00    2.10
   3  14 -10   16.40    2.50
  -2 -14  10  534.05   39.60
  -2  14  10  560.94   39.30
   2  14 -10  523.65   39.30
  -1 -14  10   12.10    2.10
  -1  14  10    7.70    1.40
   0 -14  10   13.20    2.10
   1 -14  10   27.40    3.10
   2 -14  10  112.79    8.60
   2  14  10   97.59    8.40
   3 -14  10  349.37   24.60
   3 -14  10  313.77   24.20
   3  14  10  335.87   24.50
  -3  15  10    3.40    0.90
  -2 -15  10   17.80    2.40
  -2  15  10   17.10    2.00
   2  15 -10   18.30    2.30
  -1 -15  10    1.10    1.00
   0 -15  10   22.40    2.60
   1 -15  10  212.98   16.10
   2 -15  10   72.39    6.00
   8   0 -11    0.00    0.80
   8   0 -11    0.10    0.90
   6   0 -11    1.50    0.90
   6   0 -11   -0.70    3.00
   6   0 -11    1.20    1.00
   5   0 -11   46.70    4.50
   5   0 -11   51.69    7.10
   5   0 -11   41.80    4.30
   5   0 -11   46.20    4.00
   4   0 -11    0.50    0.70
   4   0 -11    1.20    0.80
   4   0 -11    0.20    1.20
   4   0 -11    0.10    0.60
   3   0 -11   70.39    6.10
   3   0 -11   81.89    8.20
   3   0 -11   72.09    6.10
   3   0 -11   74.19    7.10
   2   0 -11   -1.40    0.90
   2   0 -11   -0.40    1.10
   1   0 -11  353.96   27.10
   0   0 -11    0.50    0.90
  -1   0 -11   77.19    7.50
  -2   0 -11    1.60    1.80
   2   0  11    2.80    0.80
   3   0  11 1584.54  125.19
   3   0  11 1673.83  125.09
   3   0  11 1723.93  125.19
   3   0  11 1829.72  125.19
   3   0  11 1918.51  125.29
   4   0  11    2.80    0.80
   4   0  11    0.20    0.70
   4   0  11   -0.10    0.60
   4   0  11    0.20    0.70
   4   0  11    1.90    0.80
   5   0  11  120.59    8.90
   5   0  11  105.69    8.90
   5   0  11  104.89    8.70
   5   0  11  105.79    8.90
   6   0  11    0.70    0.90
   6   0  11    1.60    1.00
   6   0  11    0.60    0.80
   7   0  11   11.30    1.90
   7   0  11    8.10    1.40
   8   0  11    0.40    0.70
   8  -1 -11    2.20    1.10
   8  -1 -11    1.50    1.10
   8   1 -11    3.30    1.30
   8   1 -11    1.90    0.90
   7  -1 -11  120.69    9.90
   7  -1 -11  135.49   10.00
   7   1 -11  110.99    9.90
   7   1 -11  117.69    9.90
   6  -1 -11  213.18   15.70
   6   1 -11  201.18   15.60
   6   1 -11  187.08   15.50
   5  -1 -11    6.80    1.60
   5  -1 -11   15.10    4.10
   5  -1 -11    8.40    1.70
   5  -1 -11    7.90    1.40
   5   1 -11   11.50    3.80
   5   1 -11    8.80    1.80
   5   1 -11   11.10    1.90
   4  -1 -11    6.60    1.40
   4  -1 -11    8.80    1.30
   4  -1 -11   11.70    3.50
   4   1 -11    6.20    1.40
   4   1 -11    5.70    1.30
   4   1 -11   10.60    3.20
   3  -1 -11  634.04   49.00
   3  -1 -11  760.92   51.59
   3   1 -11  635.54   49.00
   3   1 -11  621.84   49.00
   3   1 -11  656.23   49.80
   3   1 -11  752.02   51.69
   2  -1 -11 1127.19   86.19
   2   1 -11 1149.78   86.19
   2   1 -11 1273.67   86.99
   1  -1 -11 2835.22  193.18
   1   1 -11 2632.34  192.98
   1   1 -11 2573.64  192.78
   0  -1 -11   27.60    3.70
   0   1 -11   26.40    3.50
  -1  -1 -11   43.90    5.10
  -1   1 -11   40.70    4.80
   2  -1  11   64.49    5.10
   2  -1  11   59.99    5.50
   2  -1  11   60.39    5.00
  -2  -1 -11   68.39    6.90
  -2   1 -11   60.49    6.50
   2   1  11   61.69    5.00
   3  -1  11  257.17   18.80
   3  -1  11  278.17   18.80
  -3  -1 -11  244.58   21.30
   3  -1  11  250.77   18.70
   3  -1  11  266.77   18.60
   3   1  11  239.78   18.70
   3   1  11  223.88   18.50
   3   1  11  264.87   18.70
   3   1  11  250.47   18.60
   4  -1  11    4.40    1.10
   4  -1  11    1.50    0.80
   4  -1  11    2.10    0.80
   4  -1  11    2.30    0.90
   4  -1  11    2.60    0.90
   4   1  11    4.00    1.00
   4   1  11    3.30    1.00
   4   1  11    1.70    0.80
   4   1  11    4.20    1.10
   5  -1  11  593.24   43.40
   5  -1  11  583.14   43.40
   5  -1  11  616.04   43.70
   5  -1  11  599.44   43.30
   5   1  11  575.34   43.60
   5   1  11  591.74   43.40
   5   1  11  604.64   43.60
   5   1  11  605.64   43.60
   6  -1  11  203.38   17.60
   6  -1  11  234.88   17.50
   6   1  11  233.38   17.50
   6   1  11  242.58   17.70
   6   1  11  250.37   17.90
   7  -1  11    3.20    0.90
   7  -1  11    1.80    1.00
   7   1  11    2.50    0.90
   7   1  11    2.40    1.20
   8  -1  11   40.70    3.60
   8   1  11   38.90    3.60
   8  -2 -11  633.14   47.00
   8  -2 -11  618.04   46.90
   8   2 -11  676.13   47.10
   8   2 -11  648.84   47.00
   7  -2 -11   80.49    6.20
   7  -2 -11   78.39    6.30
   7   2 -11   51.59    5.90
  -6  -2  11  156.98   12.40
   6  -2 -11  167.18   13.00
   6  -2 -11  165.28   12.40
   5  -2 -11    5.80    1.20
   5  -2 -11    4.70    1.40
   5  -2 -11    6.70    1.50
  -5  -2  11    6.10    1.20
   5   2 -11    7.10    3.30
   5   2 -11    5.60    1.40
   5   2 -11    4.40    1.30
   4  -2 -11   33.30    3.50
   4  -2 -11   34.80    3.20
   4  -2 -11   30.40    3.30
   4   2 -11   41.80    6.00
   4   2 -11   34.20    3.50
   4   2 -11   36.80    3.40
   3  -2 -11   12.00    1.80
   3  -2 -11   10.30    1.40
   3   2 -11    8.50    1.50
   3   2 -11   14.70    2.60
   3   2 -11    9.60    1.60
   3   2 -11    5.70    2.30
   2  -2 -11  102.49    8.90
   2   2 -11   89.49    9.20
   2   2 -11   99.59    8.80
   1  -2 -11  636.84   46.40
   1   2 -11  638.94   46.30
   1   2 -11  589.74   46.00
   0  -2 -11  148.29   12.90
   0   2 -11  157.98   12.90
  -1  -2 -11   91.49    8.80
  -1   2 -11   91.69    8.50
   2  -2  11   21.20    2.10
   2  -2  11   22.50    2.20
  -2  -2 -11   34.20    4.50
   2  -2  11   19.80    2.20
   2   2  11   21.90    2.20
  -2   2 -11   21.70    3.70
   3  -2  11    0.80    0.70
   3  -2  11    2.40    0.80
  -3  -2 -11    2.40    2.50
   3  -2  11    1.30    0.60
   3  -2  11    1.20    0.60
   3   2  11    0.50    0.60
   3   2  11    0.50    0.70
   4  -2  11  909.41   66.39
   4  -2  11  852.41   66.09
   4  -2  11  943.31   66.29
   4  -2  11  892.51   66.09
   4   2  11  892.21   66.29
   4   2  11 1016.40   66.39
   4   2  11  927.21   66.19
   4   2  11  903.51   66.29
   5  -2  11   73.49    6.60
   5  -2  11   84.69    6.90
   5  -2  11   88.29    6.70
   5   2  11   84.89    6.90
   5   2  11   77.79    6.80
   5   2  11   77.39    6.80
   5   2  11   83.49    6.70
   6  -2  11   12.10    1.90
   6  -2  11   11.80    2.10
   6  -2  11   14.00    2.00
   6   2  11   12.60    2.10
   6   2  11   13.70    2.00
   6   2  11   13.80    2.10
   7  -2  11    0.30    0.70
   7  -2  11    2.20    0.90
   7   2  11    1.20    0.90
   8  -3 -11   72.69    6.30
   8  -3 -11   61.49    7.20
   8   3 -11   81.69    6.50
   8   3 -11   82.19    6.60
   7  -3 -11   36.70    3.60
   7  -3 -11   36.20    3.80
   7  -3 -11   39.90    3.90
   7   3 -11   32.40    3.80
   7   3 -11   39.30    4.00
   6  -3 -11 1240.88   87.29
   6  -3 -11 1232.68   87.49
   6  -3 -11 1266.47   87.79
   6   3 -11 1106.19   87.59
  -5  -3  11   18.90    2.20
   5  -3 -11   18.90    2.20
   5  -3 -11   22.70    2.60
   5  -3 -11   18.60    2.40
   5   3 -11   16.50    5.10
   5   3 -11   21.50    2.60
   5   3 -11   21.50    2.60
   4  -3 -11  120.09   10.20
  -4  -3  11  134.39   10.10
   4  -3 -11  147.09   10.20
   4  -3 -11  127.49   10.40
   4   3 -11  136.79   10.50
   4   3 -11  126.29   10.50
  -4   3  11  116.79    9.90
   4   3 -11  154.58   13.90
   3  -3 -11   21.60    2.30
   3  -3 -11   18.00    2.30
  -3  -3  11   20.80    2.10
   3   3 -11   24.90    4.20
   3   3 -11   26.10    2.50
   3   3 -11   21.10    3.40
   3   3 -11   21.50    2.40
  -3   3  11   20.60    2.10
   2  -3 -11 2678.93  198.78
   2   3 -11 2732.53  198.78
   2   3 -11 2856.51  199.48
   1  -3 -11    3.60    1.60
   1   3 -11    2.90    1.30
   1   3 -11    1.70    1.20
   0  -3 -11   13.90    2.90
   0   3 -11   16.00    2.80
  -1  -3 -11  536.95   42.10
  -1   3 -11  542.25   41.90
   1   3  11  585.84   42.40
   2  -3  11  188.48   13.90
   2  -3  11  183.08   13.90
  -2  -3 -11  185.68   16.10
   2  -3  11  191.78   13.90
   2  -3  11  195.18   14.00
  -2   3 -11  171.38   15.60
   3  -3  11  248.88   18.10
   3  -3  11  245.48   18.20
   3  -3  11  237.38   18.20
   3  -3  11  245.08   18.30
   3   3  11  257.47   18.30
   3   3  11  232.88   18.30
   3   3  11  248.08   18.20
   4  -3  11  245.48   17.10
   4  -3  11  233.78   17.20
   4  -3  11  222.28   16.90
   4  -3  11  223.28   17.00
   4   3  11  232.98   17.10
   4   3  11  213.28   17.00
   4   3  11  216.28   16.90
   4   3  11  227.18   17.10
   5  -3  11   11.40    1.90
   5  -3  11   10.10    1.80
   5  -3  11   13.30    1.80
   5   3  11   12.20    2.00
   5   3  11   10.10    1.80
   5   3  11    9.60    1.70
   6  -3  11  557.44   43.80
   6  -3  11  621.14   43.60
   6  -3  11  607.74   43.60
   6   3  11  646.04   44.00
   6   3  11  591.44   43.80
   6   3  11  572.74   43.60
   7  -3  11   12.60    2.00
   7  -3  11   13.10    1.80
   7   3  11   15.20    2.10
   8  -4 -11  368.46   28.30
   8   4 -11  402.46   28.70
   8   4 -11  388.16   28.50
   7  -4 -11  672.53   49.30
   7  -4 -11  727.83   49.70
   7   4 -11  689.23   49.70
   7   4 -11  626.64   49.70
   6  -4 -11  352.66   26.60
   6  -4 -11  352.66   26.20
   6   4 -11  360.16   26.60
   5  -4 -11   70.09    6.30
   5  -4 -11   71.99    6.00
  -5  -4  11   66.39    5.90
   5   4 -11   64.99    9.70
   5   4 -11   73.19    6.30
   5   4 -11   87.89    6.60
  -4  -4  11  110.79    8.60
   4  -4 -11  120.59    8.70
   4  -4 -11  107.69    8.90
   4   4 -11  109.69    8.90
   4   4 -11  104.79    9.00
   4   4 -11  112.09   12.10
  -4   4  11  107.09    8.50
   3  -4 -11    2.50    0.90
  -3  -4  11    4.10    0.90
   3  -4 -11    3.50    1.10
   3   4 -11    7.90    2.90
  -3   4  11    4.60    1.00
   3   4 -11    3.70    1.10
   3   4 -11    4.00    1.00
   3   4 -11   13.50    4.20
   2  -4 -11   19.40    1.90
   2  -4 -11   22.60    3.90
  -2  -4  11   16.40    1.80
   2   4 -11   14.50    3.30
   2   4 -11   18.00    3.40
  -2   4  11   18.90    1.80
   1  -4 -11  472.05   35.10
   1   4 -11  461.95   34.70
   1   4 -11  428.16   34.60
   0  -4 -11 1109.79   82.39
   0   4 -11 1122.89   82.09
  -1  -4 -11   48.40    6.20
   1  -4  11   53.29    4.20
   1  -4  11   52.99    4.10
   1   4  11   45.00    6.30
  -1   4 -11   47.60    5.80
   2  -4  11   90.89    6.70
   2  -4  11   87.29    6.80
   2  -4  11   86.59    6.70
   2  -4  11   93.89    6.70
   2   4  11   77.29    6.50
  -2   4 -11   79.69    8.70
   2   4  11   76.19    6.70
   3  -4  11  563.24   39.00
   3  -4  11  509.65   38.90
   3  -4  11  561.54   38.90
   3  -4  11  541.15   39.00
   3   4  11  498.55   39.00
   3   4  11  555.44   39.00
   3   4  11  515.45   38.80
   4  -4  11  518.85   37.60
   4  -4  11  526.35   37.50
   4  -4  11  541.95   37.50
   4  -4  11  525.05   37.70
   4   4  11  518.15   37.70
   4   4  11  497.35   37.40
   4   4  11  470.55   37.60
   5  -4  11  113.59   10.80
   5  -4  11  131.99   10.70
   5  -4  11  147.79   10.70
   5   4  11  149.88   11.00
   5   4  11  145.79   10.80
   6  -4  11   40.30    3.80
   6  -4  11   40.50    3.70
   6  -4  11   36.70    3.90
   6   4  11   37.70    3.70
   6   4  11   43.40    4.00
   7  -4  11    2.00    0.80
   7  -4  11    2.30    1.00
   7  -4  11    3.70    1.10
   7   4  11    2.80    1.00
   8  -5 -11    1.60    0.90
   8   5 -11    1.30    0.90
   8   5 -11    1.10    0.90
   7  -5 -11  287.37   22.20
   7  -5 -11  293.67   22.00
   7   5 -11  297.27   22.40
   7   5 -11  306.97   22.30
   6  -5 -11  328.97   24.80
   6  -5 -11  325.37   24.60
   6   5 -11  353.06   25.00
   6   5 -11  317.87   25.00
   5  -5 -11  245.38   18.40
  -5  -5  11  243.98   18.10
   5  -5 -11  256.87   18.10
   5   5 -11  248.78   18.60
   5   5 -11  255.77   18.50
  -5   5  11  224.58   17.90
   5   5 -11  212.88   22.40
  -4  -5  11  439.76   31.30
   4  -5 -11  426.56   31.60
   4  -5 -11  448.46   31.30
  -4   5  11  425.96   31.20
   4   5 -11  447.06   31.60
   4   5 -11  382.36   35.20
   4   5 -11  420.86   31.70
  -3  -5  11  936.91   64.99
   3  -5 -11  917.01   64.99
   3  -5 -11  869.51   65.19
   3   5 -11  804.62   64.99
   3   5 -11  934.61   68.69
   3   5 -11  924.21   65.39
  -3   5  11  923.21   64.89
   2  -5 -11  149.49   11.50
   2  -5 -11  148.89   13.60
  -2  -5  11  158.38   11.60
   2   5 -11  154.48   14.00
   2   5 -11  149.19   13.50
  -2   5  11  154.58   11.50
  -1  -5  11  787.12   59.09
   1  -5 -11  889.71   61.69
   1  -5 -11  690.63   59.59
   1   5 -11  804.32   61.09
  -1   5  11  810.32   58.99
   1   5 -11  929.21   61.39
   0  -5  11   26.20    2.60
   0  -5  11   28.00    2.60
   0   5 -11   30.50    4.60
   0   5  11   26.90    2.50
   1  -5  11   55.79    4.70
   1  -5  11   57.09    4.70
   1  -5  11   55.19    4.70
   1  -5  11   60.79    4.80
  -1   5 -11   59.39    7.00
   1   5  11   64.69    7.80
   1   5  11   53.39    4.60
   2  -5  11    3.40    0.80
   2  -5  11    4.20    1.00
   2  -5  11    4.80    1.20
   2  -5  11    8.90    1.30
   2   5  11    1.80    0.80
   2   5  11    3.20    1.10
   3  -5  11  227.18   18.10
   3  -5  11  249.88   18.00
   3  -5  11  252.07   18.10
   3  -5  11  256.27   18.20
   3   5  11  225.78   18.10
   3   5  11  243.88   18.00
   4  -5  11  246.18   17.70
   4  -5  11  240.68   17.60
   4  -5  11  230.98   17.50
   4   5  11  203.58   17.50
   4   5  11  231.68   17.40
   4   5  11  252.17   17.80
   5  -5  11  611.24   49.90
   5  -5  11  718.53   49.80
   5   5  11  737.43   50.09
   5   5  11  675.53   49.70
   6  -5  11    4.60    1.10
   6  -5  11    5.00    1.20
   6  -5  11    5.70    1.40
   6   5  11    5.00    1.40
   7  -5  11   88.89    7.10
   7  -5  11   83.99    6.90
   7  -5  11   80.79    6.80
   7   5  11   97.69    7.20
   8  -6 -11   62.29    5.10
   8   6 -11   60.39    5.20
   8   6 -11   62.79    5.40
   7  -6 -11  144.79   11.30
   7   6 -11  142.69   11.50
   7   6 -11  151.08   11.70
   6  -6 -11   22.90    2.50
   6   6 -11   19.80    2.70
   6   6 -11   22.10    3.10
   5  -6 -11    7.40    1.50
  -5  -6  11   11.30    1.90
   5  -6 -11   11.50    2.00
   5   6 -11   11.20    2.00
   5   6 -11   12.70    2.20
  -5   6  11    9.70    1.60
   4  -6 -11  154.08   11.20
  -4  -6  11  149.69   11.20
   4  -6 -11  131.99   11.30
  -4   6  11  150.78   11.10
   4   6 -11  138.49   15.20
   4   6 -11  139.89   11.30
   4   6 -11  147.29   11.60
   3  -6 -11  702.93   54.39
   3  -6 -11  760.92   54.29
  -3  -6  11  785.32   54.29
  -3   6  11  772.92   54.19
   3   6 -11  752.52   58.09
   3   6 -11  724.33   54.49
  -2  -6  11    5.20    1.10
   2  -6 -11    6.10    1.10
   2   6 -11    3.90    2.30
  -2   6  11    4.80    1.00
   1  -6 -11 1029.60   79.19
   1  -6 -11 1082.99   82.09
  -1  -6  11 1020.20   79.19
  -1  -6  11 1154.68   79.39
   1   6 -11 1179.98   81.89
  -1   6  11 1147.69   79.29
   0  -6  11   51.69    4.50
   0  -6  11   49.00    4.30
   0  -6  11   59.19    4.60
   0   6  11   54.69    4.40
   1  -6  11  197.48   15.10
   1  -6  11  194.08   15.20
   1  -6  11  205.08   15.20
   1  -6  11  201.08   15.00
   1   6  11  236.48   19.40
   1   6  11  191.38   15.00
   2  -6  11   69.49    5.60
   2  -6  11   62.99    5.50
   2  -6  11   67.49    5.60
   2  -6  11   68.39    5.40
   2  -6  11   65.09    5.40
   2   6  11   62.29    5.60
   3  -6  11  430.36   32.00
   3  -6  11  445.36   31.80
   3  -6  11  453.05   31.90
   3  -6  11  438.76   32.00
   3   6  11  406.86   32.00
   4  -6  11   11.90    1.90
   4  -6  11   16.70    2.40
   4  -6  11   17.00    2.20
   4   6  11   17.10    2.50
   4   6  11   18.60    2.20
   5  -6  11  190.28   17.50
   5  -6  11  226.68   17.80
   5   6  11  261.67   17.70
   5   6  11  267.97   18.10
   6  -6  11   31.90    3.30
   6  -6  11   32.50    3.10
   6  -6  11   30.20    3.00
   6   6  11   32.50    3.40
   7  -6  11   19.30    2.10
   7  -6  11   20.00    2.10
   7   6  11   22.40    2.40
   8  -7 -11  141.59   10.70
   7  -7 -11   73.99    5.80
   7   7 -11   65.19    6.00
   7   7 -11   67.09    5.90
   6  -7 -11  196.98   17.30
   6   7 -11  254.27   17.90
  -6   7  11  209.68   18.10
   6   7 -11  257.77   17.70
  -5  -7  11  721.53   57.29
  -5   7  11  788.82   56.39
   5   7 -11  819.52   56.89
   4  -7 -11   58.29    5.20
  -4  -7  11   62.19    5.30
  -4   7  11   62.59    5.20
   4   7 -11   58.29    5.60
  -3  -7  11  405.46   28.80
   3  -7 -11  408.96   28.80
  -3   7  11  418.66   28.70
   3   7 -11  337.57   32.30
   3   7 -11  385.26   29.00
  -2  -7  11  656.63   47.90
   2  -7 -11  644.04   47.80
  -2   7  11  696.53   47.80
   2   7 -11  639.74   51.09
  -1  -7  11  404.16   27.90
  -1  -7  11  338.87   27.70
   1  -7 -11  361.46   27.70
  -1   7  11  413.76   27.80
   0  -7  11   22.10    2.30
   0  -7  11   29.40    2.60
   0  -7  11   22.90    2.50
   0   7  11   23.00    2.30
   1  -7  11    4.70    1.00
   1  -7  11    2.90    0.80
   1  -7  11    2.70    1.00
   1  -7  11    6.10    1.20
   1   7  11    5.90    3.20
   1   7  11    2.60    0.90
   2  -7  11   24.00    2.80
   2  -7  11   27.40    2.80
   2  -7  11   25.80    2.60
   2  -7  11   29.00    2.60
   2   7  11   27.60    2.90
   3  -7  11  113.49    8.60
   3  -7  11  111.79    8.50
   3  -7  11  102.19    8.70
   3   7  11  103.59    8.70
   4  -7  11  150.28   11.60
   4  -7  11  120.29   11.30
   4   7  11  162.08   11.80
   4   7  11  161.88   11.40
   5  -7  11  366.66   29.90
   5  -7  11  409.46   30.20
   5   7  11  428.56   30.30
   5   7  11  426.76   29.90
   6  -7  11  110.49    8.50
   6  -7  11  101.39    8.40
   6   7  11  114.59    8.80
   7  -7  11    3.60    0.90
   7  -7  11    2.80    0.80
   7   7  11    5.30    1.10
   7  -8 -11   71.49    5.70
   7   8 -11   64.99    5.80
   6  -8 -11  141.89   12.30
   6   8 -11  172.68   12.70
  -6   8  11  164.88   12.20
   5  -8 -11   22.90    2.80
  -5   8  11   28.90    2.90
   5   8 -11   30.60    3.40
   4  -8 -11  185.48   14.80
  -4  -8  11  182.98   14.80
  -4   8  11  202.68   14.70
   4   8 -11  204.68   15.20
  -3  -8  11   43.50    3.90
   3  -8 -11   41.10    3.90
  -3   8  11   44.00    3.80
   3   8 -11   42.10    4.20
   3   8 -11   34.10    7.10
  -2  -8  11    6.40    1.40
   2  -8 -11    5.40    1.20
  -2   8  11    4.70    1.10
   2   8 -11    7.70    3.60
   1  -8 -11    2.00    1.00
  -1  -8  11    4.80    1.10
  -1   8  11    3.10    0.90
   0  -8  11  778.52   58.69
   0  -8  11  828.22   58.89
   0   8  11  792.12   58.59
   0   8  11  854.61   65.19
   1  -8  11  236.78   17.60
   1  -8  11  221.48   17.40
   1  -8  11  253.67   17.80
   1  -8  11  247.38   17.90
   1   8  11  208.68   17.40
   1   8  11  257.17   22.70
   2  -8  11   62.69    5.60
   2  -8  11   64.29    5.40
   2  -8  11   66.39    5.40
   2   8  11   63.49    5.60
   3  -8  11   18.30    2.60
   3  -8  11   19.60    2.10
   3  -8  11   19.80    2.40
   3   8  11   16.00    2.50
   4  -8  11  609.94   51.49
   4   8  11  814.82   51.69
   5  -8  11  131.99   10.70
   5  -8  11  146.39   10.80
   5   8  11  140.59   11.00
   5   8  11  137.99   10.80
   6  -8  11   18.40    2.00
   6  -8  11   17.50    2.00
   6   8  11   16.50    2.30
   7  -9 -11    7.00    1.30
   6  -9 -11  544.85   35.10
   6   9 -11  452.25   35.00
  -6   9  11  439.86   34.70
   5  -9 -11    0.30    0.90
   5   9 -11    2.30    1.20
  -5   9  11    1.20    0.90
  -4  -9  11  154.38   12.50
   4  -9 -11  192.18   12.70
  -4   9  11  161.58   12.40
   4   9 -11  139.49   12.50
   3  -9 -11    5.70    1.40
  -3  -9  11    7.90    1.50
  -3   9  11    4.10    1.10
   3   9 -11    4.50    1.50
   3   9 -11    3.80    3.70
   2  -9 -11  411.26   30.70
  -2  -9  11  424.36   30.90
  -2   9  11  443.46   30.80
   2   9 -11  394.76   30.90
  -1  -9  11   58.39    5.20
  -1   9  11   58.19    4.90
   0  -9  11   26.90    2.90
   0   9  11   25.10    2.60
   0   9  11   24.60    7.30
   1  -9  11    7.30    1.40
   1  -9  11    5.80    1.20
   1  -9  11    8.20    1.60
   1   9  11    7.50    1.30
   1   9  11    6.20    1.50
   1   9  11    9.70    4.40
   2  -9  11  397.66   29.00
   2  -9  11  387.26   28.70
   2  -9  11  407.96   28.70
   2   9  11  369.76   28.90
   3  -9  11  131.79   10.50
   3  -9  11  137.29   10.40
   3  -9  11  131.09   10.70
   3   9  11  137.49   10.80
   4  -9  11   47.90    4.60
   4  -9  11   49.70    4.60
   4   9  11   56.79    4.70
   4   9  11   56.59    4.90
   5  -9  11    5.00    1.10
   5  -9  11    3.90    1.00
   6  -9  11   21.20    2.10
   6  -9  11   17.90    2.00
   6   9  11   19.20    2.30
   7 -10 -11   56.79    4.70
   6 -10 -11    0.70    0.70
  -6  10  11    1.10    0.80
   5 -10 -11    3.30    1.00
  -5  10  11    0.70    0.80
   4 -10 -11   36.60    3.40
  -4 -10  11   31.90    3.50
  -4  10  11   28.80    3.20
  -3 -10  11  800.22   59.29
   3 -10 -11  831.32   59.19
   2 -10 -11  172.68   13.50
  -2 -10  11  198.48   13.90
  -2  10  11  161.08   13.50
  -1 -10  11  618.44   50.79
  -1  10  11  712.53   61.39
  -1  10  11  766.02   50.69
   0 -10  11  102.79    9.60
   0  10  11  130.69    9.40
   0  10  11  129.39   15.50
   1 -10  11   31.40    2.90
   1 -10  11   31.70    3.90
   1 -10  11   24.70    3.10
   1  10  11   25.50    3.10
   2 -10  11   88.79    7.20
   2 -10  11   81.99    6.70
   2 -10  11   79.59    6.70
   2  10  11   78.09    7.00
   3 -10  11    4.50    1.10
   3 -10  11    3.80    1.10
   3 -10  11    5.00    1.40
   3  10  11    3.60    1.30
   4 -10  11  181.18   13.70
   4 -10  11  182.58   13.70
   4  10  11  177.98   13.60
   4  10  11  180.18   13.90
   5 -10  11   16.50    2.10
   5 -10  11   16.60    2.00
   5  10  11   15.50    2.20
   6 -10  11    1.30    0.60
   6 -10  11    1.50    0.70
   6 -11 -11    0.80    0.70
  -6  11  11    0.90    0.80
   5 -11 -11  275.87   20.70
  -5  11  11  282.17   20.80
   4 -11 -11  273.27   21.30
  -4  11  11  299.47   21.40
  -3 -11  11    8.60    1.90
   3 -11 -11    7.80    1.60
  -3  11  11    8.50    1.60
  -2 -11  11   69.09    6.10
  -2  11  11   66.99    5.80
  -1 -11  11  156.48   12.40
   0 -11  11   12.10    2.00
   1 -11  11    1.80    1.00
   1  11  11    0.40    1.70
   2 -11  11   14.50    2.40
   2 -11  11   16.60    2.20
   2 -11  11   17.80    2.20
   2  11  11   16.80    2.40
   3 -11  11   20.60    2.30
   3 -11  11   22.50    2.70
   3 -11  11   20.00    2.30
   3  11  11   19.90    2.70
   4 -11  11    0.60    0.70
   4 -11  11    0.00    1.00
   4 -11  11    1.00    0.70
   4  11  11    1.00    0.90
   5 -11  11  187.08   13.90
   5  11  11  187.28   14.20
   6 -12 -11    0.70    0.80
   5 -12 -11   11.30    1.70
  -5  12  11    9.80    1.50
   4 -12 -11   57.69    5.30
  -4  12  11   69.39    5.40
   3 -12 -11   97.39    8.70
  -3 -12  11  106.19    8.70
  -3  12  11  111.19    8.50
  -2 -12  11    2.00    1.20
  -2  12  11    0.80    0.80
  -1 -12  11    2.80    1.30
  -1  12  11    2.70    1.00
   0 -12  11   17.60    2.70
   0  12  11   21.20    2.30
   1 -12  11   32.00    3.60
   2 -12  11  211.48   16.90
   2 -12  11  252.07   17.50
   2  12  11  217.78   17.20
   3 -12  11    4.20    1.10
   3 -12  11    5.40    1.10
   3 -12  11    6.50    1.50
   3  12  11    7.60    1.30
   3  12  11    6.40    1.50
   4 -12  11  149.99   11.20
   4 -12  11  151.08   11.20
   4 -12  11  138.39   11.30
   4  12  11  152.78   11.50
   5 -12  11  104.29    8.00
  -5  13  11   62.69    5.10
  -4  13  11    4.20    1.00
  -3 -13  11   29.90    3.40
  -3  13  11   33.00    3.10
  -2 -13  11  113.19    9.40
  -2  13  11  118.49    9.20
  -1 -13  11   24.90    2.90
  -1  13  11   20.10    2.40
   0 -13  11   23.60    2.90
   1 -13  11   20.10    2.70
   2 -13  11  104.59    7.70
   2 -13  11   78.89    7.50
   2  13  11   87.89    7.50
   3 -13  11    0.50    0.80
   3 -13  11    2.90    1.10
   3  13  11    1.20    1.10
   3  13  11    3.00    0.90
   4 -13  11  187.08   13.90
  -4  14  11   23.40    2.30
  -3  14  11  165.58   12.50
  -2 -14  11  149.49   12.10
   2  14 -11  152.18   11.90
  -2  14  11  161.78   11.80
  -1 -14  11   39.00    3.90
  -1  14  11   36.40    3.40
   0 -14  11  120.69    9.80
   1 -14  11   73.79    6.30
   2 -14  11   10.40    1.80
   3 -14  11   79.79    6.50
  -2 -15  11  105.59    8.70
  -2  15  11  114.89    8.50
  -1 -15  11   10.60    1.80
   0 -15  11    3.30    1.10
   1 -15  11    1.00    0.80
   2 -15  11    0.60    0.80
   8   0 -12  486.95   35.60
   8   0 -12  480.45   35.60
   7   0 -12    1.90    1.10
   7   0 -12    0.30    0.80
   6   0 -12    0.70    0.90
   6   0 -12    0.50    0.80
   5   0 -12    1.50    2.00
   5   0 -12    0.90    0.80
   5   0 -12    1.00    0.80
   4   0 -12  710.63   52.19
   4   0 -12  662.83   49.10
   4   0 -12  648.44   49.10
   3   0 -12    0.40    0.70
   3   0 -12    1.00    1.40
   2   0 -12  539.15   41.40
   2   0 -12  565.54   41.90
   1   0 -12    0.70    1.00
   0   0 -12   24.10    3.70
  -1   0 -12    1.10    1.40
   2   0  12 1583.84  109.09
   2   0  12 1529.75  108.99
  -2   0 -12 1445.26  111.09
   3   0  12   -0.10    0.50
   3   0  12    4.20    0.90
   3   0  12    0.20    0.60
   3   0  12    0.70    0.70
   4   0  12  196.28   15.20
   4   0  12  214.98   15.50
   4   0  12  200.78   15.50
   5   0  12    0.70    0.80
   5   0  12    1.10    0.80
   6   0  12   38.30    3.80
   6   0  12   44.30    4.10
   7   0  12    0.70    0.80
   7   0  12    0.70    0.80
   8  -1 -12   83.49    7.20
   8  -1 -12   82.39    7.10
   8   1 -12   84.59    7.20
   8   1 -12   90.79    7.30
   7  -1 -12  116.69    9.50
   7  -1 -12  111.19    9.50
   7   1 -12  119.49    9.60
  -6  -1  12  109.79    8.70
   6  -1 -12  112.69    8.70
   6  -1 -12  123.99    9.30
   6  -1 -12  117.69    9.10
   6   1 -12   86.69    8.90
   6   1 -12  107.69    9.10
   5  -1 -12  526.85   36.30
   5  -1 -12  452.25   36.30
   5  -1 -12  507.55   35.90
   5  -1 -12  467.95   39.60
   5   1 -12  509.15   36.30
   5   1 -12  469.25   39.80
   5   1 -12  513.85   36.40
   4  -1 -12    1.20    0.70
   4  -1 -12    2.20    1.90
   4  -1 -12    3.50    1.10
   4  -1 -12    1.40    1.00
   4   1 -12    1.30    0.90
   4   1 -12    1.10    0.80
   3  -1 -12  341.97   27.90
   3  -1 -12  387.16   27.80
   3  -1 -12  366.96   28.10
   3  -1 -12  418.66   30.60
   3   1 -12  358.06   28.00
   3   1 -12  428.76   30.80
   3   1 -12  371.96   28.10
   2  -1 -12  878.21   66.39
   2   1 -12  903.21   66.39
   2   1 -12  924.51   66.89
   1  -1 -12    4.20    1.60
   1   1 -12    6.50    1.80
   1   1 -12    5.30    1.80
   0  -1 -12  244.98   20.30
   0   1 -12  258.57   20.10
  -1  -1 -12  272.77   22.00
  -1   1 -12  271.17   21.70
   2  -1  12  224.38   16.20
   2  -1  12  226.58   16.30
   2  -1  12  228.68   16.30
  -2  -1 -12  225.78   18.60
   2   1  12  211.28   16.20
   2   1  12  214.98   16.30
  -2   1 -12  207.18   18.10
   3  -1  12  148.39   10.50
   3  -1  12  139.49   10.30
   3  -1  12  127.69   10.40
   3  -1  12  138.39   10.50
   3   1  12  124.69   10.30
   3   1  12  128.89   10.40
   3   1  12  145.49   10.40
   3   1  12  136.59   10.30
   4  -1  12  137.29   10.50
   4  -1  12  133.89   10.60
   4  -1  12  124.29   10.50
   4  -1  12  146.19   10.80
   4   1  12  137.59   10.60
   4   1  12  140.79   10.80
   4   1  12  138.99   10.70
   5  -1  12   90.89    7.30
   5  -1  12   85.09    7.40
   5  -1  12   93.99    7.60
   5   1  12   90.59    7.60
   5   1  12   91.79    7.40
   6  -1  12  107.89    8.70
   6  -1  12  107.29    8.90
   6   1  12  112.59    8.90
   6   1  12  106.79    8.60
   7  -1  12    4.20    1.20
   7  -1  12    2.90    0.90
   7   1  12    2.90    1.10
   7   1  12    2.40    0.90
   8  -2 -12  111.19    8.60
   8  -2 -12  100.89    8.50
   8   2 -12  103.39    8.60
   8   2 -12  106.79    8.70
   7  -2 -12   33.20    3.40
   7  -2 -12   31.60    3.20
   7   2 -12   22.50    3.00
   7   2 -12   22.30    3.00
   6  -2 -12   39.60    3.70
   6  -2 -12   45.90    4.30
   6  -2 -12   40.20    4.00
  -6  -2  12   40.40    3.80
   6   2 -12   37.80    4.10
  -5  -2  12   56.99    5.00
   5  -2 -12   72.29    5.50
   5  -2 -12   61.39    5.50
   5  -2 -12   60.19    5.10
   5   2 -12   58.59    5.40
   5   2 -12   56.19    5.40
   5   2 -12   56.89    8.30
   4  -2 -12  600.44   43.50
   4  -2 -12  624.94   43.20
   4  -2 -12  568.44   43.30
   4   2 -12  579.74   43.40
   4   2 -12  587.34   43.50
   4   2 -12  608.34   46.80
   3  -2 -12  573.54   42.20
   3  -2 -12  626.24   42.00
   3  -2 -12  512.55   42.00
   3   2 -12  677.13   45.30
   3   2 -12  568.34   42.20
  -3   2  12  525.85   41.80
   3   2 -12  593.04   42.30
   3   2 -12  563.94   44.80
  -2  -2  12   91.49    7.40
   2  -2 -12   91.79    8.80
   2   2 -12   96.79    8.90
   2   2 -12   99.69    9.30
   1  -2 -12  254.67   20.10
   1   2 -12  236.88   19.60
   1   2 -12  262.37   20.10
   0  -2 -12  111.79   10.50
   0   2 -12  120.89   10.60
   1  -2  12 1337.37   98.79
  -1  -2 -12 1387.16  100.99
  -1   2 -12 1410.36  100.79
   2  -2  12   60.69    5.30
   2  -2  12   67.59    5.30
   2  -2  12   67.89    5.20
   2  -2  12   70.49    5.40
  -2  -2 -12   63.19    7.50
   2   2  12   62.99    5.20
  -2   2 -12   58.49    7.00
   2   2  12   68.19    5.30
   3  -2  12  853.91   60.59
   3  -2  12  891.41   60.39
   3  -2  12  840.42   60.49
   3  -2  12  891.11   60.59
   3   2  12  772.62   60.49
   3   2  12  748.73   60.29
   3   2  12  870.11   60.49
   4  -2  12   70.09    6.40
   4  -2  12   78.59    6.50
   4  -2  12   78.29    6.30
   4  -2  12   80.89    6.60
   4   2  12   76.29    6.60
   4   2  12   77.39    6.40
   4   2  12   87.29    6.60
   5  -2  12  461.65   32.20
   5  -2  12  408.06   31.90
   5  -2  12  439.26   31.90
   5   2  12  429.96   32.00
   5   2  12  436.06   32.20
   6  -2  12    7.30    1.60
   6  -2  12    7.60    1.50
   6  -2  12    8.40    1.60
   6   2  12    9.20    1.50
   6   2  12    8.30    1.70
   7  -2  12  231.98   17.00
   7  -2  12  206.28   16.60
   7   2  12  238.28   17.10
   8  -3 -12    9.60    1.70
   8   3 -12    9.20    1.70
   8   3 -12    9.40    1.80
   7  -3 -12  383.16   26.90
   7  -3 -12  371.76   27.10
   7  -3 -12  400.06   27.30
   7   3 -12  307.47   27.10
   7   3 -12  359.36   27.20
   6  -3 -12  394.36   27.90
  -6  -3  12  345.77   27.40
   6  -3 -12  370.96   27.60
   6  -3 -12  371.76   27.40
   6   3 -12  377.96   27.80
  -5  -3  12  488.75   35.90
   5  -3 -12  531.95   36.10
   5  -3 -12  508.65   36.40
   5  -3 -12  485.95   36.10
   5   3 -12  422.06   39.90
   5   3 -12  519.95   36.50
   4  -3 -12   23.70    2.30
   4  -3 -12   21.30    2.50
  -4  -3  12   20.50    2.20
   4   3 -12   22.30    4.90
   4   3 -12   22.10    2.60
   4   3 -12   24.30    2.70
  -4   3  12   17.30    2.10
   3  -3 -12  995.60   74.99
   3  -3 -12 1082.29   74.79
  -3  -3  12 1081.79   74.69
   3   3 -12  998.40   74.99
   3   3 -12 1076.89   77.89
  -3   3  12  998.20   74.59
   2  -3 -12  204.98   15.50
   2  -3 -12  210.18   17.20
  -2  -3  12  201.48   15.40
   2   3 -12  223.58   17.30
  -2   3  12  196.08   15.40
   2   3 -12  219.88   17.80
   1  -3 -12   57.89    6.20
   1   3 -12   54.89    6.00
   1   3 -12   49.50    5.60
   0  -3 -12    8.50    2.50
   0   3 -12   10.20    2.50
  -1  -3 -12   44.90    5.70
   1  -3  12   47.20    3.90
  -1   3 -12   41.80    5.60
   1   3  12   49.60    3.90
   2  -3  12  144.59   10.40
   2  -3  12  145.39   10.40
   2  -3  12  134.09   10.30
   2  -3  12  145.19   10.30
   2   3  12  113.49   10.20
  -2   3 -12  134.69   12.40
   2   3  12  144.79   10.30
   2   3  12  123.89   10.20
   3  -3  12   29.30    2.70
   3  -3  12   25.90    2.70
   3  -3  12   27.20    2.70
   3   3  12   25.00    2.60
   3   3  12   22.70    2.60
   4  -3  12    0.90    0.70
   4  -3  12    2.10    1.00
   4  -3  12    0.60    0.70
   4  -3  12    3.20    1.10
   4   3  12    0.60    0.80
   4   3  12   -0.10    0.60
   5  -3  12   70.69    6.50
   5  -3  12   85.19    6.80
   5  -3  12   77.29    6.50
   5   3  12   80.99    6.60
   5   3  12   80.59    6.70
   6  -3  12   70.29    5.70
   6  -3  12   65.99    5.90
   6  -3  12   66.09    5.60
   6   3  12   63.39    5.60
   6   3  12   69.39    6.00
   7  -3  12    2.10    0.80
   7  -3  12    2.50    1.00
   7   3  12    1.80    1.00
   8  -4 -12  129.29   10.90
   8   4 -12  154.78   11.30
   8   4 -12  143.59   11.00
   7  -4 -12   44.20    4.30
   7  -4 -12   42.30    4.00
   7   4 -12   44.30    4.30
   7   4 -12   44.40    4.50
   6  -4 -12  114.39    9.30
   6  -4 -12  119.19    9.70
   6   4 -12  120.79    9.70
  -5  -4  12   93.99    7.60
   5  -4 -12  105.39    8.10
   5   4 -12   99.99    8.00
   5   4 -12   80.59    7.90
   4  -4 -12   33.30    3.40
  -4  -4  12   32.90    3.10
   4  -4 -12   33.30    3.20
  -4   4  12   30.50    3.00
   4   4 -12   30.10    5.70
   4   4 -12   33.30    3.40
   4   4 -12   34.30    3.50
   3  -4 -12  512.35   35.60
  -3  -4  12  505.35   35.50
   3  -4 -12  453.45   35.70
   3   4 -12  457.85   35.70
   3   4 -12  500.25   35.90
  -3   4  12  475.35   35.40
   3   4 -12  513.45   38.90
  -2  -4  12   53.19    4.40
   2  -4 -12   59.59    4.50
   2  -4 -12   55.39    6.30
  -2   4  12   55.79    4.40
   2   4 -12   49.30    6.40
   2   4 -12   54.89    6.30
   2   4 -12   44.00    4.60
  -1  -4  12    3.80    0.90
   1  -4 -12    5.30    2.20
  -1   4  12    4.00    0.80
   1   4 -12    3.80    1.90
   1   4 -12    2.00    1.50
   0  -4  12  116.09    9.10
   0  -4  12  125.99    9.10
   0  -4 -12  121.29   11.40
   0   4  12  115.59    9.00
   0   4 -12  116.99   11.00
   1  -4  12   96.99    7.80
   1  -4  12  108.29    7.90
   1  -4  12   94.09    7.90
   1  -4  12  108.59    8.00
  -1  -4 -12  104.79   11.80
   1   4  12  101.09    7.80
  -1   4 -12  101.79   10.00
   2  -4  12  405.36   27.90
   2  -4  12  390.76   27.90
   2  -4  12  406.26   27.80
   2  -4  12  405.46   27.90
   2   4  12  320.37   27.70
   2   4  12  358.66   27.70
   3  -4  12  128.79    9.80
   3  -4  12  122.19    9.80
   3  -4  12  118.19    9.90
   3  -4  12  128.29    9.90
   3   4  12  148.99    9.90
   3   4  12  116.49    9.90
   4  -4  12  213.08   15.90
   4  -4  12  240.88   16.30
   4  -4  12  201.38   16.00
   4   4  12  205.28   16.00
   4   4  12  202.08   16.10
   5  -4  12   11.80    2.00
   5  -4  12    7.50    1.60
   5  -4  12    9.80    1.60
   5   4  12    8.40    1.70
   5   4  12   10.90    1.80
   6  -4  12   81.29    6.90
   6  -4  12   79.09    6.60
   6  -4  12   83.79    6.60
   6   4  12   77.19    6.60
   6   4  12   82.89    6.90
   7  -4  12   32.60    3.10
   7  -4  12   35.60    3.40
   7   4  12   36.00    3.40
   8   5 -12   64.29    5.60
   8   5 -12   69.99    5.80
   7  -5 -12    4.30    1.30
   7  -5 -12    6.20    1.30
   7   5 -12    4.30    1.20
   7   5 -12    4.70    1.40
   6  -5 -12   26.00    3.00
   6  -5 -12   24.90    2.70
   6   5 -12   18.10    2.90
   6   5 -12   24.70    3.00
   5  -5 -12   24.30    2.70
  -5  -5  12   25.60    2.80
   5  -5 -12   23.90    3.00
   5   5 -12   27.40    3.10
  -5   5  12   23.00    2.60
   5   5 -12   22.80    6.60
   5   5 -12   26.50    3.10
   4  -5 -12    2.10    0.90
   4  -5 -12    1.10    1.00
  -4  -5  12    2.00    0.90
   4   5 -12    0.70    1.00
   4   5 -12    2.00    2.40
  -4   5  12    2.90    0.90
   4   5 -12    3.60    1.30
   3  -5 -12    1.20    0.60
  -3  -5  12    1.50    0.80
   3  -5 -12    1.60    0.90
   3   5 -12    0.40    1.00
  -3   5  12    1.30    0.60
   3   5 -12    2.60    1.00
   2  -5 -12  657.33   55.79
  -2  -5  12  770.72   53.89
   2  -5 -12  692.33   53.79
  -2   5  12  759.92   53.79
   2   5 -12  840.62   57.09
  -1  -5  12  323.97   25.90
   1  -5 -12  354.86   28.50
  -1  -5  12  370.66   26.00
  -1   5  12  370.46   25.90
   0  -5  12   19.80    2.00
   0  -5  12   17.20    1.90
   0  -5  12   15.40    1.80
   0   5  12   18.20    1.80
   1  -5  12  520.95   36.70
   1  -5  12  518.05   36.50
   1  -5  12  475.95   36.50
   1  -5  12  473.35   36.60
   1   5  12  478.95   36.50
   1   5  12  559.24   40.30
   2  -5  12   16.30    1.80
   2  -5  12   15.20    1.70
   2  -5  12   16.40    1.80
   2  -5  12   14.40    2.00
   2  -5  12   17.10    2.00
   2   5  12   12.10    1.70
   2   5  12   12.30    2.00
   3  -5  12    7.90    1.50
   3  -5  12   11.40    1.70
   3  -5  12    8.10    1.30
   3  -5  12    7.90    1.50
   3   5  12   12.40    1.90
   3   5  12    9.20    1.50
   4  -5  12  292.07   21.60
   4  -5  12  285.87   21.50
   4   5  12  286.17   21.60
   4   5  12  287.37   21.40
   5  -5  12   21.20    2.60
   5  -5  12   25.30    2.90
   5  -5  12   25.30    2.70
   5   5  12   26.20    2.80
   5   5  12   29.40    3.10
   6  -5  12   32.20    3.30
   6  -5  12   28.70    3.00
   6  -5  12   31.10    3.10
   6   5  12   30.50    3.10
   6   5  12   34.00    3.40
   7  -5  12    5.90    1.10
   7  -5  12    7.60    1.20
   7  -5  12    8.00    1.40
   7   5  12    7.80    1.40
   8   6 -12   57.09    4.70
   8   6 -12   49.10    4.50
   7  -6 -12    5.50    1.30
   7   6 -12    7.70    1.70
   7   6 -12    4.80    1.40
   6  -6 -12  134.89   10.60
   6   6 -12  140.29   10.90
   6   6 -12  131.79   11.00
  -5  -6  12  165.78   12.90
   5  -6 -12  168.88   13.10
   5   6 -12  164.78   13.20
   5   6 -12  177.78   13.10
  -5   6  12  156.68   12.70
   4  -6 -12  785.52   59.69
  -4  -6  12  844.52   59.59
   4  -6 -12  854.01   59.59
   4   6 -12  803.82   59.89
  -4   6  12  821.12   59.39
  -3  -6  12    1.50    0.80
   3  -6 -12    1.90    0.80
   3  -6 -12    1.10    1.00
   3   6 -12    1.90    2.40
   3   6 -12    1.90    1.00
  -3   6  12    0.80    0.70
   2  -6 -12   69.79    5.90
  -2  -6  12   73.69    6.00
  -2   6  12   80.99    5.90
   2   6 -12   64.49    8.20
  -1  -6  12    1.80    0.70
  -1  -6  12    1.00    0.80
  -1   6  12    1.20    0.70
   0  -6  12   61.19    4.90
   0  -6  12   55.49    4.70
   0  -6  12   60.69    4.90
   0   6  12   56.19    4.70
   1  -6  12   96.89    7.30
   1  -6  12   90.99    7.40
   1  -6  12   96.59    7.50
   1  -6  12   88.79    7.30
   1   6  12   98.79   10.90
   1   6  12   90.09    7.20
   2  -6  12   38.70    3.70
   2  -6  12   41.00    3.50
   2  -6  12   42.40    3.60
   2  -6  12   37.30    3.70
   2   6  12   35.80    3.70
   3  -6  12  483.05   36.00
   3  -6  12  490.45   35.80
   3  -6  12  506.45   35.90
   3  -6  12  486.75   36.00
   3   6  12  529.45   35.90
   3   6  12  449.86   35.90
   4  -6  12  237.78   18.40
   4   6  12  257.27   18.60
   4   6  12  234.78   18.20
   5  -6  12  235.78   17.70
   5  -6  12  187.98   17.30
   5   6  12  257.97   17.80
   5   6  12  251.77   17.50
   6  -6  12   19.00    2.10
   6  -6  12   16.80    2.30
   6  -6  12   13.90    1.90
   6   6  12   18.30    2.40
   7  -6  12    1.20    0.70
   7  -6  12    1.60    0.70
   7   6  12    1.40    0.80
   7  -7 -12  371.66   25.60
   7   7 -12  330.17   25.60
   7   7 -12  340.47   25.80
   6  -7 -12  116.89   10.40
   6   7 -12  144.19   11.00
   6   7 -12  142.39   11.20
  -5  -7  12  115.39    9.70
  -5   7  12  118.49    9.60
   5   7 -12  134.89   10.20
  -4  -7  12    1.10    0.90
   4  -7 -12    2.60    1.00
   4   7 -12    3.10    1.30
   4   7 -12    6.30    3.70
  -4   7  12    3.00    0.90
   3  -7 -12  467.65   36.90
  -3  -7  12  535.35   36.90
   3  -7 -12  548.75   36.90
   3   7 -12  494.25   37.10
   3   7 -12  450.75   40.50
  -3   7  12  525.15   36.70
   2  -7 -12   26.20    2.60
  -2  -7  12   24.30    2.70
  -2   7  12   27.20    2.60
   2   7 -12   23.40    5.20
  -1  -7  12  295.07   23.40
  -1  -7  12  327.77   23.60
  -1   7  12  335.27   23.50
   0  -7  12  180.18   13.30
   0  -7  12  159.28   13.00
   0  -7  12  181.08   13.40
   0   7  12  180.08   13.20
   0   7  12  178.38   18.30
   1  -7  12  222.98   17.30
   1  -7  12  246.28   17.60
   1  -7  12  230.38   17.50
   1  -7  12  227.38   17.30
   1   7  12  261.87   22.10
   1   7  12  218.38   17.20
   2  -7  12  428.66   29.60
   2  -7  12  401.66   29.80
   2  -7  12  403.56   29.60
   2  -7  12  432.36   29.90
   2   7  12  358.56   29.80
   3  -7  12   24.40    2.70
   3  -7  12   24.30    2.60
   3   7  12   29.80    2.80
   3   7  12   24.40    2.90
   4  -7  12   91.69    7.20
   4  -7  12   82.99    7.10
   5  -7  12    3.00    1.00
   5  -7  12    1.70    0.90
   5   7  12    2.50    1.10
   5   7  12    2.60    1.00
   6  -7  12   98.39    7.80
   6  -7  12   97.99    7.90
   6   7  12  105.49    8.10
   7  -8 -12   30.50    2.80
   7   8 -12   22.30    2.80
   6  -8 -12  104.39    7.70
  -6   8  12   85.49    7.40
   6   8 -12   90.69    7.80
   5  -8 -12    7.00    1.60
  -5  -8  12    8.50    2.30
   5   8 -12    5.90    1.70
  -5   8  12    7.10    1.40
  -4  -8  12  591.44   43.20
   4  -8 -12  587.74   43.20
  -4   8  12  602.74   43.10
   4   8 -12  580.54   43.50
  -3  -8  12  261.47   18.40
   3  -8 -12  267.47   18.40
  -3   8  12  249.18   18.20
   3   8 -12  204.18   21.80
   3   8 -12  233.38   18.50
   2  -8 -12  114.49   10.10
  -2  -8  12  138.39   10.40
  -2   8  12  141.79   10.30
  -1  -8  12   82.59    7.20
  -1   8  12   95.29    7.10
   0  -8  12   17.70    2.20
   0  -8  12   18.40    2.20
   0  -8  12   16.30    2.00
   0   8  12   17.90    2.00
   0   8  12   18.10    6.10
   1  -8  12  159.48   11.80
   1  -8  12  146.39   11.40
   1  -8  12  156.58   11.90
   1  -8  12  143.09   11.50
   1   8  12  147.89   11.50
   1   8  12  158.98   16.30
   2  -8  12  308.07   21.60
   2  -8  12  291.87   21.60
   2  -8  12  300.97   21.90
   2   8  12  262.77   21.70
   3  -8  12  207.78   15.60
   3  -8  12  215.08   15.40
   3  -8  12  204.48   15.40
   3   8  12  186.78   15.50
   4  -8  12   40.90    4.00
   4   8  12   43.40    4.00
   4   8  12   47.50    4.40
   5  -8  12   87.09    6.90
   5  -8  12   84.89    6.90
   5   8  12   83.09    6.80
   5   8  12   81.79    7.00
   6  -8  12    2.80    0.90
   6  -8  12    4.20    0.90
   6   8  12    3.20    1.00
   7  -9 -12   41.00    3.70
   6  -9 -12    8.70    1.50
  -6   9  12    6.80    1.40
   6   9 -12    7.40    1.60
   5  -9 -12   27.50    3.00
   5   9 -12   26.50    3.20
  -5   9  12   26.30    2.80
  -4  -9  12    3.60    1.20
   4  -9 -12    2.50    1.10
   4   9 -12    1.40    1.20
  -4   9  12    1.10    0.80
  -3  -9  12   51.49    4.70
   3  -9 -12   55.19    4.60
   3   9 -12   45.80    4.90
   2  -9 -12   91.79    7.30
  -2  -9  12   91.09    7.40
  -2   9  12   85.99    7.20
   2   9 -12   85.89    7.50
  -1  -9  12    6.70    1.40
  -1   9  12    7.20    1.30
   0  -9  12  324.87   24.40
   0   9  12  316.27   24.00
   0   9  12  344.47   30.80
   1  -9  12  240.78   16.60
   1  -9  12  200.88   16.10
   1  -9  12  212.18   16.10
   1   9  12  206.38   16.00
   1   9  12  220.08   21.50
   2  -9  12   51.59    4.30
   2  -9  12   49.99    4.30
   2  -9  12   48.40    4.70
   2   9  12   45.20    4.60
   3  -9  12    9.90    1.90
   3  -9  12    9.30    1.60
   3  -9  12    9.30    1.50
   3   9  12   10.60    1.90
   4  -9  12  139.99   11.10
   4  -9  12  141.19   11.10
   4   9  12  149.09   11.10
   4   9  12  142.89   11.30
   5  -9  12   35.90    3.20
   5  -9  12   31.90    3.20
   5   9  12   34.30    3.40
   6  -9  12   21.50    2.10
   6  -9  12   19.70    2.10
   6   9  12   20.20    2.30
   7 -10 -12    0.60    0.70
   6 -10 -12  114.49    8.50
  -6  10  12  100.69    8.30
   5 -10 -12  320.07   23.70
  -5  10  12  317.87   23.60
   4 -10 -12  107.79    8.20
  -4 -10  12   99.49    8.20
  -4  10  12   93.99    8.00
  -3 -10  12  726.63   50.99
   3 -10 -12  670.43   50.79
   2 -10 -12  378.86   28.30
  -2 -10  12  415.66   28.70
  -2  10  12  360.76   28.30
  -1 -10  12   19.20    2.70
   0 -10  12    1.20    0.90
   0  10  12    2.60    0.90
   1 -10  12   12.20    2.20
   1 -10  12   12.60    1.80
   2 -10  12   18.90    2.40
   2 -10  12   20.20    2.30
   2 -10  12   21.90    2.70
   2  10  12   20.40    2.70
   3 -10  12   72.39    6.00
   3 -10  12   71.09    6.30
   3 -10  12   71.19    6.00
   3  10  12   72.09    6.30
   4 -10  12   39.90    3.60
   4 -10  12   41.90    3.70
   4  10  12   37.60    3.60
   4  10  12   38.40    3.90
   5 -10  12  189.88   14.90
   5 -10  12  208.28   15.00
   5  10  12  202.78   15.10
   6 -11 -12   33.30    3.00
  -6  11  12   27.60    2.80
   5 -11 -12   19.50    2.40
  -5  11  12   21.80    2.40
  -4 -11  12    0.80    1.10
   4 -11 -12    0.60    0.80
  -4  11  12    1.90    0.90
   3 -11 -12   19.80    2.50
  -3 -11  12   17.30    2.60
  -3  11  12   17.20    2.30
  -2 -11  12   51.89    4.80
  -2  11  12   46.70    4.50
  -1 -11  12  372.76   27.90
   0 -11  12    2.40    1.20
   0  11  12    3.40    1.00
   1 -11  12  274.87   20.90
   2 -11  12    6.80    1.30
   2 -11  12    5.90    1.30
   2 -11  12    8.00    1.70
   2  11  12    6.20    1.60
   3 -11  12    2.60    0.90
   3 -11  12    3.40    0.90
   3 -11  12    2.30    1.10
   3  11  12    2.00    1.10
   3  11  12    3.30    1.00
   4 -11  12  553.84   38.90
   4 -11  12  518.45   38.80
   4  11  12  529.35   38.80
   4  11  12  540.55   39.10
   5 -11  12   16.00    1.80
   5 -11  12   15.40    1.80
   5  11  12   18.20    2.10
   5 -12 -12  222.58   17.50
  -5  12  12  250.27   17.60
   4 -12 -12  170.88   13.90
  -4  12  12  199.38   14.10
  -3 -12  12    1.90    1.10
  -3  12  12    0.10    0.70
  -2 -12  12   30.20    3.50
  -2  12  12   34.60    3.30
  -1 -12  12  257.47   20.40
  -1  12  12  280.17   20.10
   0 -12  12    7.30    1.60
   0  12  12   12.10    1.70
   1 -12  12   35.10    3.80
   2 -12  12    1.40    1.10
   2 -12  12    2.20    0.90
   3 -12  12    8.20    1.60
   3 -12  12    8.50    1.40
   3 -12  12    7.60    1.30
   3  12  12    7.10    1.50
   3  12  12    7.50    1.30
   4 -12  12  163.78   12.40
   4 -12  12  165.88   12.50
   4  12  12  169.18   12.70
  -5  13  12   20.20    2.10
  -4  13  12   42.70    3.80
  -3 -13  12   37.80    3.90
  -3  13  12   40.60    3.70
  -2 -13  12  283.57   21.80
  -2  13  12  294.97   21.50
  -1 -13  12  191.78   14.50
  -1  13  12  179.98   14.00
   0 -13  12  261.37   19.90
   1 -13  12   12.40    2.10
   2 -13  12  101.79    8.30
   3 -13  12  115.99    9.00
   3 -13  12  102.49    8.60
   3  13  12  121.99    8.70
  -4  14  12    5.20    1.00
  -3  14  12   90.99    7.20
  -2 -14  12  165.48   13.10
  -2  14  12  173.98   12.80
  -1 -14  12  248.18   17.90
  -1  14  12  222.58   17.30
   0 -14  12   25.80    3.00
   1 -14  12    1.40    1.00
   2 -14  12    7.70    1.40
  -1 -15  12   63.59    5.50
   0 -15  12  124.99    9.80
   1 -15  12   27.80    2.80
   8   0 -13   -0.50    0.90
   8   0 -13    1.00    0.80
   7   0 -13  239.28   19.80
  -7   0  13  279.87   19.50
   6   0 -13    1.00    0.90
   6   0 -13    0.60    0.90
   5   0 -13  871.51   71.29
   5   0 -13 1000.40   67.99
   4   0 -13    0.00    0.80
   4   0 -13    0.80    1.70
   4   0 -13    0.80    0.60
   3   0 -13  244.38   19.40
   3   0 -13  279.57   21.90
   3   0 -13  255.97   19.50
   2   0 -13    1.30    1.60
   2   0 -13   -1.40    1.20
   1   0 -13 4352.66  312.87
   0   0 -13    1.00    1.20
   1   0  13 1804.72  124.19
  -1   0 -13 1762.02  126.49
   1   0  13 1632.34  124.09
   2   0  13    0.40    0.60
  -2   0 -13    2.40    2.10
   2   0  13    0.40    0.60
   3   0  13   67.09    5.20
   3   0  13   61.19    5.00
   3   0  13   57.79    5.10
   3   0  13   59.89    5.20
   4   0  13    0.10    0.80
   4   0  13    2.10    0.90
   4   0  13   -0.20    0.80
   4   0  13    1.80    0.90
   5   0  13   15.10    2.20
   5   0  13   14.50    2.30
   6   0  13    0.50    0.80
   6   0  13    0.20    0.80
   7   0  13  207.48   15.00
   7   0  13  186.58   14.60
   8  -1 -13    9.60    1.80
   8  -1 -13   11.50    1.90
   8   1 -13   10.00    1.80
   8   1 -13    9.20    1.70
   7  -1 -13  151.58   13.00
   7  -1 -13  176.18   13.10
   7   1 -13  176.58   13.10
   7   1 -13  157.48   13.00
  -6  -1  13  485.65   33.50
   6  -1 -13  491.55   33.80
   6  -1 -13  396.96   33.70
   6   1 -13  448.86   33.80
   5  -1 -13 1097.39   76.89
   5  -1 -13  969.50   76.89
   5  -1 -13 1166.58   76.59
   5   1 -13 1019.70   80.59
   5   1 -13 1082.39   76.99
   5   1 -13 1034.70   76.89
   4  -1 -13   46.30    4.20
   4  -1 -13   43.90    4.20
   4  -1 -13   46.60    4.00
   4   1 -13   38.60    6.20
   4   1 -13   47.20    4.30
   3  -1 -13  150.38   11.50
   3   1 -13  149.79   11.60
  -3   1  13  130.79   11.10
   3   1 -13  153.28   11.60
   3   1 -13  166.38   14.10
   2  -1 -13  157.78   13.00
   2   1 -13  139.89   13.00
   2   1 -13  154.98   13.00
   1  -1 -13  286.37   23.20
   1   1 -13  298.37   23.30
   0  -1  13   14.30    1.70
   0  -1 -13   14.10    3.10
   0   1 -13   15.30    3.10
  -1  -1 -13   49.99    6.30
   1  -1  13   53.09    4.30
   1  -1  13   49.30    4.40
   1   1  13   56.89    4.40
   1   1  13   49.30    4.20
  -1   1 -13   54.29    6.20
   2  -1  13   52.89    4.50
   2  -1  13   54.99    4.50
   2  -1  13   55.19    4.40
   2  -1  13   43.80    4.40
  -2   1 -13   51.69    6.70
   2   1  13   63.99    4.60
   2   1  13   51.79    4.40
   3  -1  13    8.30    1.40
   3  -1  13    8.90    1.30
   3  -1  13    6.60    1.40
   3  -1  13    8.00    1.40
   3   1  13    8.10    1.40
   3   1  13    9.80    1.40
   3   1  13    7.00    1.30
   3   1  13    7.30    1.40
   4  -1  13  238.28   18.40
   4  -1  13  226.08   18.20
   4  -1  13  251.57   18.20
   4  -1  13  245.98   18.50
   4   1  13  245.88   18.50
   4   1  13  260.97   18.50
   5  -1  13  319.77   24.90
   5  -1  13  339.87   25.10
   5  -1  13  332.37   24.80
   5   1  13  342.97   25.10
   5   1  13  344.67   25.00
   6  -1  13   73.79    6.30
   6  -1  13   69.99    6.10
   6   1  13   76.79    6.40
   6   1  13   70.99    6.10
   7  -1  13    6.10    1.30
   7  -1  13    4.80    1.00
   7   1  13    4.30    1.20
   7   1  13    4.50    1.10
   8  -2 -13   18.80    2.60
   8  -2 -13   21.40    2.60
   8   2 -13   22.90    2.70
   8   2 -13   22.50    2.60
   7  -2 -13   84.39    7.00
   7  -2 -13   75.39    6.70
   7   2 -13   77.19    6.90
   7   2 -13   79.49    6.90
   6  -2 -13   57.89    5.50
   6  -2 -13   60.09    5.20
  -6  -2  13   55.09    5.00
   6  -2 -13   65.29    5.10
   6   2 -13   48.10    5.20
  -5  -2  13  159.58   12.40
   5  -2 -13  160.48   12.80
   5  -2 -13  172.28   12.40
   5  -2 -13  171.28   12.70
   5   2 -13  140.69   15.90
   5   2 -13  152.48   12.80
   5   2 -13  175.98   12.90
   4  -2 -13  360.06   27.60
   4  -2 -13  402.16   27.50
  -4  -2  13  394.36   27.50
   4  -2 -13  376.56   27.90
   4   2 -13  372.76   31.00
   4   2 -13  382.76   27.90
  -4   2  13  339.97   27.40
   4   2 -13  365.96   27.70
   3  -2 -13   34.50    3.20
   3  -2 -13   28.50    3.20
   3  -2 -13   33.80    3.40
  -3  -2  13   38.40    3.20
   3   2 -13   40.90    5.60
  -3   2  13   34.90    3.00
   3   2 -13   32.50    3.30
  -2  -2  13    2.90    0.80
   2  -2 -13    5.10    1.90
   2   2 -13    5.20    1.10
   2   2 -13    9.20    2.60
   2   2 -13    6.20    2.20
  -2   2  13    1.80    0.80
   1  -2 -13  128.89   11.00
   1   2 -13  123.39   10.80
  -1   2  13  125.69    8.90
   1   2 -13   96.29   10.50
   0  -2 -13 1202.58   82.99
   0   2 -13 1108.19   82.59
   0   2  13 1059.99   80.49
  -1  -2 -13  222.78   18.60
   1  -2  13  232.88   16.30
   1  -2  13  205.78   16.20
  -1   2 -13  211.08   18.20
   1   2  13  224.28   16.30
   2  -2  13   49.80    4.30
   2  -2  13   52.39    4.20
   2  -2  13   48.80    4.40
   2  -2  13   56.49    4.40
   2   2  13   46.10    4.20
   2   2  13   50.99    4.30
   3  -2  13   48.20    4.10
   3  -2  13   49.99    4.20
   3  -2  13   50.09    4.30
   3  -2  13   48.50    4.20
   3   2  13   44.90    4.20
   3   2  13   39.10    4.00
   3   2  13   43.80    4.00
   3   2  13   51.59    4.20
   4  -2  13 1281.87   97.39
   4  -2  13 1366.76   97.69
   4  -2  13 1381.46   97.39
   4   2  13 1332.57   97.59
   4   2  13 1412.96   97.59
   5  -2  13   11.50    1.90
   5  -2  13   11.80    1.80
   5  -2  13   19.40    2.50
   5   2  13   11.70    2.00
   5   2  13   12.60    2.00
   6  -2  13   24.80    3.60
   6  -2  13   30.30    3.30
   6  -2  13   29.80    3.10
   6   2  13   32.20    3.20
   6   2  13   35.30    3.40
   7  -2  13    2.10    0.80
   7  -2  13    1.80    0.90
   7   2  13    2.50    1.00
   8  -3 -13    5.40    1.30
   8   3 -13    4.50    1.40
   8   3 -13    5.50    1.30
   7  -3 -13    3.40    1.30
   7   3 -13    4.90    1.40
   7   3 -13    5.50    1.40
   6  -3 -13 1209.08   85.99
   6  -3 -13 1144.49   86.09
   6  -3 -13 1262.37   86.49
  -6  -3  13 1189.58   85.99
   6   3 -13 1159.78   86.29
  -5  -3  13  351.16   25.10
   5  -3 -13  349.27   25.50
   5  -3 -13  307.67   25.30
   5  -3 -13  374.76   25.10
   5   3 -13  343.77   25.40
   5   3 -13  308.27   29.20
  -4  -3  13    8.20    1.30
   4  -3 -13    2.20    1.10
   4  -3 -13    3.50    1.00
   4   3 -13    6.70    3.20
  -4   3  13    3.20    0.90
   4   3 -13    2.60    1.10
   4   3 -13    4.40    1.20
   3  -3 -13    2.00    0.80
  -3  -3  13    4.10    0.90
   3  -3 -13    3.40    1.00
   3   3 -13    3.80    2.30
  -3   3  13    9.30    1.30
   3   3 -13    2.30    1.00
  -2  -3  13  713.03   46.20
   2  -3 -13  618.74   48.00
   2   3 -13  600.64   46.30
   2   3 -13  620.54   48.00
  -2   3  13  633.04   46.10
   2   3 -13  639.14   48.50
  -1  -3  13    1.60    0.60
   1  -3 -13    2.60    1.90
  -1   3  13    0.50    0.50
   1   3 -13    2.50    1.60
   0  -3 -13    5.50    2.40
   0  -3  13    4.10    1.00
   0   3  13    3.40    0.80
   0   3 -13    5.80    2.20
   1  -3  13    3.40    0.90
   1  -3  13    3.60    0.80
   1   3  13    3.80    0.90
  -1   3 -13    2.40    2.00
   2  -3  13  748.13   52.29
   2  -3  13  733.03   52.39
   2  -3  13  740.83   52.39
   2  -3  13  696.63   52.39
   2   3  13  680.53   52.29
   2   3  13  748.93   52.39
   3  -3  13    0.70    0.70
   3  -3  13    2.40    0.80
   3  -3  13    2.20    0.80
   3  -3  13    1.10    0.80
   3   3  13    1.40    0.80
   3   3  13    0.20    0.60
   4  -3  13 1003.40   71.39
   4  -3  13  954.10   71.59
   4  -3  13 1008.80   71.69
   4   3  13 1033.70   71.59
   4   3  13  954.30   71.69
   5  -3  13    2.50    1.00
   5  -3  13    2.30    1.00
   5  -3  13    6.80    1.40
   5   3  13    2.20    1.10
   5   3  13    3.20    1.10
   6  -3  13  248.78   19.70
   6  -3  13  273.17   19.80
   6  -3  13  264.87   20.00
   6   3  13  265.97   19.80
   6   3  13  274.47   20.10
   7  -3  13   17.90    2.00
   7  -3  13   18.20    2.20
   7   3  13   19.30    2.30
   8  -4 -13  128.59   10.50
   8   4 -13  145.69   10.70
   7  -4 -13    4.50    1.20
   7  -4 -13    3.90    1.30
   7   4 -13    2.30    1.20
   7   4 -13    3.80    1.20
   6  -4 -13    2.40    1.20
   6  -4 -13    3.10    1.10
  -6  -4  13    6.00    1.40
   6   4 -13    3.90    1.30
   6   4 -13    3.90    1.40
   5  -4 -13  489.55   33.50
  -5  -4  13  469.85   33.50
   5  -4 -13  466.25   33.80
   5   4 -13  488.55   33.90
   5   4 -13  367.66   37.40
   4  -4 -13  821.82   61.59
  -4  -4  13  888.11   61.29
   4  -4 -13  902.81   61.29
   4   4 -13  857.91   61.59
   4   4 -13  873.91   61.79
  -4   4  13  796.32   61.09
   4   4 -13  792.92   65.29
   3  -4 -13    2.60    0.80
  -3  -4  13    3.00    0.90
   3  -4 -13    4.50    1.10
  -3   4  13    2.90    0.80
   3   4 -13    2.80    1.00
   3   4 -13    1.10    1.70
   2  -4 -13  580.24   40.10
   2  -4 -13  515.05   42.10
  -2  -4  13  610.64   40.20
   2   4 -13  494.05   40.10
   2   4 -13  546.85   42.60
  -2   4  13  566.64   40.00
  -1  -4  13  240.08   18.50
   1  -4 -13  251.07   20.90
  -1  -4  13  255.37   18.60
  -1   4  13  258.97   18.50
   0  -4  13 1304.97   93.69
   0  -4  13 1333.97   93.69
   0   4  13 1276.07   93.69
   1  -4  13   93.09    7.10
   1  -4  13   83.89    7.00
   1  -4  13   84.39    7.00
   1  -4  13   89.49    7.00
   1   4  13   97.99    7.10
   2  -4  13    0.00    0.60
   2  -4  13    1.00    0.60
   2  -4  13    0.70    0.60
   2  -4  13    2.10    0.90
   2   4  13    0.40    0.70
   3  -4  13   55.89    4.70
   3  -4  13   56.49    4.90
   3  -4  13   56.69    4.90
   3  -4  13   60.39    5.00
   3   4  13   56.09    4.80
   3   4  13   50.79    4.90
   4  -4  13   60.69    5.90
   4  -4  13   79.09    6.20
   4  -4  13   66.79    5.80
   4  -4  13   69.69    6.00
   4   4  13   76.59    6.00
   4   4  13   71.49    6.10
   5  -4  13   27.60    3.30
   5  -4  13   37.10    3.70
   5  -4  13   35.70    3.40
   5   4  13   37.40    3.70
   5   4  13   38.20    3.60
   6  -4  13  110.19    8.90
   6  -4  13  114.79    9.10
   6  -4  13  119.39    9.00
   6   4  13  117.59    9.20
   6   4  13  106.19    8.90
   7  -4  13  129.89   10.50
   7  -4  13  142.59   10.80
   7   4  13  147.69   10.80
   8   5 -13   39.20    3.70
   8   5 -13   33.40    3.40
   7  -5 -13  390.56   28.50
   7  -5 -13  369.26   28.60
   7   5 -13  401.66   29.00
   7   5 -13  390.36   28.70
   6  -5 -13    2.60    1.30
   6  -5 -13    8.80    1.60
   6   5 -13    3.90    1.40
   6   5 -13    3.00    1.30
   5  -5 -13  926.71   68.49
  -5  -5  13  990.70   68.39
  -5   5  13  919.01   68.09
   5   5 -13  940.11   68.59
   4  -5 -13  243.28   17.50
   4  -5 -13  226.98   17.70
  -4  -5  13  255.47   17.50
  -4   5  13  222.38   17.30
   4   5 -13  234.78   17.90
   4   5 -13  241.28   17.70
   4   5 -13  199.68   21.00
   3  -5 -13  271.67   19.90
  -3  -5  13  278.87   20.00
   3  -5 -13  266.27   20.10
   3   5 -13  277.97   20.30
  -3   5  13  271.37   19.80
   3   5 -13  265.17   23.30
   3   5 -13  243.98   20.00
   2  -5 -13  416.06   32.00
  -2  -5  13  447.66   32.10
  -2   5  13  436.76   32.00
   2   5 -13  454.05   35.00
  -1  -5  13  259.87   18.50
  -1  -5  13  231.18   18.30
  -1   5  13  255.27   18.40
   0  -5  13   26.80    2.70
   0  -5  13   30.80    2.80
   0  -5  13   32.80    2.90
   0   5  13   27.10    2.70
   1  -5  13  908.61   66.79
   1  -5  13  881.31   66.89
   1  -5  13  975.40   66.89
   1  -5  13  970.50   66.99
   1   5  13  907.81   66.79
   2  -5  13  131.79    9.70
   2  -5  13  130.89    9.60
   2  -5  13  104.79    9.80
   2  -5  13  130.39    9.50
   2  -5  13  131.79    9.70
   2   5  13  114.79    9.40
   3  -5  13  280.07   20.70
   3  -5  13  281.17   20.80
   3  -5  13  283.47   20.90
   3  -5  13  274.27   20.90
   3   5  13  295.47   20.80
   3   5  13  261.27   20.90
   4  -5  13    1.70    0.80
   4  -5  13    2.40    1.00
   4  -5  13    1.10    0.80
   4  -5  13    2.50    1.10
   4   5  13    2.40    1.10
   4   5  13    1.90    0.80
   5  -5  13  359.96   27.90
   5  -5  13  401.46   28.30
   5  -5  13  337.37   27.90
   5   5  13  401.26   28.30
   5   5  13  403.26   28.10
   6  -5  13  123.89    9.70
   6  -5  13  136.19   10.10
   6  -5  13  124.99    9.80
   6   5  13  119.49    9.70
   6   5  13  125.79   10.00
   7  -5  13    1.70    0.70
   7   5  13    0.30    0.80
   8   6 -13    9.20    1.50
   7  -6 -13  426.26   30.00
   7   6 -13  399.66   30.30
   7   6 -13  400.06   30.10
   6  -6 -13    1.60    0.90
   6  -6 -13    2.60    1.20
   6   6 -13    1.50    1.10
   6   6 -13    2.60    1.20
  -5  -6  13  648.44   47.60
   5  -6 -13  661.63   47.80
  -5   6  13  629.84   47.40
   5   6 -13  674.93   47.80
   5   6 -13  653.43   48.00
  -4  -6  13   65.39    5.20
   4  -6 -13   45.70    4.90
   4  -6 -13   62.19    5.40
  -4   6  13   65.09    5.10
   4   6 -13   68.79    5.70
   4   6 -13   43.50    8.10
  -3  -6  13  539.75   38.20
   3  -6 -13  495.95   38.30
   3  -6 -13  521.25   38.10
  -3   6  13  548.25   38.10
   3   6 -13  488.55   41.80
   3   6 -13  539.85   38.50
  -2  -6  13   87.69    7.20
   2  -6 -13   88.39    7.10
  -2   6  13   90.79    7.10
  -1  -6  13 1799.62  122.39
  -1  -6  13 1569.94  121.99
  -1  -6  13 1697.03  122.19
  -1   6  13 1750.32  122.19
   0  -6  13   65.99    5.50
   0  -6  13   69.39    5.70
   0  -6  13   71.09    5.70
   0   6  13   68.99    5.60
   1  -6  13  704.93   47.20
   1  -6  13  614.44   46.90
   1  -6  13  646.94   46.90
   1  -6  13  645.94   47.10
   1   6  13  635.14   46.90
   2  -6  13  301.57   22.70
   2  -6  13  299.07   22.80
   2  -6  13  333.47   22.70
   2  -6  13  316.07   22.90
   2   6  13  289.57   22.80
   3  -6  13    2.80    1.00
   3  -6  13    2.10    0.90
   3  -6  13    2.40    0.80
   3  -6  13    1.60    0.90
   3   6  13    1.60    0.80
   3   6  13    2.20    1.10
   4  -6  13  344.57   26.20
   4   6  13  354.26   26.30
   4   6  13  358.86   26.10
   5  -6  13   76.19    6.90
   5  -6  13   80.89    6.70
   5   6  13   86.49    7.00
   5   6  13   85.69    6.80
   6  -6  13   66.59    5.60
   6  -6  13   71.79    5.80
   6   6  13   69.49    5.90
   7  -7 -13  238.48   17.10
   7   7 -13  216.48   17.20
   6  -7 -13  372.86   29.20
   6   7 -13  420.36   29.70
  -5  -7  13  219.38   16.40
   5   7 -13  211.08   16.70
  -5   7  13  214.18   16.20
  -4  -7  13   19.20    2.50
   4  -7 -13   16.40    2.70
   4  -7 -13   14.70    2.20
   4   7 -13   12.70    4.90
   4   7 -13   18.80    2.80
  -4   7  13   18.70    2.10
   3  -7 -13    4.40    1.10
  -3  -7  13    2.90    1.00
   3  -7 -13    4.90    1.40
   3   7 -13    4.40    3.20
   3   7 -13    3.80    1.30
  -3   7  13    5.60    1.20
  -2  -7  13  219.68   17.10
   2  -7 -13  223.58   17.00
  -2   7  13  237.88   17.00
  -1  -7  13   94.39    7.50
  -1  -7  13   85.19    7.30
  -1   7  13   96.49    7.30
   0  -7  13  105.19    8.20
   0  -7  13  104.99    8.50
   0  -7  13  112.49    8.50
   0   7  13  102.29   13.10
   0   7  13  106.89    8.30
   1  -7  13  522.85   38.00
   1  -7  13  527.45   38.30
   1  -7  13  502.05   38.00
   1  -7  13  561.64   38.30
   1   7  13  505.85   38.00
   2  -7  13   66.89    5.50
   2  -7  13   68.59    5.60
   2  -7  13   69.39    5.80
   2  -7  13   65.89    5.80
   3  -7  13   41.00    3.60
   3  -7  13   30.10    3.40
   3   7  13   38.70    3.90
   3   7  13   45.10    3.70
   4  -7  13   51.79    4.80
   4  -7  13   41.00    4.60
   4   7  13   69.29    5.00
   4   7  13   63.19    5.20
   5  -7  13  419.66   31.10
   5  -7  13  400.96   31.00
   5   7  13  436.86   31.30
   5   7  13  438.16   31.10
   6  -7  13   33.00    3.10
   6  -7  13   30.90    3.00
   6   7  13   34.70    3.30
   7  -8 -13    3.40    1.00
   7   8 -13    2.40    1.10
   6  -8 -13   18.00    2.30
   6   8 -13   14.70    2.30
  -6   8  13   16.50    2.10
   5  -8 -13   15.20    2.30
  -5  -8  13   21.10    2.80
   5   8 -13   23.80    2.80
  -5   8  13   18.60    2.30
   4  -8 -13  339.87   27.00
  -4  -8  13  372.16   27.10
   4   8 -13  359.16   27.40
  -4   8  13  386.26   27.00
   3  -8 -13   66.39    5.50
  -3  -8  13   67.39    5.60
   3   8 -13   63.79    5.80
  -3   8  13   56.69    5.30
  -2  -8  13   53.09    4.60
   2  -8 -13   49.20    4.40
  -2   8  13   45.50    4.30
  -1  -8  13   80.99    6.90
  -1   8  13   85.19    6.70
   0  -8  13 1413.16   99.19
   0  -8  13 1237.78   98.79
   0  -8  13 1400.26   99.29
   0   8  13 1493.65  106.29
   0   8  13 1354.36   98.99
   1  -8  13   91.69    6.40
   1  -8  13   66.49    5.80
   1  -8  13   65.99    5.90
   1  -8  13   73.99    6.30
   1   8  13   70.09    5.90
   2  -8  13   98.49    7.60
   2  -8  13   95.69    7.90
   2  -8  13   90.19    7.50
   3  -8  13  266.47   21.10
   3  -8  13  293.17   21.00
   3  -8  13  294.07   21.00
   3   8  13  295.77   21.00
   3   8  13  259.07   21.10
   4  -8  13   76.19    6.40
   4   8  13   74.09    6.60
   4   8  13   80.49    6.40
   5  -8  13   14.50    1.90
   5  -8  13   12.70    1.80
   5   8  13   14.60    2.10
   5   8  13   11.90    1.90
   6  -8  13  192.48   14.00
   6  -8  13  185.28   13.90
   6   8  13  182.18   14.10
   6  -9 -13   92.89    6.80
   6   9 -13   77.79    6.80
  -6   9  13   78.19    6.60
   5  -9 -13   28.00    3.00
   5   9 -13   22.70    3.10
  -5   9  13   29.50    2.90
   4  -9 -13   53.69    4.60
  -4  -9  13   49.80    4.70
   4   9 -13   46.00    4.80
  -4   9  13   49.00    4.50
   3  -9 -13   89.39    7.10
  -3  -9  13   97.19    7.40
  -3   9  13   70.59    6.90
   3   9 -13   88.39    7.50
  -2  -9  13  212.38   15.00
  -2   9  13  162.88   14.60
   2   9 -13  208.88   15.10
  -1  -9  13  134.29   11.50
  -1   9  13  159.78   11.40
   0  -9  13    1.00    0.90
   0   9  13    1.40    0.80
   0   9  13    1.00    3.40
   1  -9  13  139.59   11.30
   1  -9  13  163.98   11.80
   1   9  13  142.99   11.30
   2  -9  13   85.69    7.10
   2  -9  13   81.09    6.70
   2  -9  13   82.29    6.70
   3  -9  13    9.10    1.80
   3  -9  13    7.50    1.40
   3  -9  13    8.70    1.50
   3   9  13    6.40    1.40
   3   9  13    8.70    1.70
   4  -9  13   36.70    3.30
   4  -9  13   32.80    3.20
   4   9  13   32.50    3.50
   4   9  13   32.30    3.30
   5  -9  13    2.10    0.80
   5  -9  13    1.70    0.70
   5   9  13    2.60    1.00
   6  -9  13  342.67   25.00
   6 -10 -13    4.10    1.10
  -6  10  13    4.30    1.10
   5 -10 -13  331.17   24.50
  -5  10  13  328.77   24.40
   4 -10 -13  229.38   16.80
  -4 -10  13  225.78   16.90
   4  10 -13  188.18   17.40
  -4  10  13  236.58   16.80
  -3 -10  13    7.90    1.60
   3 -10 -13    4.80    1.40
   3  10 -13    4.80    1.90
  -3  10  13    3.20    1.10
  -2 -10  13   98.59    8.50
  -2  10  13  109.59    8.40
  -1 -10  13   27.70    3.20
   0 -10  13  258.07   23.00
   0  10  13  354.96   22.80
   1 -10  13   16.20    2.20
   1 -10  13   18.60    2.70
   2 -10  13  408.76   29.00
   2 -10  13  380.06   28.50
   2 -10  13  377.16   28.50
   3 -10  13    5.90    1.30
   3 -10  13    6.50    1.60
   3 -10  13    6.30    1.30
   3  10  13    4.90    1.20
   3  10  13    5.90    1.40
   4 -10  13   66.39    5.50
   4 -10  13   65.19    5.40
   4  10  13   67.39    5.50
   4  10  13   64.59    5.70
   5 -10  13   15.10    1.80
   5 -10  13   14.60    1.80
   5  10  13   14.20    1.90
  -6  11  13   14.70    1.80
   5 -11 -13  243.48   18.50
  -5  11  13  251.37   18.40
  -4 -11  13   28.10    3.20
   4 -11 -13   22.70    2.80
  -4  11  13   27.40    2.80
  -3 -11  13    5.90    1.50
  -3  11  13    4.70    1.20
  -2 -11  13   74.49    6.70
  -2  11  13   77.19    6.40
  -1 -11  13   53.29    5.70
  -1  11  13   77.79    5.70
   0 -11  13    7.90    1.70
   0  11  13    9.10    1.50
   1 -11  13  768.92   56.09
   2 -11  13  107.69    8.10
   2 -11  13   92.19    7.50
   2 -11  13   86.59    7.40
   3 -11  13   20.60    2.40
   3 -11  13   23.80    2.70
   3 -11  13   20.70    2.40
   3  11  13   26.00    2.60
   3  11  13   22.00    2.80
   4 -11  13    0.40    0.70
   4 -11  13    0.70    0.70
   4  11  13    1.00    1.00
   4  11  13    0.90    0.80
   5 -11  13  238.38   17.50
   5 -11  13  237.18   17.50
  -5  12  13  251.77   18.60
  -4  12  13   51.69    4.50
  -3 -12  13   15.70    2.40
  -3  12  13   19.50    2.20
  -2 -12  13  260.57   20.40
  -2  12  13  278.07   20.20
  -1 -12  13   72.19    7.20
  -1  12  13   97.99    7.00
   0 -12  13    9.80    1.90
   0  12  13   11.90    1.80
   1 -12  13   86.99    7.40
   2 -12  13    8.90    1.90
   3 -12  13  124.39    9.60
   3 -12  13  115.59    9.30
   3 -12  13  110.49    9.30
   3  12  13  138.99    9.50
   4 -12  13    6.00    1.10
   4 -12  13    7.10    1.10
  -4  13  13    1.60    0.80
  -3 -13  13   22.10    2.70
  -3  13  13   23.50    2.50
  -2 -13  13   66.89    6.00
  -2  13  13   69.59    5.70
  -1 -13  13    2.50    1.10
  -1  13  13    4.80    1.10
   0 -13  13  140.09   11.20
   1 -13  13    1.30    1.00
   2 -13  13   96.79    7.90
   3 -13  13   17.30    2.20
   3 -13  13   14.80    1.80
   3  13  13   17.60    2.00
  -3 -14  13   39.50    4.10
  -3  14  13   47.80    3.80
  -2 -14  13    8.30    1.60
  -2  14  13    5.90    1.20
  -1 -14  13    4.90    1.30
  -1  14  13    5.70    1.20
   0 -14  13  143.69   11.30
   1 -14  13   53.79    4.80
   2 -14  13   28.50    3.00
   2  14  13   30.00    2.80
  -1 -15  13    8.50    1.50
   0 -15  13    1.20    0.80
   8   0 -14   97.79    8.00
   8   0 -14   97.39    8.00
   7   0 -14    0.80    0.90
   7   0 -14    0.60    0.90
  -7   0  14    0.40    0.90
   6   0 -14  100.59    9.40
   6   0 -14  128.89    9.60
   5   0 -14    0.50    0.70
   5   0 -14   -0.10    0.80
   5   0 -14    0.10    2.20
   4   0 -14  794.22   62.49
   4   0 -14  820.02   59.49
   4   0 -14  841.32   59.59
   3   0 -14    0.30    0.80
  -3   0  14    1.00    0.70
   3   0 -14    1.30    1.50
   3   0 -14    1.40    0.80
   2   0 -14  199.58   17.10
  -2   0  14  212.28   15.30
  -1   0  14    1.30    0.70
   1   0 -14    0.60    1.40
   0   0  14  189.08   13.90
   0   0 -14  182.38   16.00
   1   0  14    4.40    1.00
   1   0  14    2.30    0.70
   2   0  14  125.29    9.80
   2   0  14  128.19    9.80
   3   0  14    0.10    0.60
   3   0  14    1.50    0.80
   3   0  14    0.00    0.60
   3   0  14    0.20    0.70
   4   0  14 1462.25   97.59
   4   0  14 1337.77   97.79
   4   0  14 1334.17   97.59
   4   0  14 1293.67   97.79
   5   0  14   -0.30    0.60
   5   0  14    0.30    0.80
   6   0  14  182.68   13.90
   6   0  14  183.58   14.10
   7   0  14    0.70    0.70
   7   0  14    0.10    0.70
   8  -1 -14   38.60    4.10
   8  -1 -14   46.00    4.20
   8   1 -14   45.80    4.20
   8   1 -14   44.40    4.20
  -7  -1  14  136.29   11.50
   7  -1 -14  156.88   11.90
   7  -1 -14  148.39   12.00
   7   1 -14  154.78   11.90
  -7   1  14  139.99   11.50
   7   1 -14  161.38   12.00
  -6  -1  14  289.37   21.80
   6  -1 -14  302.67   22.10
   6   1 -14  284.37   22.20
   5  -1 -14  247.78   17.30
   5   1 -14  253.17   17.40
   5   1 -14  200.38   17.10
   5   1 -14  199.48   20.30
   4  -1 -14   54.59    5.30
   4  -1 -14   58.09    5.30
   4   1 -14   60.89    5.40
   4   1 -14   68.29    8.10
   4   1 -14   56.59    5.30
   3  -1 -14   80.09    6.70
   3  -1 -14   85.79    6.60
   3   1 -14   88.79    6.70
   3   1 -14   69.79    8.40
  -3   1  14   69.39    6.20
   3   1 -14   83.59    6.60
  -2  -1  14 1242.28   86.29
   2  -1 -14 1200.98   88.29
   2   1 -14 1135.19   88.39
  -2   1  14 1210.08   86.29
   2   1 -14 1221.98   88.39
   1  -1 -14  241.38   19.80
  -1  -1  14  241.88   17.70
  -1  -1  14  246.18   17.70
  -1   1  14  228.18   17.70
   1   1 -14  244.48   19.80
   0  -1 -14  143.29   13.50
   0  -1  14  153.08   11.30
   0   1  14  150.18   11.30
   0   1 -14  154.68   13.60
   1  -1  14    1.60    0.70
   1  -1  14    4.00    0.80
   1   1  14    1.30    0.70
   1   1  14    1.90    0.70
   2  -1  14   62.89    5.10
   2  -1  14   62.79    5.20
   2  -1  14   62.59    5.20
   2   1  14   64.19    5.10
   2   1  14   58.89    5.10
   3  -1  14   46.90    4.00
   3  -1  14   49.20    4.20
   3  -1  14   44.70    4.10
   3   1  14   43.40    4.10
   3   1  14   48.70    4.10
   3   1  14   41.60    4.00
   3   1  14   45.30    4.00
   4  -1  14  151.28   13.00
   4  -1  14  186.48   13.00
   4  -1  14  173.68   13.20
   4  -1  14  165.38   13.00
   4   1  14  176.88   13.20
   4   1  14  163.68   13.30
   4   1  14  173.08   13.20
   5  -1  14   58.99    5.10
   5  -1  14   51.89    5.20
   5  -1  14   63.39    5.50
   5   1  14   61.79    5.30
   5   1  14   63.79    5.40
   6  -1  14  115.59    9.20
   6  -1  14  118.69    9.10
   6   1  14  111.09    9.00
   6   1  14  113.09    9.20
   7  -1  14    1.20    0.80
   7  -1  14    1.00    0.70
   7   1  14    1.00    0.80
   7   1  14    1.10    0.90
   8  -2 -14   44.80    4.00
   8  -2 -14   35.10    3.80
   8   2 -14   42.40    4.00
   8   2 -14   40.10    3.90
   7  -2 -14   13.30    2.10
   7   2 -14   13.20    2.20
   7   2 -14   13.30    2.20
  -6  -2  14    9.40    1.60
   6  -2 -14   10.30    1.80
   6  -2 -14    7.90    1.80
   6   2 -14    6.50    1.70
   6   2 -14    8.20    1.80
  -5  -2  14    9.50    1.40
   5  -2 -14    6.30    1.40
   5  -2 -14    4.30    1.10
   5  -2 -14    5.40    1.50
   5   2 -14    4.60    1.40
   5   2 -14    0.20    2.60
   5   2 -14    7.80    1.70
   4  -2 -14    1.20    0.80
   4  -2 -14    0.80    0.90
  -4  -2  14    0.90    0.70
   4  -2 -14    1.90    1.10
  -4   2  14    1.30    0.80
   4   2 -14    4.90    2.80
   4   2 -14    0.60    0.70
   4   2 -14    0.30    0.80
  -3  -2  14  428.06   28.00
   3  -2 -14  356.36   28.00
   3  -2 -14  392.06   28.30
  -3   2  14  362.06   27.80
   3   2 -14  384.56   30.90
   3   2 -14  363.76   28.10
  -2  -2  14   57.29    4.30
   2  -2 -14   52.69    6.20
  -2  -2  14   58.29    4.40
   2   2 -14   50.29    6.30
  -2   2  14   54.69    4.40
   2   2 -14   50.19    4.50
   2   2 -14   42.60    6.00
  -1  -2  14  658.73   47.10
  -1  -2  14  678.53   47.10
   1  -2 -14  639.74   49.30
   1   2 -14  633.34   49.20
  -1   2  14  646.14   47.10
   0  -2  14   52.39    4.70
   0  -2 -14   59.09    7.00
   0  -2  14   58.09    4.60
   0   2 -14   52.99    6.60
   0   2  14   58.19    4.60
   1  -2  14   48.10    4.00
   1  -2  14   43.70    3.90
   1   2  14   47.20    4.00
   1   2  14   44.70    3.90
   2  -2  14  149.99   11.50
   2  -2  14  154.18   11.40
   2  -2  14  147.29   11.50
   2   2  14  152.68   11.50
   2   2  14  148.69   11.40
   3  -2  14  168.18   12.80
   3  -2  14  182.58   12.70
   3  -2  14  176.98   12.90
   3  -2  14  165.88   12.90
   3   2  14  158.78   12.60
   3   2  14  156.68   12.60
   3   2  14  155.08   12.80
   3   2  14  180.58   12.80
   4  -2  14  234.68   16.00
   4  -2  14  175.98   16.00
   4  -2  14  243.58   16.40
   4  -2  14  219.48   16.10
   4   2  14  180.98   16.10
   4   2  14  225.38   16.30
   5  -2  14    1.20    0.80
   5  -2  14    2.10    0.80
   5  -2  14    0.40    0.90
   5   2  14    1.30    0.90
   5   2  14   -0.10    0.90
   6  -2  14   12.50    1.90
   6  -2  14   10.70    1.70
   6   2  14    8.30    1.60
   6   2  14   12.60    2.00
   7  -2  14    6.00    1.10
   7  -2  14    6.20    1.20
   7   2  14    5.20    1.40
   7   2  14    4.10    1.10
   8  -3 -14   53.09    4.80
   8   3 -14   55.39    5.00
   8   3 -14   52.89    4.70
   7  -3 -14  280.67   20.90
   7   3 -14  273.37   20.90
   7   3 -14  270.77   20.80
   6  -3 -14   60.29    5.20
   6  -3 -14   63.09    5.70
  -6  -3  14   62.09    5.30
   6   3 -14   63.59    5.60
   6   3 -14   49.80    5.50
  -5  -3  14  134.79    9.80
   5  -3 -14  134.69    9.80
   5  -3 -14  141.89   10.30
   5   3 -14  129.29   10.10
   5   3 -14  103.99   10.10
   5   3 -14   99.49   13.20
   4  -3 -14   60.49    5.40
   4  -3 -14   63.69    5.10
  -4  -3  14   63.09    5.00
   4   3 -14   58.29    5.50
   4   3 -14   55.09    5.20
  -4   3  14   51.89    4.80
   4   3 -14   59.29    8.30
   3  -3 -14  386.36   27.10
  -3  -3  14  388.76   26.70
   3  -3 -14  404.16   26.80
   3   3 -14  343.57   26.90
  -3   3  14  349.47   26.50
   3   3 -14  313.37   29.30
  -2  -3  14    7.20    1.00
  -2  -3  14    2.90    0.80
   2  -3 -14    1.00    2.00
  -2   3  14    1.50    0.70
   2   3 -14    1.30    0.90
   2   3 -14    4.30    2.30
  -1  -3  14  236.58   18.00
  -1  -3  14  257.47   18.10
   1  -3 -14  244.88   22.30
  -1   3  14  240.38   18.10
   0  -3  14   15.30    1.90
   0  -3  14   16.30    1.80
   0   3  14   16.50    1.70
   1  -3  14   13.20    1.60
   1  -3  14   11.10    1.60
   1  -3  14   12.30    1.70
   1   3  14   14.80    1.70
   2  -3  14    2.90    0.90
   2  -3  14    3.10    1.00
   2  -3  14    2.20    0.80
   2  -3  14    2.10    0.90
   2   3  14    3.30    0.90
   2   3  14    2.90    0.90
   3  -3  14   81.49    6.00
   3  -3  14   71.19    6.00
   3  -3  14   68.49    5.70
   3  -3  14   70.89    5.90
   3   3  14   62.19    5.70
   3   3  14   75.49    5.90
   3   3  14   66.49    5.90
   4  -3  14   66.39    5.70
   4  -3  14   74.09    5.90
   4  -3  14   72.79    5.60
   4   3  14   68.89    5.80
   4   3  14   52.69    5.50
   5  -3  14    0.80    0.80
   5  -3  14    3.30    1.00
   5  -3  14    1.00    0.90
   5   3  14    1.20    0.90
   5   3  14    0.30    0.90
   6  -3  14  222.78   15.90
   6  -3  14  208.68   16.10
   6  -3  14  192.88   15.70
   6   3  14  213.88   15.90
   6   3  14  217.88   16.10
   7  -3  14    1.60    0.80
   7  -3  14    0.80    0.70
   7   3  14    1.30    0.80
   8  -4 -14   16.90    2.20
   8   4 -14   17.70    2.20
   8   4 -14   20.40    2.50
   7  -4 -14  188.38   14.60
   7   4 -14  186.38   14.50
   7   4 -14  189.88   14.70
  -6  -4  14  121.19    9.50
   6  -4 -14  122.49    9.80
   6  -4 -14  125.59    9.40
   6   4 -14   98.79    9.70
   6   4 -14  123.19    9.70
   5  -4 -14    5.70    1.30
   5  -4 -14    4.70    1.30
  -5  -4  14    5.10    1.30
   5   4 -14    3.30    1.30
   5   4 -14    1.90    1.20
   4  -4 -14  202.68   14.70
   4  -4 -14  200.18   14.30
  -4  -4  14  194.38   14.20
   4   4 -14  155.48   14.50
   4   4 -14  195.88   14.50
  -4   4  14  175.28   14.00
   3  -4 -14   81.99    6.50
  -3  -4  14   87.09    6.50
   3  -4 -14   70.89    6.70
   3   4 -14   83.19    9.60
  -3   4  14   78.09    6.30
   3   4 -14   72.69    6.60
  -2  -4  14   17.20    2.00
   2   4 -14   23.10    2.40
  -2   4  14   15.00    1.80
   2   4 -14   19.10    6.30
  -1  -4  14  821.32   57.79
  -1  -4  14  764.72   57.59
  -1   4  14  811.72   57.69
   0  -4  14    7.80    1.40
   0  -4  14   11.40    1.50
   0   4  14    6.80    1.20
   1  -4  14   29.30    3.00
   1  -4  14   35.70    3.00
   1  -4  14   29.70    3.00
   1  -4  14   34.00    3.10
   1   4  14   32.50    3.00
   2  -4  14  196.78   15.10
   2  -4  14  204.58   15.00
   2  -4  14  185.78   15.10
   2  -4  14  205.48   15.10
   2   4  14  194.38   15.00
   2   4  14  215.88   15.10
   3  -4  14   22.70    2.70
   3  -4  14   24.20    2.60
   3  -4  14   24.20    2.60
   3  -4  14   24.60    2.50
   3   4  14   24.40    2.50
   3   4  14   21.80    2.60
   4  -4  14  590.94   46.40
   4  -4  14  656.03   46.70
   4  -4  14  681.83   46.80
   4   4  14  642.54   46.60
   4   4  14  630.54   46.70
   5  -4  14   42.20    3.80
   5  -4  14   34.80    3.70
   5  -4  14   40.60    4.00
   5   4  14   43.70    3.90
   5   4  14   39.10    4.00
   6  -4  14  127.09   10.50
   6  -4  14  138.49   10.90
   6  -4  14  142.29   10.70
   6   4  14  138.59   10.70
   6   4  14  145.29   10.90
   7  -4  14    0.30    0.60
   7  -4  14    1.00    0.70
   7   4  14    1.30    0.80
   8   5 -14   67.29    5.90
   8   5 -14   80.89    6.30
   7  -5 -14    0.00    0.90
   7   5 -14    0.30    0.90
   7   5 -14    0.30    0.90
  -6  -5  14   72.29    5.90
   6  -5 -14   68.09    5.70
   6  -5 -14   60.49    5.90
   6   5 -14   62.69    5.90
  -5  -5  14   36.00    3.30
   5  -5 -14   21.80    2.90
   5  -5 -14   32.30    3.50
  -5   5  14   30.60    3.00
   5   5 -14   33.40    3.50
   4  -5 -14  249.97   18.90
   4  -5 -14  259.57   18.60
  -4  -5  14  264.37   18.70
  -4   5  14  242.68   18.40
   4   5 -14  255.77   18.90
   4   5 -14  254.47   19.20
   4   5 -14  207.88   22.30
  -3  -5  14  115.89    8.50
   3  -5 -14  107.39    8.70
   3  -5 -14  112.49    8.50
  -3   5  14  109.59    8.30
   3   5 -14   87.19   11.10
  -2  -5  14  816.42   57.39
  -2   5  14  767.72   57.19
  -1  -5  14  107.19    8.20
  -1  -5  14   97.09    8.00
  -1   5  14  105.49    8.10
   0  -5  14  538.85   40.30
   0  -5  14  556.94   40.50
   0  -5  14  575.54   40.50
   0   5  14  555.94   40.40
   1  -5  14   88.09    7.60
   1  -5  14  102.19    7.90
   1  -5  14   92.69    7.80
   1  -5  14  101.69    7.70
   1   5  14  108.69    7.80
   2  -5  14  435.96   30.50
   2  -5  14  436.56   30.70
   2  -5  14  383.56   30.50
   2  -5  14  425.56   30.50
   2   5  14  403.56   30.40
   3  -5  14  418.76   29.40
   3  -5  14  449.16   29.40
   3  -5  14  378.36   29.30
   3   5  14  376.06   29.30
   3   5  14  368.66   29.20
   4  -5  14   28.60    2.90
   4  -5  14   27.20    3.10
   4  -5  14   28.10    3.00
   4   5  14   30.40    3.30
   4   5  14   28.60    3.00
   5  -5  14  142.89   11.30
   5  -5  14  142.39   11.00
   5   5  14  140.29   11.20
   5   5  14  144.79   11.20
   6  -5  14   90.79    7.30
   6  -5  14   96.89    7.50
   6  -5  14   89.29    7.60
   6   5  14   99.19    7.70
   6   5  14   91.09    7.40
   7   6 -14   55.49    4.90
   7   6 -14   49.30    4.70
   6  -6 -14   56.99    5.00
   6  -6 -14   57.09    5.30
   6   6 -14   54.39    5.40
   6   6 -14   59.79    5.30
   5  -6 -14   37.50    4.10
  -5  -6  14   42.70    4.00
   5   6 -14   35.90    4.00
   5   6 -14   41.00    4.20
  -5   6  14   39.00    3.70
   4  -6 -14   21.50    2.70
  -4  -6  14   22.60    2.40
   4  -6 -14   15.00    2.20
   4   6 -14   13.80    4.90
  -4   6  14   20.60    2.30
   4   6 -14   21.20    2.70
   3  -6 -14   36.90    3.80
   3  -6 -14   37.60    3.60
  -3  -6  14   38.40    3.70
  -3   6  14   43.10    3.60
   3   6 -14   30.10    6.30
   3   6 -14   39.80    4.00
  -2  -6  14   71.09    6.10
  -2   6  14   74.79    6.00
  -1  -6  14   12.20    1.90
  -1  -6  14    9.60    1.50
  -1  -6  14   11.90    1.80
  -1   6  14   15.10    1.70
   0  -6  14  263.87   19.50
   0  -6  14  257.67   19.70
   0  -6  14  273.07   19.70
   0   6  14  264.27   19.60
   1  -6  14  157.08   12.50
   1  -6  14  171.98   12.70
   1  -6  14  163.98   12.70
   1  -6  14  172.58   12.50
   1   6  14  162.98   12.50
   2  -6  14   37.00    3.50
   2  -6  14   40.10    3.30
   2  -6  14   24.50    3.20
   2  -6  14   36.30    3.30
   2   6  14   35.90    3.30
   3  -6  14    1.80    0.70
   3  -6  14    1.70    0.80
   3  -6  14    1.40    0.90
   3  -6  14    3.00    1.10
   3   6  14    1.10    1.00
   3   6  14    0.90    0.80
   4  -6  14    7.80    1.50
   4  -6  14   13.20    2.00
   4  -6  14   12.40    1.80
   4   6  14   10.50    1.70
   4   6  14    9.60    1.80
   5  -6  14   23.30    2.50
   5  -6  14   20.90    2.60
   5  -6  14   18.80    2.30
   5   6  14   21.20    2.60
   5   6  14   23.30    2.60
   6  -6  14   28.30    2.60
   6  -6  14   23.30    2.40
   6   6  14   24.50    3.20
   6   6  14   22.70    2.70
   7   7 -14   97.59    8.00
   6  -7 -14   52.09    4.70
   6   7 -14   52.69    5.00
   5  -7 -14   25.50    3.10
  -5  -7  14   32.50    3.30
   5   7 -14   34.80    3.70
  -5   7  14   30.40    3.10
   4  -7 -14   78.69    7.80
   4  -7 -14  100.59    8.30
  -4  -7  14  103.79    8.10
   4   7 -14  102.99    8.40
  -4   7  14  107.89    8.00
   3  -7 -14   51.29    4.50
  -3  -7  14   49.70    4.50
   3  -7 -14   55.49    4.80
  -3   7  14   41.30    4.30
   3   7 -14   51.59    4.80
  -2  -7  14  666.43   47.00
  -2   7  14  623.04   46.80
  -1  -7  14   44.50    4.30
  -1  -7  14   49.00    4.40
  -1   7  14   51.19    4.30
   0  -7  14   13.80    1.80
   0  -7  14   16.90    2.30
   0  -7  14   16.10    2.20
   0   7  14   13.50    1.90
   0   7  14   13.60    5.50
   1  -7  14  174.58   13.30
   1  -7  14  184.08   13.60
   1  -7  14  169.28   13.30
   1  -7  14  184.68   13.60
   1   7  14  171.68   13.30
   2  -7  14  426.36   29.90
   2  -7  14  427.16   29.60
   2  -7  14  422.46   29.60
   2  -7  14  340.77   29.70
   3  -7  14    0.00    0.70
   3  -7  14    1.10    0.70
   3  -7  14    0.20    0.70
   3   7  14    0.90    1.10
   3   7  14    1.00    0.80
   4  -7  14   99.19    9.00
   4  -7  14  124.99    9.20
   4   7  14  110.09    9.30
   4   7  14  129.59    9.20
   5  -7  14    0.20    0.70
   5  -7  14    1.60    0.80
   5   7  14    0.80    0.90
   5   7  14    3.40    1.10
   6  -7  14   53.29    4.70
   6  -7  14   63.99    4.90
   6   7  14   55.79    4.90
   7   8 -14   61.39    5.30
   6  -8 -14   45.90    4.20
   6   8 -14   47.00    4.40
  -6   8  14   43.80    4.00
  -5  -8  14  173.58   12.90
   5   8 -14  152.48   13.00
  -5   8  14  170.08   12.70
   4  -8 -14    1.40    0.90
  -4  -8  14    1.00    0.90
   4   8 -14    0.60    1.10
  -4   8  14    2.00    0.90
   3  -8 -14  522.25   38.00
  -3  -8  14  539.05   38.10
   3   8 -14  493.35   38.20
  -2  -8  14  136.89   10.90
  -2   8  14  138.19   10.70
  -1  -8  14   75.19    7.00
  -1   8  14   95.79    7.00
   0  -8  14   19.80    2.30
   0  -8  14   18.50    2.40
   0  -8  14   16.50    2.00
   0   8  14   14.90    2.00
   0   8  14   11.30    5.30
   1  -8  14   82.99    6.70
   1  -8  14   86.49    7.20
   1  -8  14   91.99    7.10
   1   8  14   77.89    6.70
   2  -8  14  134.49   10.60
   2  -8  14  134.69   10.90
   2  -8  14  143.09   10.60
   3  -8  14   35.00    3.40
   3  -8  14   36.50    3.50
   3   8  14   38.50    3.50
   3   8  14   34.00    3.70
   4  -8  14   -0.60    0.60
   4  -8  14    0.40    0.70
   4   8  14    0.80    0.80
   4   8  14    0.10    0.90
   5  -8  14   17.00    2.10
   5  -8  14   17.20    2.10
   5   8  14   15.60    2.10
   5   8  14   15.60    2.20
   6  -8  14   39.10    3.50
   6  -8  14   43.60    3.60
   6  -9 -14    9.00    1.50
  -6   9  14    7.40    1.30
   6   9 -14    5.80    1.40
   5  -9 -14   45.50    4.10
  -5  -9  14   42.80    4.30
   5   9 -14   46.60    4.40
  -5   9  14   41.30    4.00
  -4  -9  14  445.76   32.40
   4  -9 -14  461.95   32.30
   4   9 -14  411.66   32.50
  -4   9  14  434.26   32.20
  -3  -9  14  324.47   23.20
   3  -9 -14  313.97   23.10
   3   9 -14  288.57   23.30
  -2  -9  14    2.10    0.90
  -2   9  14    1.20    0.70
   2   9 -14    0.40    1.00
  -1  -9  14    2.60    1.00
  -1   9  14    3.10    1.00
   0  -9  14  446.26   37.30
   0   9  14  568.84   37.10
   1  -9  14   34.60    3.70
   1  -9  14   33.90    3.20
   1   9  14   34.80    3.30
   2  -9  14   57.19    4.80
   2  -9  14   54.99    4.80
   2  -9  14   55.19    5.20
   3  -9  14  164.98   13.80
   3  -9  14  177.08   13.70
   3  -9  14  186.48   13.70
   3   9  14  190.98   13.80
   4  -9  14   37.50    3.40
   4  -9  14   35.50    3.40
   4   9  14   37.50    3.40
   4   9  14   31.00    3.50
   5  -9  14  106.99    7.90
   5  -9  14  104.09    7.90
   5   9  14   94.59    7.90
   5   9  14   96.29    7.90
  -6  10  14   68.59    5.50
   5 -10 -14   19.70    2.50
   5  10 -14   18.50    3.70
  -5  10  14   23.20    2.50
   4 -10 -14    7.80    1.70
  -4 -10  14   11.50    1.90
  -4  10  14    8.60    1.60
   4  10 -14    9.80    2.00
  -3 -10  14   39.80    3.80
   3  10 -14   32.50    3.80
  -3  10  14   33.30    3.40
  -2 -10  14   33.30    3.50
   2  10 -14   37.70    3.90
  -2  10  14   29.90    3.30
  -1 -10  14   92.49    9.10
  -1  10  14  133.39    9.00
   0 -10  14    1.10    1.00
   0  10  14    3.00    1.00
   1 -10  14  291.87   22.50
   1 -10  14  320.77   23.10
   2 -10  14   33.90    3.50
   2 -10  14   42.50    4.10
   2 -10  14   39.00    3.60
   3 -10  14  159.08   12.20
   3 -10  14  153.58   12.20
   3 -10  14  148.99   12.50
   3  10  14  183.18   12.40
   4 -10  14    8.10    1.40
   4 -10  14   11.50    1.60
   4  10  14   12.20    1.70
   4  10  14    8.00    1.60
   5 -10  14   12.30    1.60
   5 -10  14   15.80    1.70
  -5  11  14   91.59    7.30
  -4 -11  14    5.50    1.50
  -4  11  14    5.30    1.20
  -3 -11  14  339.07   25.70
  -3  11  14  347.27   25.40
  -2 -11  14  300.77   22.10
  -2  11  14  284.07   21.80
  -1 -11  14  185.38   14.50
   0 -11  14  164.58   14.30
   0  11  14  203.88   14.10
   1 -11  14   35.50    3.70
   2 -11  14   88.29    7.90
   2 -11  14   97.19    7.90
   2 -11  14  119.99    8.60
   3 -11  14    9.00    1.70
   3 -11  14    9.80    1.50
   3 -11  14    7.40    1.40
   3  11  14   10.40    1.60
   4 -11  14    3.70    0.90
   4 -11  14    2.80    0.90
   4  11  14    2.40    0.90
  -5  12  14  243.08   18.00
  -4 -12  14   23.60    3.00
  -4  12  14   29.70    2.80
  -3 -12  14  112.99    9.10
  -3  12  14  112.39    8.90
  -2 -12  14    0.60    0.90
  -2  12  14    0.10    0.70
  -1 -12  14   12.50    2.20
  -1  12  14   14.20    2.00
   0 -12  14  219.78   17.00
   0  12  14  223.48   16.60
   1 -12  14  204.18   15.80
   2 -12  14   19.40    2.70
   3 -12  14   32.60    3.10
   3 -12  14   33.60    3.10
   3 -12  14   33.30    3.50
   3  12  14   39.00    3.30
  -4  13  14  136.29   10.40
  -3 -13  14    2.20    1.00
  -3  13  14    1.30    0.70
  -2 -13  14   83.19    7.10
  -2  13  14   85.39    6.80
  -1 -13  14   20.60    2.70
  -1  13  14   18.70    2.30
   0 -13  14  119.69    9.70
   1 -13  14  122.79    9.90
   2 -13  14    3.40    1.10
   2  13  14    2.80    0.90
  -3  14  14   24.10    2.40
  -2 -14  14   19.80    2.50
  -2  14  14   19.50    2.20
  -1 -14  14  104.19    8.20
  -1  14  14   97.69    7.80
   0 -14  14   93.99    7.70
   1 -14  14    5.50    1.30
   8   0 -15    0.40    0.90
   8   0 -15    0.50    0.80
  -7   0  15   21.50    2.60
   7   0 -15   23.00    3.00
   7   0 -15   24.70    2.90
   6   0 -15    0.60    0.90
   6   0 -15    0.10    1.00
   5   0 -15 1030.60   74.89
   4   0 -15    1.00    0.80
   4   0 -15    1.20    0.90
  -3   0  15  193.98   15.00
   3   0 -15  205.68   15.50
   3   0 -15  205.18   15.40
  -2   0  15    0.40    0.60
  -1   0  15   30.40    2.80
  -1   0  15   31.30    2.90
   0   0  15   -0.20    0.60
   0   0  15    1.00    0.60
   1   0  15  438.16   34.00
   1   0  15  499.25   34.20
   2   0  15    0.80    0.70
   2   0  15    0.30    0.60
   3   0  15  137.49   10.50
   3   0  15  137.79   10.60
   3   0  15  148.49   10.80
   3   0  15  125.49   10.60
   4   0  15   -0.40    0.80
   4   0  15    1.10    0.80
   4   0  15    1.20    1.10
   4   0  15   -0.10    0.70
   5   0  15   14.60    2.20
   5   0  15   10.80    1.90
   6   0  15    0.50    0.90
   6   0  15    0.40    0.80
   7   0  15   57.79    4.70
   7   0  15   56.89    4.90
   8  -1 -15   29.90    3.30
   8  -1 -15   32.50    3.40
   8   1 -15   32.50    3.30
   8   1 -15   34.50    3.40
   7  -1 -15    3.50    1.30
   7  -1 -15    4.40    1.30
  -7  -1  15    5.00    1.20
   7   1 -15    3.60    1.30
  -7   1  15    3.20    1.10
   7   1 -15    4.90    1.40
   6  -1 -15   13.70    2.20
   6  -1 -15    8.70    2.00
  -6  -1  15   10.30    1.80
   6   1 -15   11.70    2.10
   6   1 -15    7.00    1.80
   5  -1 -15  166.98   12.40
  -5  -1  15  176.48   12.20
   5   1 -15  140.39   15.60
   5   1 -15  128.69   12.20
   5   1 -15  172.08   12.60
   4  -1 -15    7.20    1.70
   4  -1 -15    8.80    1.70
   4   1 -15    8.30    3.30
   4   1 -15    6.70    1.70
   4   1 -15    5.30    1.40
   3  -1 -15  105.19    7.90
   3  -1 -15   93.89    7.60
  -3   1  15   87.69    7.20
   3   1 -15   87.29    9.80
   3   1 -15   93.49    7.70
  -2  -1  15  167.08   11.90
  -2  -1  15  152.68   11.90
  -2   1  15  152.98   11.90
  -1  -1  15   11.60    1.50
  -1  -1  15   10.80    1.60
  -1   1  15   13.50    1.60
   0  -1  15  196.98   13.20
   0  -1  15  165.18   13.00
   0  -1  15  150.78   12.90
   0   1  15  203.48   13.20
   0   1  15  160.78   12.90
   1  -1  15 1540.95  108.99
   1  -1  15 1437.16  108.89
   1   1  15 1576.64  108.99
   1   1  15 1515.45  108.89
   2  -1  15  336.87   24.20
   2  -1  15  331.47   24.10
   2  -1  15  321.27   24.00
   2   1  15  319.57   24.00
   2   1  15  325.87   24.10
   3  -1  15  113.19    9.00
   3  -1  15  121.59    9.20
   3  -1  15  112.99    9.20
   3  -1  15  132.09    9.30
   3   1  15  114.79    9.00
   3   1  15  103.89    9.10
   3   1  15  119.29    9.20
   3   1  15  111.39    9.00
   4  -1  15   68.09    5.60
   4  -1  15   69.19    5.80
   4  -1  15   70.39    5.90
   4   1  15   63.29    5.60
   4   1  15   68.29    5.90
   5  -1  15  162.48   14.30
   5  -1  15  191.08   14.20
   5  -1  15  201.98   14.60
   5   1  15  191.68   14.50
   5   1  15  195.18   14.60
   6  -1  15  172.08   12.90
   6  -1  15  158.78   12.90
   6   1  15  172.98   13.00
   6   1  15  167.78   12.80
   7  -1  15    0.60    0.70
   7  -1  15    0.90    0.80
   7   1  15    0.70    0.70
   8  -2 -15   54.69    5.00
   8   2 -15   58.59    5.10
   8   2 -15   54.39    4.90
  -7  -2  15   20.40    2.90
   7  -2 -15   28.30    3.20
   7  -2 -15   29.10    3.10
   7   2 -15   28.10    3.20
   7   2 -15   28.30    3.10
   6  -2 -15    5.80    1.50
  -6  -2  15    6.70    1.40
   6  -2 -15    4.70    1.50
   6   2 -15    4.50    1.50
   6   2 -15    5.80    1.50
  -5  -2  15  126.29    8.70
   5  -2 -15  111.89    8.80
   5  -2 -15  110.19    9.00
   5   2 -15  114.29    8.90
   5   2 -15   88.49    8.80
   5   2 -15   87.99   11.80
   4  -2 -15 1065.69   80.89
  -4  -2  15 1249.57   80.59
   4  -2 -15 1110.39   80.69
   4   2 -15 1004.60   83.99
  -4   2  15 1051.69   80.29
   4   2 -15 1112.49   80.79
   4   2 -15 1226.68   81.19
  -3  -2  15  684.33   43.90
   3  -2 -15  558.34   43.90
   3  -2 -15  645.84   44.30
   3   2 -15  549.15   46.60
  -3   2  15  590.24   43.70
   3   2 -15  592.04   44.00
  -2  -2  15  450.05   29.70
  -2  -2  15  389.46   29.60
   2   2 -15  391.76   29.90
   2   2 -15  375.46   33.90
  -2   2  15  423.06   29.70
  -1  -2  15   45.70    4.00
  -1  -2  15   49.99    4.10
  -1   2  15   47.10    4.00
   0  -2  15  611.94   42.10
   0  -2  15  551.94   42.00
   0   2  15  579.44   42.10
   1  -2  15   37.90    3.40
   1  -2  15   38.60    3.50
   1   2  15   34.90    3.30
   1   2  15   38.80    3.40
   2  -2  15   70.39    5.80
   2  -2  15   68.99    5.70
   2  -2  15   76.19    5.90
   2   2  15   65.49    5.70
   2   2  15   68.69    5.70
   3  -2  15   19.30    2.10
   3  -2  15   22.10    2.30
   3  -2  15   18.10    2.20
   3  -2  15   17.60    2.40
   3   2  15   16.60    2.40
   3   2  15   16.70    2.20
   3   2  15   18.90    2.20
   3   2  15   17.20    2.10
   4  -2  15  206.48   15.40
   4  -2  15  216.28   15.80
   4  -2  15  212.58   15.60
   4   2  15  181.78   15.60
   4   2  15  209.58   15.70
   5  -2  15    3.50    1.00
   5  -2  15    4.90    1.10
   5  -2  15    4.00    1.30
   5   2  15    4.90    1.30
   5   2  15    4.20    1.20
   6  -2  15   73.69    6.40
   6  -2  15   78.29    6.30
   6   2  15   80.79    6.40
   6   2  15   74.29    6.50
   7  -2  15  102.79    7.80
   7  -2  15   97.99    7.60
   7   2  15   96.19    7.80
   8  -3 -15   21.20    2.50
   8   3 -15   19.20    2.30
   8   3 -15   21.60    2.60
   7  -3 -15    2.60    1.10
   7   3 -15    3.10    1.30
   7   3 -15    1.60    1.00
   6  -3 -15   91.99    7.60
  -6  -3  15   91.39    7.30
   6   3 -15   93.39    7.50
   6   3 -15   70.39    7.40
   5  -3 -15   34.30    3.70
  -5  -3  15   36.90    3.30
   5   3 -15   31.00    3.40
   5   3 -15   21.80    3.60
   4  -3 -15   83.49    6.70
  -4  -3  15   71.79    6.10
  -4   3  15   64.39    5.90
   4   3 -15   77.49    6.70
   4   3 -15   72.29    6.30
   3  -3 -15   71.89    6.40
  -3  -3  15   81.29    6.10
   3   3 -15   79.29    9.00
   3   3 -15   63.39    6.10
  -3   3  15   71.19    5.90
  -2  -3  15  220.78   17.90
  -2  -3  15  276.67   18.20
  -2   3  15  251.77   18.10
   2   3 -15  227.18   18.30
  -1  -3  15    7.80    1.30
  -1  -3  15    4.20    1.10
  -1   3  15   11.80    1.50
   0  -3  15  971.50   67.19
   0  -3  15  906.91   67.09
   0   3  15  917.41   67.09
   1  -3  15    5.90    1.20
   1  -3  15    6.80    1.20
   1   3  15    5.90    1.10
   1   3  15    5.80    1.10
   2  -3  15 1811.22  122.79
   2  -3  15 1794.92  122.99
   2  -3  15 1654.23  122.89
   2   3  15 1631.34  122.79
   2   3  15 1665.13  122.79
   3  -3  15  184.38   13.50
   3  -3  15  170.28   13.40
   3  -3  15  191.88   13.50
   3  -3  15  188.98   13.30
   3   3  15  156.48   13.30
   3   3  15  160.68   13.20
   4  -3  15   36.80    3.60
   4  -3  15   24.70    3.20
   4  -3  15   40.40    3.60
   4  -3  15   36.70    3.30
   4   3  15   35.00    3.60
   4   3  15   37.80    3.50
   5  -3  15  194.68   15.60
   5  -3  15  199.58   15.30
   5   3  15  198.58   15.60
   5   3  15  224.08   15.60
   6  -3  15  136.79   11.30
   6  -3  15  163.88   11.60
   6  -3  15  145.29   11.60
   6   3  15  146.29   11.60
   6   3  15  157.08   11.50
   8   4 -15  111.59    8.50
   8   4 -15   96.89    8.10
   7  -4 -15   19.00    2.70
   7   4 -15   24.10    2.90
   7   4 -15   21.90    2.70
  -6  -4  15    8.40    1.80
   6  -4 -15   11.60    2.10
   6   4 -15   11.50    2.00
   6   4 -15    8.00    1.90
   5  -4 -15  809.72   58.59
  -5  -4  15  802.92   58.19
   5  -4 -15  761.72   58.19
   5   4 -15  835.32   58.59
   4  -4 -15 1192.58   86.39
  -4  -4  15 1289.27   86.39
   4  -4 -15 1216.18   86.79
  -4   4  15 1118.49   86.19
   4   4 -15 1175.18   86.59
   3  -4 -15   15.20    2.50
  -3  -4  15   19.10    2.10
   3   4 -15   18.00    4.70
   3   4 -15   16.00    2.40
  -3   4  15   17.40    2.00
  -2  -4  15   11.10    1.70
  -2  -4  15    8.70    1.60
  -2   4  15   12.80    1.70
  -1  -4  15   26.80    2.80
  -1  -4  15   29.50    2.70
  -1   4  15   27.10    2.70
   0  -4  15  350.16   25.40
   0  -4  15  335.07   25.30
   0   4  15  348.47   25.30
   1  -4  15  269.97   19.20
   1  -4  15  233.08   19.10
   1  -4  15  240.88   19.10
   1  -4  15  277.67   19.30
   1   4  15  274.47   19.20
   2  -4  15  420.96   30.90
   2  -4  15  423.56   30.80
   2  -4  15  426.56   30.70
   2   4  15  406.86   30.70
   2   4  15  423.06   30.80
   3  -4  15  541.95   37.30
   3  -4  15  432.36   36.90
   3  -4  15  548.75   37.30
   3  -4  15  569.14   37.30
   3   4  15  453.45   37.10
   4  -4  15  145.59   10.50
   4  -4  15  142.49   10.60
   4  -4  15  135.19   10.30
   4   4  15  133.69   10.50
   4   4  15  105.79   10.30
   5  -4  15  259.17   20.30
   5  -4  15  271.87   20.10
   5   4  15  280.77   20.30
   5   4  15  271.17   20.40
   6  -4  15   84.69    6.80
   6  -4  15   81.59    7.00
   6  -4  15   87.99    6.90
   6   4  15   86.29    6.90
   6   4  15   88.99    7.10
   7  -5 -15   32.80    3.50
   7   5 -15   37.30    3.80
   7   5 -15   35.80    3.60
   6  -5 -15  265.57   19.40
  -6  -5  15  261.47   19.50
   6  -5 -15  256.37   19.70
   6   5 -15  256.97   19.60
   6   5 -15  250.87   19.90
  -5  -5  15  271.07   19.80
   5  -5 -15  266.17   20.00
   5  -5 -15  255.97   19.70
  -5   5  15  241.88   19.50
   5   5 -15  277.87   20.00
  -4  -5  15   34.90    3.50
   4  -5 -15   26.60    3.30
   4  -5 -15   36.40    3.80
   4   5 -15   35.50    3.90
  -4   5  15   35.90    3.30
   4   5 -15   38.20    3.80
   3  -5 -15  396.76   29.90
  -3  -5  15  415.76   29.60
  -3   5  15  392.06   29.40
  -2   5  15   12.80    1.80
  -1  -5  15  102.69    8.20
  -1  -5  15  101.89    8.30
  -1   5  15  109.09    8.30
   0  -5  15  101.49    8.20
   0  -5  15  107.19    8.30
   0  -5  15  105.49    8.10
   0   5  15  102.59    8.20
   1  -5  15 1062.59   79.89
   1  -5  15 1007.80   79.79
   1  -5  15 1186.78   79.89
   1  -5  15 1179.18   80.09
   1   5  15 1114.39   79.89
   2  -5  15  552.34   38.10
   2  -5  15  533.45   38.10
   2  -5  15  533.55   38.20
   2   5  15  479.45   38.10
   2   5  15  513.15   38.00
   3  -5  15   11.60    2.00
   3  -5  15   14.80    2.00
   3  -5  15   18.50    2.40
   3  -5  15   21.20    2.20
   3   5  15   14.90    2.10
   4  -5  15  128.29    9.60
   4  -5  15  129.49    9.50
   4  -5  15   98.39    9.20
   4  -5  15  108.59    9.20
   4   5  15  120.49    9.50
   4   5  15  125.89    9.50
   5  -5  15  121.69    9.60
   5  -5  15  119.09    9.80
   5  -5  15  128.79    9.60
   5   5  15  117.19    9.70
   5   5  15  126.09    9.70
   6  -5  15    2.50    0.80
   6  -5  15    1.80    0.90
   6  -5  15    2.90    0.90
   6   5  15    3.50    1.10
   6   5  15    2.90    1.00
   7   6 -15   33.00    3.40
   7   6 -15   35.00    3.60
   6  -6 -15    1.10    1.10
  -6  -6  15    0.90    1.00
   6  -6 -15    1.10    0.80
   6   6 -15    0.30    1.00
   6   6 -15   -0.20    0.90
  -5  -6  15  419.36   29.10
   5  -6 -15  393.96   29.20
   5   6 -15  378.56   29.50
  -5   6  15  375.26   28.80
   5   6 -15  396.46   29.20
  -4  -6  15  117.59    8.70
   4  -6 -15  117.99    8.90
   4  -6 -15   86.89    8.40
  -4   6  15  117.49    8.50
   4   6 -15  106.29    9.00
   4   6 -15   72.09   16.60
   3  -6 -15  564.54   43.70
  -3  -6  15  616.64   43.60
   3   6 -15  609.84   44.00
  -3   6  15  594.34   43.40
  -2  -6  15  360.36   26.30
  -2   6  15  348.97   26.10
  -1  -6  15    6.30    1.40
  -1  -6  15   10.40    1.60
  -1  -6  15    5.90    1.20
  -1   6  15    3.80    1.00
   0  -6  15  170.68   12.60
   0  -6  15  161.28   12.60
   0  -6  15  163.58   12.40
   0   6  15  161.58   12.50
   1  -6  15   23.50    2.60
   1  -6  15   29.10    2.90
   1  -6  15   29.00    2.90
   1  -6  15   26.90    2.70
   2  -6  15    2.30    0.90
   2  -6  15    2.60    1.00
   2  -6  15    2.20    1.20
   2  -6  15    3.40    0.90
   2   6  15    2.60    1.00
   3  -6  15  293.37   25.50
   3  -6  15  388.86   26.00
   3  -6  15  396.86   25.90
   3   6  15  320.97   25.70
   4  -6  15   99.79    8.70
   4  -6  15  115.79    8.90
   4   6  15  119.19    8.90
   4   6  15  110.69    9.00
   5  -6  15   19.40    2.10
   5  -6  15   17.40    2.30
   5   6  15   20.20    2.40
   5   6  15   16.30    2.30
   6  -6  15    3.70    0.90
   6  -6  15    4.40    1.00
   6   6  15    5.90    1.20
   6   6  15    4.30    1.10
   7   7 -15  132.39   10.40
   6  -7 -15  140.39   10.50
   6   7 -15  126.59   10.70
  -5  -7  15  227.78   16.20
   5  -7 -15  173.88   15.90
  -5   7  15  224.28   15.90
   5   7 -15  217.18   16.40
   4  -7 -15    1.20    1.10
   4  -7 -15    1.50    0.90
  -4  -7  15    2.00    1.00
  -4   7  15    1.00    0.80
   4   7 -15    0.30    0.90
   3  -7 -15   21.60    2.70
  -3  -7  15   20.00    2.50
  -3   7  15   19.20    2.30
   3   7 -15   21.50    3.10
  -2   7  15   53.59    4.70
  -1  -7  15   67.79    5.70
  -1  -7  15   57.39    5.40
  -1   7  15   70.19    5.50
   0  -7  15  957.90   70.39
   0  -7  15  917.21   70.19
   0  -7  15 1029.60   70.59
   0   7  15  994.00   70.29
   1  -7  15 1041.00   74.59
   1  -7  15 1073.49   74.49
   1  -7  15 1001.80   74.19
   1   7  15 1006.70   74.29
   2  -7  15  474.35   36.50
   2  -7  15  506.65   36.80
   2  -7  15  523.85   36.60
   3  -7  15  550.64   42.70
   3   7  15  616.84   42.60
   4  -7  15  298.57   21.80
   4   7  15  313.87   21.90
   4   7  15  268.27   21.80
   5  -7  15   16.00    2.00
   5  -7  15   10.20    1.60
   5   7  15   11.40    1.80
   5   7  15   12.70    1.90
   6  -7  15    6.40    1.10
   6  -7  15    5.00    1.00
   7   8 -15   15.40    2.10
   6   8 -15    4.30    1.30
  -6   8  15    2.30    1.00
  -5  -8  15    0.80    1.00
   5  -8 -15    1.10    0.90
   5   8 -15    2.20    1.10
[truncated: 582,308 more chars]
