# Supplementary material for: Crystal structures of isomeric 4-bromo-N-[(2-nitro­phen­yl)sulfon­yl]benzamide and 4-bromo-N-[(4-nitro­phen­yl)sulfon­yl]benzamide
Source: Acta Crystallogr E Crystallogr Commun. 2017 Feb 3;73(Pt 3):314–7. doi: 10.1107/S2056989017001578 (PMC5347043; doi:10.1107/S2056989017001578)
Supplement: Supplementary file 2 [file e-73-00314-Isup2.hkl]

data_I                                                                        
_shelx_title ' 4brba6a.res in P2(1)/n'                                          
_shelx_refln_list_code          4                                               
_shelx_F_calc_maximum      415.78                                               
_exptl_crystal_F_000      1536.00                                               
_reflns_d_resolution_high  0.8547                                               
                                                                                
loop_                                                                           
 _space_group_symop_operation_xyz                                               
 'x, y, z'                                                                      
 '-x+1/2, y+1/2, -z+1/2'                                                        
 '-x, -y, -z'                                                                   
 'x-1/2, -y-1/2, z-1/2'                                                         
                                                                                
_cell_length_a     8.0209                                                       
_cell_length_b    14.5364                                                       
_cell_length_c    25.0008                                                       
_cell_angle_alpha  90.000                                                       
_cell_angle_beta   98.499                                                       
_cell_angle_gamma  90.000                                                       
                                                                                
_shelx_F_squared_multiplier     1.000                                           
                                                                                
loop_                                                                           
 _refln_index_h                                                                 
 _refln_index_k                                                                 
 _refln_index_l                                                                 
 _refln_F_squared_calc                                                          
 _refln_F_squared_meas                                                          
 _refln_F_squared_sigma                                                         
 _refln_observed_status                                                         
   2   0   0      11632.93      19213.56      1384.09 o                         
   6   0   0       3393.11       3966.92       171.02 o                         
   8   0   0       1597.79       1622.50        74.42 o                         
   1   1   0       3812.33       5309.53       156.17 o                         
   2   1   0        118.76        403.16        34.95 o                         
   3   1   0        596.53        827.05        49.36 o                         
   4   1   0       3456.78       3605.46       123.02 o                         
   5   1   0       5385.16       5437.77       134.20 o                         
   6   1   0      17364.24      17548.41       515.54 o                         
   7   1   0        662.44        706.33        43.15 o                         
   8   1   0        780.69        764.23        27.56 o                         
   9   1   0        529.95        473.52        25.43 o                         
   1   2   0      11464.24      12807.41       656.55 o                         
   2   2   0        161.21        136.63         8.07 o                         
   3   2   0        215.16        170.74        16.47 o                         
   4   2   0        560.20        635.54        32.30 o                         
   5   2   0       1952.92       1877.66        51.94 o                         
   6   2   0          9.34         21.46         5.15 o                         
   7   2   0       1880.57       1995.59        69.65 o                         
   8   2   0          0.79          3.35         4.40 o                         
   9   2   0        382.61        317.39        18.97 o                         
   1   3   0        993.53        784.04        51.35 o                         
   2   3   0          1.91         47.43        12.48 o                         
   3   3   0       2345.93       3273.55       263.36 o                         
   4   3   0          1.20         11.50         3.94 o                         
   5   3   0      19938.20      19256.00       462.14 o                         
   6   3   0          2.51         16.79         4.72 o                         
   7   3   0        565.08        582.72        20.77 o                         
   8   3   0       2225.31       2128.03        73.33 o                         
   9   3   0        288.91        269.60        33.70 o                         
   0   4   0     172874.00      66642.67      4772.47 o                         
   1   4   0      17521.75      18050.54      1044.08 o                         
   2   4   0      15209.79      16327.85       832.19 o                         
   3   4   0        374.59        303.74        30.55 o                         
   4   4   0       1977.72       1729.23        47.85 o                         
   5   4   0       6340.76       5982.00       155.76 o                         
   6   4   0         70.70        101.80         7.51 o                         
   7   4   0        708.58        846.17        32.89 o                         
   8   4   0         58.32         60.38         6.88 o                         
   1   5   0       9482.37       9314.31       486.66 o                         
   2   5   0      11243.79      11256.27       584.17 o                         
   3   5   0         26.92         96.79        25.59 o                         
   4   5   0        242.88        264.38         9.83 o                         
   5   5   0        427.90        440.21        17.00 o                         
   6   5   0       8936.10       9307.80       255.37 o                         
   7   5   0        315.80        347.18        15.60 o                         
   8   5   0        329.22        348.47        16.38 o                         
   1   6   0       1644.18       1663.73       104.13 o                         
   2   6   0       2791.29       2939.55       168.55 o                         
   3   6   0        480.92        426.18        15.91 o                         
   4   6   0       4924.99       4581.83       120.10 o                         
   5   6   0        330.23        368.74        13.99 o                         
   6   6   0       3357.19       3588.18       101.35 o                         
   7   6   0        295.58        289.18        13.63 o                         
   8   6   0        538.11        466.20        21.98 o                         
   1   7   0       5829.62       5248.79       291.24 o                         
   2   7   0      11545.70      10560.48       387.47 o                         
   3   7   0        213.73        204.29        10.77 o                         
   4   7   0        301.57        333.65        13.70 o                         
   5   7   0       2040.70       2012.30        79.15 o                         
   6   7   0       4154.25       4284.42       142.54 o                         
   7   7   0         53.68         67.45         9.37 o                         
   8   7   0       2448.22       2287.28        98.96 o                         
   0   8   0        684.27        944.73        98.60 o                         
   1   8   0       7454.69       7096.43       221.05 o                         
   2   8   0       8784.54       7875.55       240.31 o                         
   3   8   0       2792.99       2993.83       103.86 o                         
   4   8   0        518.29        512.98        20.50 o                         
   5   8   0       5153.07       4913.13       209.22 o                         
   6   8   0         25.76         34.49         6.69 o                         
   7   8   0       2448.76       2660.78       125.93 o                         
   8   8   0         16.13         11.23         8.74 o                         
   1   9   0      14917.10      14273.04       469.44 o                         
   2   9   0       1109.58       1252.54        54.01 o                         
   3   9   0        251.37        221.65        13.24 o                         
   4   9   0        443.79        455.16        22.26 o                         
   5   9   0       1336.10       1293.70        74.12 o                         
   6   9   0        655.01        668.64        41.42 o                         
   7   9   0        768.09        909.78        36.95 o                         
   0  10   0       3965.80       4568.44       261.33 o                         
   1  10   0       5149.36       5415.54       188.89 o                         
   2  10   0         57.24         34.30         6.51 o                         
   3  10   0       2464.55       2251.25        91.74 o                         
   4  10   0       5574.25       5432.20       231.79 o                         
   5  10   0          1.03         14.89         6.15 o                         
   6  10   0       1649.65       1868.33        83.59 o                         
   7  10   0       1042.72       1014.27        65.40 o                         
   1  11   0        432.01        508.74        26.63 o                         
   2  11   0      19544.73      19675.00       727.76 o                         
   3  11   0       2445.44       1566.71        72.29 o                         
   4  11   0        772.91        624.46        55.07 o                         
   5  11   0        289.83        357.62        22.00 o                         
   6  11   0       4162.33       4367.85       208.77 o                         
   7  11   0        235.08        245.89        26.21 o                         
   0  12   0       4787.04       4651.40       346.99 o                         
   1  12   0        961.84        953.33        79.26 o                         
   2  12   0       2056.90       1482.69       122.32 o                         
   3  12   0        764.87        710.62        43.42 o                         
   4  12   0       1900.77       1720.01       143.79 o                         
   5  12   0        172.71        221.13        23.58 o                         
   6  12   0        599.21        590.59        36.56 o                         
   1  13   0       4782.56       5226.80       389.43 o                         
   2  13   0        799.31        819.92        74.89 o                         
   3  13   0        213.69        185.09        50.55 o                         
   4  13   0        764.92        789.30        38.82 o                         
   5  13   0        465.39        429.70        30.58 o                         
   0  14   0          1.58         14.98        13.73 o                         
   1  14   0       1327.70       1352.88       111.09 o                         
   2  14   0       2003.44       2171.51       120.03 o                         
   3  14   0          2.90         -1.25         9.99 o                         
   4  14   0         61.91         59.91        14.98 o                         
   5  14   0         33.01         29.96        11.23 o                         
   1  15   0        856.58        792.46        69.90 o                         
   2  15   0        216.42        275.84        33.70 o                         
   3  15   0        539.73        556.68        52.42 o                         
   4  15   0       1105.87       1144.44        91.12 o                         
   1  16   0       1221.05       1295.47       103.60 o                         
   2  16   0         86.28        106.09        19.97 o                         
   3  16   0          6.30          6.24        11.23 o                         
  -9   0   1         36.65         26.21         7.94 o                         
  -7   0   1       4056.10       4329.35       281.52 o                         
  -5   0   1          4.53         23.27         5.80 o                         
  -3   0   1       9246.04      11287.25       578.33 o                         
  -1   0   1       4044.38       5030.98       261.66 o                         
   1   0   1       1461.38       2305.10       169.75 o                         
   3   0   1      33025.18      39318.06      2825.59 o                         
   5   0   1       1672.58       1746.61        70.20 o                         
   7   0   1        241.38        360.61        43.57 o                         
   9   0   1        269.91        265.86        29.96 o                         
  -9   1   1       1531.77       1481.80        66.78 o                         
  -8   1   1       2006.12       2123.76        66.89 o                         
  -7   1   1        132.54        140.24         9.89 o                         
  -6   1   1       2612.62       2733.28        79.79 o                         
  -5   1   1        400.42        431.00        17.34 o                         
  -4   1   1       1910.67       1938.68        78.71 o                         
  -3   1   1       8832.80      10648.46       623.57 o                         
  -2   1   1      13858.12      17566.48       729.91 o                         
  -1   1   1        126.42        190.25        10.45 o                         
   1   1   1       1472.34       2222.39        82.50 o                         
   2   1   1      14639.56      17902.80       767.68 o                         
   3   1   1       4607.85       5532.62       347.31 o                         
   4   1   1         23.45         58.00         6.91 o                         
   5   1   1       1209.65       1173.07        35.14 o                         
   6   1   1         99.90        114.13         8.64 o                         
   7   1   1       2671.74       2786.68       131.83 o                         
   8   1   1         17.70         19.90         4.74 o                         
   9   1   1       1011.18        874.91        86.75 o                         
  -9   2   1         57.49         53.95         9.77 o                         
  -8   2   1       1009.86       1048.95        36.41 o                         
  -7   2   1        279.05        287.04        17.12 o                         
  -6   2   1        889.56        947.75        29.27 o                         
  -5   2   1        929.17       1043.96        30.97 o                         
  -4   2   1         18.08        137.15        21.84 o                         
  -3   2   1        119.53        134.30        13.11 o                         
  -2   2   1        341.39        427.39        17.64 o                         
  -1   2   1       2685.06       3468.98       129.16 o                         
   0   2   1       6994.91       8730.16       446.50 o                         
   1   2   1       2568.96       2631.24       280.84 o                         
   2   2   1      18209.83      21911.71       701.46 o                         
   3   2   1      20773.92      24469.59      1017.20 o                         
   4   2   1       9419.58       8855.50       323.80 o                         
   5   2   1        216.96        229.23         9.32 o                         
   6   2   1        916.82        913.07        32.35 o                         
   7   2   1         75.29         98.57        12.37 o                         
   8   2   1        253.12        270.16        13.38 o                         
   9   2   1          0.37         17.32         6.22 o                         
  -9   3   1         43.04         30.79         7.80 o                         
  -8   3   1       2188.84       2369.31        91.26 o                         
  -7   3   1        614.52        624.80        22.06 o                         
  -6   3   1       2504.13       2635.84        71.25 o                         
  -5   3   1        267.47        300.83        11.44 o                         
  -4   3   1       2959.40       2833.70       109.25 o                         
  -3   3   1        136.51        260.24        37.44 o                         
  -2   3   1      17615.16      18472.54       664.42 o                         
  -1   3   1        303.44        296.76        17.12 o                         
   0   3   1      18471.71      11268.39       580.20 o                         
   1   3   1      19331.80      17450.60       858.80 o                         
   2   3   1      24780.59      25934.54       832.41 o                         
   3   3   1         20.57         29.28        11.37 o                         
   4   3   1       1028.45       1316.40        43.82 o                         
   5   3   1       2441.69       2473.53        63.41 o                         
   6   3   1         23.20         19.45         4.38 o                         
   7   3   1        518.34        562.18        20.25 o                         
   8   3   1         81.96         95.96         9.63 o                         
  -8   4   1        671.68        715.27        32.12 o                         
  -7   4   1        106.13        131.94         9.48 o                         
  -6   4   1         51.00         55.67         6.38 o                         
  -5   4   1        498.45        472.58        16.41 o                         
  -4   4   1        946.52        775.30        25.16 o                         
  -3   4   1       3359.30       3238.60       237.15 o                         
  -2   4   1          0.63         30.23         8.55 o                         
  -1   4   1      12141.44      12332.85       783.70 o                         
   0   4   1       2457.47       1874.70       130.84 o                         
   1   4   1      10807.77       9722.67       503.42 o                         
   2   4   1       4029.22       4839.40       230.51 o                         
   3   4   1       2006.51       2279.79       133.84 o                         
   4   4   1      12022.70      10424.79       266.57 o                         
   5   4   1        122.45        148.87         8.59 o                         
   6   4   1        655.17        668.11        22.62 o                         
   7   4   1        436.38        408.25        22.51 o                         
   8   4   1        148.86        177.59        11.38 o                         
  -8   5   1        225.97        233.76        14.96 o                         
  -7   5   1         14.16         42.75         5.98 o                         
  -6   5   1        164.76        207.71        11.06 o                         
  -5   5   1       1498.53       1606.42        45.53 o                         
  -4   5   1        901.70        854.08        25.61 o                         
  -3   5   1        217.33        227.17        44.93 o                         
  -2   5   1      22999.08      10545.96       792.46 o                         
  -1   5   1        102.29        164.63        21.18 o                         
   0   5   1       8146.44       7546.25       529.93 o                         
   1   5   1       5508.79       5719.77       305.81 o                         
   2   5   1       1036.90       1149.04       114.21 o                         
   3   5   1       3226.52       2304.39       140.03 o                         
   4   5   1        150.59        184.27         8.11 o                         
   5   5   1       7830.70       7549.18       194.91 o                         
   6   5   1       1283.64       1302.26        39.88 o                         
   7   5   1       3977.38       4130.70       125.26 o                         
   8   5   1        668.61        628.62        25.52 o                         
  -8   6   1         58.47         68.60         7.78 o                         
  -7   6   1       3920.55       4230.18       156.95 o                         
  -6   6   1       2495.70       2708.30        77.77 o                         
  -5   6   1         12.76         15.87         7.62 o                         
  -4   6   1          2.87         16.91         4.31 o                         
  -3   6   1       4162.15       3335.17       101.55 o                         
  -2   6   1       1512.97       1571.18        99.22 o                         
  -1   6   1       6107.06       5676.07       307.12 o                         
   0   6   1      13276.34      12729.31       663.61 o                         
   1   6   1         33.03         81.85        18.96 o                         
   2   6   1      19769.74      18590.42       957.95 o                         
   3   6   1      18428.82      16420.90       417.65 o                         
   4   6   1        134.93        138.22         8.54 o                         
   5   6   1          7.68         25.74         5.60 o                         
   6   6   1        272.97        276.28        12.50 o                         
   7   6   1         17.11         41.20         5.67 o                         
   8   6   1        203.41        221.61        13.69 o                         
  -8   7   1        959.75        920.12        43.47 o                         
  -7   7   1        618.69        680.25        30.57 o                         
  -6   7   1        320.03        287.48        15.51 o                         
  -5   7   1         18.93         20.46         5.04 o                         
  -4   7   1       3259.62       2973.81       108.46 o                         
  -3   7   1       6952.60       6165.98       187.61 o                         
  -2   7   1       3796.27       3605.19       125.67 o                         
  -1   7   1      32489.79      27731.63      1424.75 o                         
   0   7   1       5418.90       4938.12       225.75 o                         
   1   7   1        136.49        125.83        21.89 o                         
   2   7   1       2629.85       2343.96        93.41 o                         
   3   7   1       7497.03       7323.94       219.11 o                         
   4   7   1       2283.26       2336.52        72.35 o                         
   5   7   1        747.10        788.83        30.34 o                         
   6   7   1        268.30        231.00        13.38 o                         
   7   7   1         88.27         96.00         9.01 o                         
   8   7   1       1229.65       1141.96        52.10 o                         
  -8   8   1        428.06        443.10        39.94 o                         
  -7   8   1        749.09        771.57        37.94 o                         
  -6   8   1       2165.17       2025.17       109.98 o                         
  -5   8   1        907.48        839.44        59.79 o                         
  -4   8   1        259.13        283.24        15.27 o                         
  -3   8   1        436.30        484.78        21.78 o                         
  -2   8   1          2.21          3.24         6.69 o                         
  -1   8   1        323.98        295.05        18.22 o                         
   0   8   1        701.75        779.33        40.09 o                         
   1   8   1       4356.79       4063.88       131.47 o                         
   2   8   1       4367.58       4013.84       127.00 o                         
   3   8   1       4198.05       3801.88       129.70 o                         
   4   8   1       4433.02       4559.92       149.92 o                         
   5   8   1       9523.34       7430.02       666.37 o                         
   6   8   1        150.25        153.08        11.60 o                         
   7   8   1         25.46         47.17         6.93 o                         
   8   8   1        772.59        721.31        59.91 o                         
  -7   9   1         23.95         26.38         6.45 o                         
  -6   9   1        285.17        341.16        22.25 o                         
  -5   9   1       4015.56       4349.15       228.57 o                         
  -4   9   1        982.66       1027.30        40.39 o                         
  -3   9   1       1870.16       1946.48        69.84 o                         
  -2   9   1      11859.88      10678.46       417.91 o                         
  -1   9   1       1687.47       1786.93        69.72 o                         
   0   9   1        717.22        760.15        34.29 o                         
   1   9   1        130.40        114.61        11.05 o                         
   2   9   1       3289.77       3172.60       113.67 o                         
   3   9   1        623.97        758.90        31.00 o                         
   4   9   1        824.47        896.03        40.90 o                         
   5   9   1       5549.00       5242.78       227.33 o                         
   6   9   1         88.88         82.53         8.65 o                         
   7   9   1       1811.90       1843.00       129.50 o                         
  -7  10   1        579.66        564.04        35.67 o                         
  -6  10   1       1842.95       1910.74        85.26 o                         
  -5  10   1        885.70        946.15        46.08 o                         
  -4  10   1       1944.46       1739.21       145.46 o                         
  -3  10   1        800.75        842.41        34.35 o                         
  -2  10   1       1847.99       2063.91        85.14 o                         
  -1  10   1        836.65        853.74        38.46 o                         
   0  10   1       1255.68       1435.73        58.49 o                         
   1  10   1       5766.18       5838.84       202.16 o                         
   2  10   1       6852.02       6822.65       233.07 o                         
   3  10   1        511.99        443.45        21.57 o                         
   4  10   1       5573.87       4932.17       609.04 o                         
   5  10   1        845.20        732.41        72.38 o                         
   6  10   1        231.84        249.63        17.02 o                         
   7  10   1         58.73         67.56         8.39 o                         
  -7  11   1         19.08         52.42        12.48 o                         
  -6  11   1         48.49         37.27         7.13 o                         
  -5  11   1       1019.74       1087.95        51.86 o                         
  -4  11   1        715.22        777.19        48.05 o                         
  -3  11   1        311.30        251.71        18.71 o                         
  -2  11   1        264.68        263.67        21.98 o                         
  -1  11   1       2668.68       2823.79       123.26 o                         
   0  11   1       5234.33       5874.59       262.47 o                         
   1  11   1       2344.58       2556.64       108.77 o                         
   2  11   1        281.87        289.23        23.48 o                         
   3  11   1       4561.99       2774.68       156.87 o                         
   4  11   1        166.73        140.77        11.84 o                         
   5  11   1        936.08       1076.95        51.35 o                         
   6  11   1         68.61         75.35         9.06 o                         
   7  11   1        577.67        534.21        44.93 o                         
  -6  12   1       2138.88       2200.77       117.37 o                         
  -5  12   1        135.89        140.57        12.72 o                         
  -4  12   1        673.81        662.82        42.25 o                         
  -3  12   1          2.27         13.07         5.39 o                         
  -2  12   1         11.30         27.46         9.99 o                         
  -1  12   1       3636.04       3757.93       199.46 o                         
   0  12   1       4164.09       4219.46       223.73 o                         
   1  12   1        290.73        353.23        41.19 o                         
   2  12   1       1101.59        698.85        66.15 o                         
   3  12   1         12.08         20.33         7.39 o                         
   4  12   1          8.93         24.53         6.41 o                         
   5  12   1        103.24        123.27        11.76 o                         
   6  12   1       4721.02       4705.45       198.41 o                         
  -5  13   1        972.50        972.35        56.00 o                         
  -4  13   1       7145.15       7546.05       615.90 o                         
  -3  13   1        186.12        200.95        29.96 o                         
  -2  13   1       1226.14       1354.13       113.58 o                         
  -1  13   1        653.76        629.64        42.80 o                         
   0  13   1       8322.26       8240.74       426.29 o                         
   1  13   1       2724.66       2871.77       220.92 o                         
   2  13   1         25.91         18.10        10.61 o                         
   3  13   1       2468.91       2306.09       103.03 o                         
   4  13   1         75.02         80.22        18.91 o                         
   5  13   1          1.57          4.99         5.99 o                         
  -5  14   1       1665.88       1637.46       126.06 o                         
  -4  14   1        110.40        157.27        24.96 o                         
  -3  14   1        319.34        337.00        37.44 o                         
  -2  14   1        634.05        731.30        47.21 o                         
  -1  14   1         63.31         52.42        17.47 o                         
   0  14   1       1672.65       1721.13        97.08 o                         
   1  14   1       2335.86       2466.12       190.97 o                         
   2  14   1          3.46         14.72         8.35 o                         
   3  14   1        129.58        158.52        24.96 o                         
   4  14   1        972.93       1134.45        93.61 o                         
  -4  15   1        339.58        381.94        37.44 o                         
  -3  15   1        768.98        854.87        72.39 o                         
  -2  15   1        618.58        733.79        64.90 o                         
   0  15   1        420.99        439.35        44.93 o                         
   1  15   1       8091.66       8857.04       455.77 o                         
   2  15   1        701.35        769.99        68.65 o                         
   3  15   1       1005.28       1034.60        86.12 o                         
   4  15   1        190.95        175.99        23.72 o                         
  -3  16   1        419.17        359.47        37.44 o                         
  -2  16   1        169.86        164.28        15.81 o                         
  -1  16   1         10.02         19.97        11.23 o                         
   1  16   1       1499.89       1938.14       149.78 o                         
   2  16   1        686.77        740.03        63.66 o                         
  -8   0   2        181.80        201.24        21.13 o                         
  -6   0   2        835.28        914.03        41.98 o                         
  -4   0   2     110240.20     108370.67      7764.06 o                         
  -2   0   2      62314.72      66248.25      4743.76 o                         
   2   0   2        590.58       1026.79        57.56 o                         
   4   0   2       3268.83       3480.82       183.13 o                         
   6   0   2       8427.43       8994.46       377.29 o                         
   8   0   2       1308.00       1482.60        68.44 o                         
  -9   1   2       5590.40       5230.08       213.83 o                         
  -8   1   2        855.13        986.97        42.42 o                         
  -7   1   2          2.83         18.94         4.97 o                         
  -6   1   2       3971.32       3998.99       114.67 o                         
  -5   1   2       5317.58       5228.90       137.77 o                         
  -4   1   2         67.96        230.27        31.83 o                         
  -3   1   2       2150.62       2983.57       153.12 o                         
  -2   1   2          3.55         17.76         4.70 o                         
  -1   1   2       2442.23       3374.90       110.95 o                         
   0   1   2      12420.78      15976.71       807.92 o                         
   1   1   2      65677.05      36792.16      2630.87 o                         
   2   1   2      68427.05      64222.64      3243.58 o                         
   3   1   2         39.69         19.99         4.33 o                         
   4   1   2       1689.83       2249.66       126.39 o                         
   5   1   2       1617.45       1765.57        45.79 o                         
   6   1   2       7713.67       7802.44       254.76 o                         
   7   1   2       2808.00       3007.14       101.81 o                         
   8   1   2        158.69        216.52        11.93 o                         
   9   1   2       1787.17       1430.88        78.99 o                         
  -9   2   2       1444.00       1238.02        56.69 o                         
  -8   2   2         45.81         60.42         8.88 o                         
  -7   2   2       1246.38       1260.76        52.65 o                         
  -6   2   2        124.47        148.13         8.78 o                         
  -5   2   2       3019.26       2735.36        73.74 o                         
  -4   2   2       3995.16       3873.80       216.26 o                         
  -3   2   2      38824.52      33080.93      2280.20 o                         
  -2   2   2        440.21        702.48        25.09 o                         
  -1   2   2        244.37        361.53        21.28 o                         
   0   2   2       4894.53       3656.69       227.13 o                         
   1   2   2      18882.84      18512.97       878.17 o                         
   2   2   2       4573.84       5933.01       192.61 o                         
   3   2   2      34771.38      38364.05      1715.73 o                         
   4   2   2         20.40         28.07         4.65 o                         
   5   2   2          3.97         16.49         4.13 o                         
   6   2   2       1096.65       1104.53        34.41 o                         
   7   2   2       8499.71       8896.00       263.82 o                         
   8   2   2       1863.18       2027.93        63.85 o                         
  -9   3   2       7680.31       6629.83       340.68 o                         
  -8   3   2         80.21         73.16        10.55 o                         
  -7   3   2         30.65         36.36         5.38 o                         
  -6   3   2          0.76          9.42         3.85 o                         
  -5   3   2      10178.91       9970.77       256.23 o                         
  -4   3   2        292.08        321.38        29.56 o                         
  -3   3   2       6847.00       6169.61       958.46 o                         
  -2   3   2       3113.26       4155.64       139.84 o                         
  -1   3   2        163.86        371.10        23.89 o                         
   0   3   2       6859.03       4578.12       197.68 o                         
   1   3   2     126775.40      79589.64      3385.16 o                         
   2   3   2       1682.50       1749.30        62.79 o                         
   3   3   2       1586.65       1385.27        82.35 o                         
   4   3   2       1741.20       2264.30        72.89 o                         
   5   3   2       6196.09       6778.93       165.68 o                         
   6   3   2        133.12        141.35         8.99 o                         
   7   3   2       2651.81       2757.08        85.59 o                         
   8   3   2         87.53        108.68         9.01 o                         
  -8   4   2          2.78         17.93         8.29 o                         
  -7   4   2         11.58         23.99         5.33 o                         
  -6   4   2       2744.39       2801.79        75.75 o                         
  -5   4   2       1142.33       1036.91        28.82 o                         
  -4   4   2      16335.80      14456.20       426.31 o                         
  -2   4   2       3070.43       3827.49       167.42 o                         
  -1   4   2       5586.20       6639.18       456.60 o                         
   0   4   2        250.11        256.32        30.70 o                         
   1   4   2       6317.93       6270.30       269.27 o                         
   2   4   2       2335.87       2362.98        93.42 o                         
   3   4   2       6906.41       6949.51       332.23 o                         
   4   4   2       1382.52       1556.83        43.46 o                         
   5   4   2        816.31        978.68        28.96 o                         
   6   4   2       1126.71       1141.50        38.37 o                         
   7   4   2       8238.45       8795.31       286.29 o                         
   8   4   2         19.84         30.36         5.55 o                         
  -8   5   2        538.38        527.31        22.16 o                         
  -7   5   2       4166.38       4467.36       148.58 o                         
  -6   5   2       1539.22       1555.68        47.53 o                         
  -5   5   2       2387.80       2367.20        64.29 o                         
  -4   5   2          1.07         34.09         8.35 o                         
  -3   5   2       3354.39       1946.88       179.74 o                         
  -2   5   2       2424.23       1290.47       127.31 o                         
  -1   5   2       7928.86       6752.85      1062.06 o                         
   0   5   2         37.81         28.47         9.18 o                         
   1   5   2        153.60        179.07        22.49 o                         
   2   5   2       9526.35       7805.56       409.96 o                         
   3   5   2       3828.75       3695.25       194.42 o                         
   4   5   2        399.91        390.72        13.03 o                         
   5   5   2       2521.77       2662.49        76.08 o                         
   6   5   2       5289.06       5195.49       144.69 o                         
   7   5   2        375.36        373.23        16.29 o                         
   8   5   2        758.16        764.93        32.60 o                         
  -8   6   2        753.95        745.94        33.04 o                         
  -7   6   2        617.71        684.59        30.99 o                         
  -6   6   2         22.25         36.81         5.49 o                         
  -5   6   2        435.04        428.11        16.53 o                         
  -4   6   2      11573.19       9989.84       273.18 o                         
  -3   6   2        207.90        223.33        15.47 o                         
  -2   6   2       1974.33       2118.33       126.59 o                         
  -1   6   2       5302.00       5521.93       299.61 o                         
   0   6   2       9007.76       7583.04       403.33 o                         
   1   6   2       4013.26       3874.65       216.66 o                         
   2   6   2       4023.61       3937.33       219.76 o                         
   3   6   2       1810.91       1952.25        54.77 o                         
   4   6   2        261.52        265.55        10.85 o                         
   5   6   2        212.46        253.06        11.11 o                         
   6   6   2         27.32         39.37         6.88 o                         
   7   6   2        571.68        609.44        22.82 o                         
   8   6   2       4985.08       5035.50       211.86 o                         
  -8   7   2         14.97         18.06         7.46 o                         
  -7   7   2       1162.28       1132.47        46.80 o                         
  -6   7   2       6424.67       6298.67       206.19 o                         
  -5   7   2       7864.92       7774.56       252.86 o                         
  -4   7   2       4548.69       4511.41       150.76 o                         
  -3   7   2       3637.36       3295.87       117.11 o                         
  -2   7   2       2321.13       2030.47        88.61 o                         
  -1   7   2          5.04         55.50        17.20 o                         
   0   7   2       3252.04       3346.87       160.38 o                         
   1   7   2      35051.16      31883.01      1337.79 o                         
   2   7   2      12992.06      11633.32       383.49 o                         
   3   7   2         78.90         92.68        11.96 o                         
   4   7   2       3558.07       3523.06       107.00 o                         
   5   7   2        756.59        785.53        31.01 o                         
   6   7   2       2413.72       2367.56        81.04 o                         
   7   7   2         18.02         33.85         6.30 o                         
   8   7   2          1.83          8.95         5.25 o                         
  -8   8   2         48.28         41.19        11.23 o                         
  -7   8   2       1259.51       1321.31        61.57 o                         
  -6   8   2         25.17         38.72         6.75 o                         
  -5   8   2       3033.87       2907.29       169.51 o                         
  -4   8   2         48.35         56.55         7.92 o                         
  -3   8   2       4091.21       3954.74       134.20 o                         
  -2   8   2        918.93        826.03        32.81 o                         
  -1   8   2       1198.67       1274.80        52.35 o                         
   0   8   2       4624.12       4434.26       160.62 o                         
   1   8   2       3761.33       3691.23       131.46 o                         
   2   8   2          3.92          8.66         4.51 o                         
   3   8   2       7401.90       7066.12       233.74 o                         
   4   8   2         42.86         67.67         7.08 o                         
   5   8   2        926.78        854.68        65.22 o                         
   6   8   2        158.47        219.78        14.54 o                         
   7   8   2      11622.27      11417.35       434.48 o                         
  -7   9   2        746.75        701.58        43.22 o                         
  -6   9   2          3.49         12.92         6.04 o                         
  -5   9   2       7157.58       7441.50       384.36 o                         
  -4   9   2        111.43        116.42        12.17 o                         
  -3   9   2       3794.13       3895.77       132.95 o                         
  -2   9   2       1447.60       1429.49        59.92 o                         
  -1   9   2       3297.33       3550.77       127.72 o                         
   0   9   2       1702.63       1684.84        65.01 o                         
   1   9   2       3689.11       3676.81       149.77 o                         
   2   9   2        564.69        537.86        25.61 o                         
   3   9   2       8885.29       8965.25       294.46 o                         
   4   9   2       1729.37       1383.00       107.24 o                         
   5   9   2       1914.48       1643.60       118.00 o                         
   6   9   2        891.84        801.23        50.80 o                         
   7   9   2        206.75        227.96        13.67 o                         
  -7  10   2        461.63        504.26        33.09 o                         
  -6  10   2       1059.10       1152.77        54.27 o                         
  -5  10   2        261.96        330.13        20.83 o                         
  -4  10   2       7066.27       7265.38       375.53 o                         
  -3  10   2       4385.64       3824.82       160.08 o                         
  -2  10   2          3.13         27.35         7.08 o                         
  -1  10   2      11858.95      11767.97       392.70 o                         
   0  10   2      15620.08      15922.90       525.07 o                         
   1  10   2         93.10         74.21        10.82 o                         
   2  10   2       2040.08       2133.72        80.71 o                         
   3  10   2       1446.57       1279.48        68.75 o                         
   4  10   2        797.66        514.67        50.55 o                         
   5  10   2        480.97        356.54        26.82 o                         
   6  10   2          3.49          5.51         5.67 o                         
   7  10   2       1718.12       1768.26       114.18 o                         
  -7  11   2        913.53        967.20        76.14 o                         
  -6  11   2       4062.15       4202.16       178.71 o                         
  -5  11   2         18.92         20.68         6.28 o                         
  -4  11   2        187.37        244.09        18.08 o                         
  -3  11   2        393.16        327.62        23.59 o                         
  -2  11   2       4093.82       4370.49       179.46 o                         
  -1  11   2       3311.87       3478.15       145.58 o                         
   0  11   2        405.94        473.93        32.39 o                         
   1  11   2        761.42        724.72        40.60 o                         
   2  11   2      11410.91      10656.00       442.07 o                         
   3  11   2       4558.77       3805.28       285.37 o                         
   4  11   2       1687.07       1615.88       110.08 o                         
   5  11   2         66.08         74.32         9.57 o                         
   6  11   2        644.20        687.13        34.29 o                         
  -6  12   2         25.07         23.30         7.80 o                         
  -5  12   2         18.61         23.45         8.08 o                         
  -4  12   2       1582.68       1598.88        89.55 o                         
  -3  12   2        220.79        212.00        16.03 o                         
  -2  12   2        368.90        433.11        47.43 o                         
  -1  12   2        403.74        490.15        38.69 o                         
   0  12   2       2695.95       2765.74       155.40 o                         
   1  12   2        123.15        127.54        16.17 o                         
   2  12   2       3636.23       2409.10       132.81 o                         
   3  12   2       4350.42       3804.91       163.79 o                         
   4  12   2        105.28         98.45         9.61 o                         
   5  12   2       1333.35       1331.13        60.98 o                         
   6  12   2          7.62          7.38         4.68 o                         
  -5  13   2       3266.36       3372.70       224.67 o                         
  -4  13   2        519.68        479.13        55.54 o                         
  -3  13   2       1204.01       1271.75       104.85 o                         
  -2  13   2        308.04        287.08        36.20 o                         
  -1  13   2        198.91        201.08        22.01 o                         
   0  13   2        183.87        213.62        22.06 o                         
   1  13   2        874.59        919.77        82.38 o                         
   2  13   2       2799.42       1823.03       127.87 o                         
   3  13   2         83.63         94.25        11.48 o                         
   4  13   2       2358.80       2531.02       112.97 o                         
   5  13   2        192.84        203.40        19.11 o                         
  -5  14   2         36.17         61.16        14.98 o                         
  -4  14   2         17.09         23.72        12.48 o                         
  -3  14   2       1432.01       1523.88       122.32 o                         
  -2  14   2       2960.52       3017.80       228.41 o                         
  -1  14   2       1073.86       1056.30        63.53 o                         
   0  14   2        460.41        445.55        33.09 o                         
   1  14   2        189.15        217.18        32.45 o                         
   2  14   2        842.08        931.38        57.37 o                         
   3  14   2       2894.46       3291.79       175.63 o                         
   4  14   2        189.91        180.98        26.21 o                         
   5  14   2          4.73          9.99         9.99 o                         
  -4  15   2        149.24        205.95        26.21 o                         
  -3  15   2          8.53         24.96         9.99 o                         
  -2  15   2       1145.44       1377.84       111.09 o                         
   0  15   2       1525.54       1570.06       126.06 o                         
   1  15   2       3033.13       3038.63       162.40 o                         
   2  15   2        128.50        167.87        18.08 o                         
   3  15   2        751.24        914.78        78.63 o                         
   4  15   2        492.68        623.96        54.92 o                         
  -3  16   2       1058.66       1118.23        93.61 o                         
  -2  16   2        134.38        145.33        14.54 o                         
  -1  16   2          0.65          7.49         9.99 o                         
   0  16   2        964.90        953.57       104.22 o                         
   1  16   2         16.85         38.69        13.73 o                         
   2  16   2       1412.36       1545.10       121.07 o                         
  -9   0   3         41.38         32.21         8.35 o                         
  -7   0   3      24501.37      24999.68      1272.15 o                         
  -5   0   3       2074.57       2056.18       104.47 o                         
  -3   0   3      13072.01       6248.92       470.56 o                         
  -1   0   3       6225.16       9086.11       464.14 o                         
   1   0   3         54.97        100.41         7.94 o                         
   3   0   3      17497.58      19584.57       996.33 o                         
   5   0   3       5384.65       5598.39       236.11 o                         
   7   0   3       2213.36       2246.19       191.84 o                         
  -9   1   3         59.51         57.09         7.07 o                         
  -8   1   3         50.13         45.78         7.74 o                         
  -7   1   3         14.21         51.62         9.82 o                         
  -6   1   3       2499.28       2351.90        65.99 o                         
  -5   1   3       1147.54       1181.10        37.17 o                         
  -4   1   3        383.75        342.04        23.83 o                         
  -3   1   3       2790.18       3924.30       166.68 o                         
  -2   1   3      20740.66      26130.91       762.56 o                         
  -1   1   3      10555.58      14053.25       505.13 o                         
   0   1   3          8.47         16.28         3.31 o                         
   1   1   3      20481.55      22669.24       810.30 o                         
   2   1   3       3220.53       3803.62       140.24 o                         
   3   1   3       5102.18       5946.55       357.03 o                         
   4   1   3       1037.16        992.76        31.10 o                         
   5   1   3       7078.83       7205.59       184.90 o                         
   6   1   3       1212.91       1394.36        50.45 o                         
   7   1   3          2.45          9.12         4.46 o                         
   8   1   3          1.83         11.79         4.37 o                         
  -9   2   3        199.91        197.94        14.64 o                         
  -8   2   3       2633.80       2788.99       106.56 o                         
  -7   2   3        155.78        213.16        22.80 o                         
  -6   2   3         38.19         45.92         5.38 o                         
  -5   2   3         40.92         82.11         5.94 o                         
  -4   2   3         40.14         23.56         6.16 o                         
  -3   2   3       7961.55       9385.18       392.34 o                         
  -2   2   3      13168.83      15744.10       463.04 o                         
  -1   2   3       4181.71       4938.70       250.83 o                         
   0   2   3       2175.73       2283.53       121.07 o                         
   1   2   3       3131.87       3645.22       158.18 o                         
   2   2   3        664.83        837.91        31.11 o                         
   3   2   3        199.18        351.89        22.70 o                         
   4   2   3       8086.29       7113.41       230.98 o                         
   5   2   3        152.93        189.04         9.12 o                         
   6   2   3       3941.25       4113.33       115.03 o                         
   7   2   3        262.84        234.12        19.34 o                         
   8   2   3       2027.55       2135.46        73.68 o                         
  -9   3   3        330.44        247.95        20.24 o                         
  -8   3   3       1221.98       1386.02        56.30 o                         
  -7   3   3        976.28       1011.00        60.52 o                         
  -6   3   3       8343.05       8103.09       208.79 o                         
  -5   3   3        248.06        251.79        11.09 o                         
  -4   3   3         88.02        101.79        12.77 o                         
  -3   3   3         90.66        111.08        18.23 o                         
  -2   3   3      23091.72      24626.58       883.32 o                         
  -1   3   3       1025.97       1244.90        52.04 o                         
   0   3   3       1145.20       1219.37       141.67 o                         
   1   3   3      35578.25      33328.34      1483.44 o                         
   2   3   3         58.79         78.77         7.72 o                         
   3   3   3       6955.50       7089.82       304.76 o                         
   4   3   3        647.43        833.29        24.74 o                         
   5   3   3         38.41         35.15         4.13 o                         
   6   3   3       5787.53       5762.20       149.43 o                         
   7   3   3        320.27        311.90        14.57 o                         
   8   3   3          1.94         15.65         4.95 o                         
  -8   4   3        304.76        372.84        23.51 o                         
  -7   4   3      11180.95      11503.91       416.66 o                         
  -6   4   3        564.69        565.00        19.34 o                         
  -5   4   3       5875.55       5657.40       147.43 o                         
  -4   4   3       1578.22       1492.05        49.07 o                         
  -3   4   3        124.62        242.14        26.21 o                         
  -2   4   3       2867.84       3621.93       159.25 o                         
  -1   4   3       3524.80       4155.29       291.05 o                         
   0   4   3      52910.42      41461.48      2204.00 o                         
   1   4   3        772.73       1061.12        59.45 o                         
   2   4   3       3986.31       4679.82       160.27 o                         
   3   4   3       4038.91       4267.53       191.60 o                         
   4   4   3       6569.18       6271.20       162.13 o                         
   5   4   3         71.14         87.04         6.41 o                         
   6   4   3       2027.10       2322.83        79.80 o                         
   7   4   3         37.97         55.70         6.59 o                         
   8   4   3          9.31         17.37         5.56 o                         
  -8   5   3        435.25        409.23        21.68 o                         
  -7   5   3        180.63        258.49        14.71 o                         
  -6   5   3       7046.54       7239.98       215.37 o                         
  -5   5   3          8.62         23.90         3.95 o                         
  -4   5   3       5144.91       4876.93       136.45 o                         
  -3   5   3        866.40        738.79        67.40 o                         
  -2   5   3       3965.55       2861.78       242.14 o                         
  -1   5   3      23323.22      20166.83      2047.36 o                         
   0   5   3        963.34       1144.16        75.43 o                         
   1   5   3      10235.20      10068.95       429.17 o                         
   2   5   3       4933.98       5027.36       259.71 o                         
   3   5   3       4974.73       4521.23       127.30 o                         
   4   5   3        966.66        895.23        26.60 o                         
   5   5   3       3591.98       3670.29       103.24 o                         
   6   5   3         21.53         22.42         4.55 o                         
   7   5   3        349.23        389.11        15.41 o                         
   8   5   3         91.51         85.76         8.34 o                         
  -8   6   3          8.00          7.24         6.71 o                         
  -7   6   3       3118.78       3429.78       129.17 o                         
  -6   6   3          2.76         12.28         4.98 o                         
  -5   6   3        182.96        158.85         9.34 o                         
  -4   6   3       3264.63       3043.89        95.19 o                         
  -3   6   3      15036.57      14057.50       503.88 o                         
  -2   6   3       1505.48        937.24       104.85 o                         
  -1   6   3       7717.66       6413.77       459.32 o                         
   0   6   3       5155.76       5198.76       232.26 o                         
   1   6   3         95.51        100.88        23.60 o                         
   2   6   3       4611.07       4279.24       290.85 o                         
   3   6   3       4116.23       3980.32       104.73 o                         
   4   6   3        319.30        484.40        16.55 o                         
   5   6   3       2320.29       2365.51        68.07 o                         
   6   6   3       3869.07       3879.34       108.84 o                         
   7   6   3        873.01        894.60        30.80 o                         
   8   6   3       2184.39       2144.24        93.43 o                         
  -8   7   3        578.37        590.59        36.19 o                         
  -7   7   3       1463.12       1550.52        61.62 o                         
  -6   7   3        803.67        880.13        33.68 o                         
  -5   7   3       4860.58       4806.23       158.41 o                         
  -4   7   3      11206.31      10283.17       330.95 o                         
  -3   7   3        828.31        796.83        35.46 o                         
  -2   7   3       4712.05       4182.86       144.17 o                         
  -1   7   3      10640.17      10911.16       473.08 o                         
   0   7   3         12.78         31.92        11.56 o                         
   1   7   3       7209.50       7573.83       335.93 o                         
   2   7   3       1448.13       1710.72        58.36 o                         
   3   7   3        999.11       1099.56        34.03 o                         
   4   7   3         18.30         55.84         5.85 o                         
   5   7   3       7858.28       5077.27       281.30 o                         
   6   7   3        369.30        382.88        17.83 o                         
   7   7   3        107.46        120.20        10.25 o                         
   8   7   3        646.88        645.89        31.69 o                         
  -8   8   3       1010.47        940.99        74.89 o                         
  -7   8   3         85.59         99.87        10.94 o                         
  -6   8   3       3012.45       2922.99       109.99 o                         
  -5   8   3        845.40        871.65        54.41 o                         
  -4   8   3        522.92        606.01        36.56 o                         
  -3   8   3          8.63         38.05         9.19 o                         
  -2   8   3       3630.97       3358.14        99.65 o                         
  -1   8   3       8751.07       8793.71       267.05 o                         
   0   8   3      11019.74      10727.36       361.57 o                         
   1   8   3       7628.99       7605.42       235.75 o                         
   2   8   3         19.45         28.62         5.43 o                         
   3   8   3        919.63        907.25        35.51 o                         
   4   8   3       8084.82       7985.73       258.99 o                         
   5   8   3        355.65        337.07        36.75 o                         
   6   8   3        569.24        525.75        35.01 o                         
   7   8   3        142.64        160.23        11.16 o                         
  -7   9   3       1449.94       1592.99        88.25 o                         
  -6   9   3       3002.56       2962.65       157.52 o                         
  -5   9   3       1247.01       1351.81        89.24 o                         
  -4   9   3         20.21         25.00         6.34 o                         
  -3   9   3        581.16        491.81        25.19 o                         
  -2   9   3       1504.18       1457.10        53.78 o                         
  -1   9   3        383.64        443.79        22.68 o                         
   0   9   3        294.83        358.15        19.96 o                         
   1   9   3       5575.57       5971.34       232.46 o                         
   2   9   3         57.29         90.22        19.08 o                         
   3   9   3       3458.11       3564.93       121.88 o                         
   4   9   3        518.64        459.49        39.55 o                         
   5   9   3        917.65        818.94        59.99 o                         
   6   9   3        807.64        863.53        36.31 o                         
   7   9   3       3725.15       3715.87       158.17 o                         
  -7  10   3        628.15        681.70        41.92 o                         
  -6  10   3        545.76        514.93        29.85 o                         
  -5  10   3         61.34         84.56        14.05 o                         
  -4  10   3        356.55        349.18        26.26 o                         
  -3  10   3       9481.52       9148.37       387.38 o                         
  -2  10   3        229.29        237.24        14.03 o                         
  -1  10   3        330.03        323.04        44.07 o                         
   0  10   3       4800.28       4503.09       173.26 o                         
   1  10   3       3823.36       4363.44       175.63 o                         
   2  10   3        197.88        192.59        14.81 o                         
   3  10   3        138.87        162.08        12.50 o                         
   4  10   3        630.60        627.53        60.86 o                         
   5  10   3        114.07        109.35        11.35 o                         
   6  10   3       1063.07       1159.04        54.02 o                         
   7  10   3       2112.16       2066.55        97.39 o                         
  -7  11   3         45.72         52.42        12.48 o                         
  -6  11   3        153.64        150.77        15.81 o                         
  -5  11   3        379.68        407.93        24.17 o                         
  -4  11   3       5306.53       5300.56       224.34 o                         
  -3  11   3       1638.97       1400.21       124.47 o                         
  -2  11   3        161.88        172.36        14.99 o                         
  -1  11   3       4861.68       4911.08       198.51 o                         
   0  11   3          8.24         15.03        20.01 o                         
   1  11   3          5.57         23.42        11.53 o                         
   2  11   3       1628.75       1465.67        55.71 o                         
   3  11   3        509.96        410.22        55.21 o                         
   4  11   3       1602.20       1685.43        77.78 o                         
   5  11   3       1388.04       1339.50        72.16 o                         
   6  11   3       1813.74       2014.28       102.06 o                         
  -6  12   3        254.87        285.62        22.01 o                         
  -5  12   3       1409.45       1460.46        81.61 o                         
  -4  12   3        348.37        400.64        28.59 o                         
  -3  12   3       1019.96        955.67        56.46 o                         
  -2  12   3       2555.67       2820.59       217.18 o                         
  -1  12   3        200.44        213.58        26.21 o                         
   0  12   3        766.36        737.96        51.17 o                         
   1  12   3         71.33         84.26        14.04 o                         
   2  12   3       4397.81       3264.44       175.63 o                         
   3  12   3        482.21        377.91        20.18 o                         
   4  12   3        234.38        257.77        15.67 o                         
   5  12   3        550.17        600.65        31.12 o                         
   6  12   3        660.69        621.60        44.87 o                         
  -5  13   3          9.02          9.21         6.90 o                         
  -4  13   3       1534.85       1565.11       102.35 o                         
  -3  13   3        505.53        579.15        54.92 o                         
  -1  13   3        644.45        676.46        45.45 o                         
   0  13   3         68.10         92.25        18.10 o                         
   1  13   3        904.43        933.50        82.38 o                         
   2  13   3        305.95        276.27        23.14 o                         
   3  13   3        190.42        200.28        16.77 o                         
   4  13   3        252.36        249.63        16.93 o                         
   5  13   3       1473.64       1448.67        64.58 o                         
  -5  14   3        645.25        610.35        53.67 o                         
  -4  14   3         26.64         26.21        13.73 o                         
  -3  14   3       1149.63       1382.84       111.09 o                         
  -2  14   3         37.86         79.88        18.72 o                         
  -1  14   3        121.16        127.31        23.72 o                         
   0  14   3       1612.52       1731.07       138.55 o                         
   1  14   3       5077.81       5619.82       293.90 o                         
   2  14   3       2797.18       2939.67       158.42 o                         
   3  14   3        866.64       1049.29        63.10 o                         
   4  14   3        129.78        153.52        23.72 o                         
   5  14   3        261.95        243.39        34.95 o                         
  -4  15   3        268.17        324.37        27.46 o                         
  -3  15   3       5605.29       5871.97       430.62 o                         
  -2  15   3        711.68        787.46        68.65 o                         
   0  15   3        742.90        745.03        67.40 o                         
   1  15   3         59.28         44.36        10.12 o                         
   2  15   3        392.75        376.45        28.24 o                         
   3  15   3       1217.77       1582.54       126.06 o                         
   4  15   3        331.17        314.54        33.70 o                         
  -2  16   3       1404.06       1463.18       131.68 o                         
  -1  16   3         68.22        103.60        18.72 o                         
   0  16   3        475.95        494.98        33.09 o                         
   1  16   3       1057.90       1053.15        60.90 o                         
   2  16   3       2693.74       3113.91       233.41 o                         
  -8   0   4       8240.95       9325.82       480.92 o                         
  -6   0   4         87.04        167.73        26.84 o                         
  -4   0   4      25769.19      21406.76      1095.97 o                         
  -2   0   4      22150.07      30605.46      1347.01 o                         
   0   0   4        352.05        575.91        40.57 o                         
   2   0   4      14159.14      17471.76       886.02 o                         
   4   0   4      11681.15      10697.08       445.27 o                         
   6   0   4         25.20         68.51         9.78 o                         
   8   0   4       6336.00       6783.98       286.09 o                         
  -9   1   4        613.40        549.25        24.95 o                         
  -8   1   4         58.74         91.74        10.08 o                         
  -7   1   4        177.36        220.31        21.44 o                         
  -6   1   4         21.07         42.57         6.47 o                         
  -5   1   4       5756.46       5900.45       189.34 o                         
  -4   1   4       2498.48       2441.26       109.12 o                         
  -3   1   4      10435.71      11377.03       594.12 o                         
  -2   1   4      99661.54     114336.15      5659.77 o                         
  -1   1   4         23.73         35.96         5.55 o                         
   0   1   4       1422.74       1996.66        86.47 o                         
   1   1   4       6024.31       6966.09       224.84 o                         
   2   1   4      20190.42      22706.29      1007.51 o                         
   3   1   4       4311.71       5303.01       370.73 o                         
   4   1   4       1282.57       1362.78        40.97 o                         
   5   1   4       1655.34       1686.64        43.52 o                         
   6   1   4        906.49        994.18        31.79 o                         
   7   1   4        221.82        224.83        13.61 o                         
   8   1   4       4290.33       4490.77       135.03 o                         
  -9   2   4       1641.46       1347.65        75.02 o                         
  -8   2   4       2608.12       2689.14       103.13 o                         
  -7   2   4      13323.44      13237.24      1764.09 o                         
  -6   2   4        969.14       1024.07        45.13 o                         
  -5   2   4       1063.55       1070.93        32.65 o                         
  -4   2   4       6738.60       5798.99       249.93 o                         
  -3   2   4      16343.01      17209.77       678.95 o                         
  -2   2   4       1726.35       2000.05        70.35 o                         
  -1   2   4       5695.29       7337.69       279.26 o                         
   0   2   4        475.23        578.59        30.25 o                         
   1   2   4       3232.43       3873.31       143.23 o                         
   2   2   4       3383.10       3922.30       130.11 o                         
   3   2   4      26468.45      25655.03      1304.36 o                         
   4   2   4       5150.98       4706.54       121.57 o                         
   5   2   4        657.54        797.70        23.96 o                         
   6   2   4         64.75         75.89         6.09 o                         
   7   2   4       8431.48       8601.72       278.40 o                         
   8   2   4        500.89        531.90        22.43 o                         
  -9   3   4        990.21       1025.85        58.69 o                         
  -8   3   4        167.68        161.29        12.87 o                         
  -7   3   4         14.76         40.82         6.35 o                         
  -6   3   4        230.71        255.66        12.84 o                         
  -5   3   4       7548.99       7650.17       212.30 o                         
  -4   3   4       2461.34       2315.18       106.57 o                         
  -3   3   4      36804.42      36607.45      1853.23 o                         
  -2   3   4         56.14         74.35        10.22 o                         
  -1   3   4       4552.31       5946.58       254.84 o                         
   0   3   4      14591.88      18458.61      1068.76 o                         
   1   3   4       9134.65      10353.19       376.41 o                         
   2   3   4       4567.37       5226.89       174.22 o                         
   3   3   4       5484.60       5530.05       339.46 o                         
   4   3   4       2135.71       2402.79        64.78 o                         
   5   3   4       2738.84       2821.63        75.07 o                         
   6   3   4       1361.24       1359.16        44.64 o                         
   7   3   4        879.25        963.16        41.50 o                         
   8   3   4         52.01         61.65         6.77 o                         
  -9   4   4        975.47        837.39        76.14 o                         
  -8   4   4       3349.76       3635.23       157.57 o                         
  -7   4   4       2647.53       2767.76       105.76 o                         
  -6   4   4        172.07        193.80        11.01 o                         
  -5   4   4       2875.60       2785.35        80.75 o                         
  -4   4   4       8822.90       8653.60       317.96 o                         
  -3   4   4       6857.62       6815.58       496.77 o                         
  -2   4   4       4079.11       4762.48       356.97 o                         
  -1   4   4         61.70        128.20        16.56 o                         
   0   4   4      21506.80      22097.48       921.13 o                         
   1   4   4        280.10        208.39        26.65 o                         
   2   4   4        295.92        320.53        18.71 o                         
   3   4   4      23720.52      22382.44       856.62 o                         
   4   4   4         95.24         57.74         4.91 o                         
   5   4   4       6328.23       6829.29       188.16 o                         
   6   4   4        463.36        417.95        17.12 o                         
   7   4   4       2048.04       2126.11        62.06 o                         
   8   4   4       2315.61       2276.59        86.28 o                         
  -8   5   4         41.16         40.09         8.03 o                         
  -7   5   4        106.54        117.71         9.99 o                         
  -6   5   4       1247.46       1371.72        49.66 o                         
  -5   5   4        405.38        429.35        18.24 o                         
  -4   5   4         55.82         64.76         6.12 o                         
  -2   5   4      21454.19      11493.19       859.86 o                         
  -1   5   4       6846.71       7335.84       490.46 o                         
   0   5   4      21377.18      20894.46       874.52 o                         
   1   5   4        199.78        313.71        27.56 o                         
   2   5   4      10968.16       9257.87       467.09 o                         
   3   5   4        142.53        242.05        10.20 o                         
   4   5   4       6658.39       6909.28       178.20 o                         
   5   5   4       1635.31       1665.16        49.39 o                         
   6   5   4         76.23         98.72         7.47 o                         
   7   5   4        648.08        629.18        21.68 o                         
   8   5   4       2306.66       2308.23       100.40 o                         
  -8   6   4       4046.06       3963.79       169.58 o                         
  -7   6   4        370.10        372.57        19.91 o                         
  -6   6   4        298.19        349.75        19.49 o                         
  -5   6   4        706.83        658.29        24.94 o                         
  -4   6   4      19475.58      16772.40       534.32 o                         
  -3   6   4        891.09        834.63        48.38 o                         
  -2   6   4         21.02         54.44        16.39 o                         
  -1   6   4       5110.07       5070.05       366.34 o                         
   0   6   4       1341.65       1359.89        73.68 o                         
   1   6   4       3020.43       3324.29       134.31 o                         
   2   6   4         12.84         50.50        12.90 o                         
   3   6   4       2389.85       2301.63        66.97 o                         
   4   6   4       9584.12       9212.91       236.85 o                         
   5   6   4       1541.13       1605.42        56.26 o                         
   6   6   4        428.73        499.73        19.98 o                         
   7   6   4        428.25        347.04        16.40 o                         
   8   6   4        934.05        945.21        43.95 o                         
  -8   7   4       1248.97       1187.66        59.02 o                         
  -7   7   4       2477.39       2640.33       100.00 o                         
  -6   7   4        123.77        119.51         9.71 o                         
  -5   7   4         76.99        112.33         8.97 o                         
  -4   7   4         31.48         60.32        11.72 o                         
  -3   7   4       5072.10       4524.86       170.63 o                         
  -2   7   4      10010.66       9668.32       356.85 o                         
  -1   7   4        150.36        123.44        20.87 o                         
   0   7   4        409.89        370.88        33.88 o                         
   1   7   4       3850.74       3859.11       182.26 o                         
   2   7   4       3695.75       3072.88        85.75 o                         
   3   7   4       1755.88       1625.46        48.59 o                         
   4   7   4         20.53         20.97         4.83 o                         
   5   7   4        549.30        498.84        39.90 o                         
   6   7   4        459.27        516.76        37.65 o                         
   7   7   4        345.10        358.93        18.50 o                         
   8   7   4       1757.75       1752.29       133.55 o                         
  -8   8   4        305.53        317.03        31.20 o                         
  -7   8   4        101.68         84.08        10.55 o                         
  -6   8   4       2199.44       2208.62        84.71 o                         
  -5   8   4       2366.11       2480.29       109.04 o                         
  -4   8   4       1842.63       1626.15        66.28 o                         
  -3   8   4       8582.67       8455.86       310.37 o                         
  -2   8   4        842.49        830.05        31.00 o                         
  -1   8   4       8198.81       7473.51       228.70 o                         
   0   8   4        793.32        846.11        47.30 o                         
   1   8   4       1231.35       1030.78        41.29 o                         
   2   8   4        162.98        210.08        13.58 o                         
   3   8   4       6668.11       6313.60       234.73 o                         
   4   8   4       4678.35       4603.15       180.92 o                         
   5   8   4       1200.57        809.78        50.05 o                         
   6   8   4       1681.38       1370.55        74.58 o                         
   7   8   4        661.70        630.77        31.67 o                         
  -7   9   4       1289.58       1208.01        68.82 o                         
  -6   9   4        798.79        773.26        58.66 o                         
  -5   9   4          0.84          7.65         7.91 o                         
  -4   9   4          1.50          8.54         5.61 o                         
  -3   9   4       4278.93       4419.98       167.08 o                         
  -2   9   4       3285.91       3578.66       122.83 o                         
  -1   9   4       3048.53       3061.86       141.62 o                         
   0   9   4       9090.65       8810.69       346.87 o                         
   1   9   4       8070.11       8221.92       311.75 o                         
   2   9   4       3298.84       3426.98       117.49 o                         
   3   9   4         67.35         65.37         7.37 o                         
   4   9   4       3716.66       3754.44       154.21 o                         
   5   9   4        843.46        677.31        37.81 o                         
   6   9   4          0.72          9.76         4.67 o                         
   7   9   4         85.71         84.71         8.76 o                         
  -7  10   4        146.13        182.23        23.72 o                         
  -6  10   4         30.15         42.94         9.89 o                         
  -5  10   4      11169.97      11191.88       466.17 o                         
  -4  10   4       9037.31       9312.28       389.06 o                         
  -3  10   4      11748.56      11170.65       434.14 o                         
  -2  10   4       2739.70       2682.68       102.54 o                         
  -1  10   4        429.11        499.85        31.47 o                         
   0  10   4       3183.97       3532.71       156.10 o                         
   1  10   4        329.17        446.43        28.25 o                         
   2  10   4        104.80        106.09         9.50 o                         
   3  10   4       1198.40       1170.12        44.77 o                         
   4  10   4       1815.85       1355.18        78.02 o                         
   5  10   4       2921.72       2463.13       189.93 o                         
   6  10   4          7.31         14.68         5.41 o                         
   7  10   4        158.97        162.44        11.96 o                         
  -7  11   4         13.90         36.20         9.99 o                         
  -6  11   4       1200.46       1379.18        77.22 o                         
  -5  11   4        187.88        256.75        23.28 o                         
  -4  11   4        664.28        614.65        32.49 o                         
  -3  11   4         49.57         57.99         9.57 o                         
  -2  11   4       5332.30       5137.22       206.84 o                         
  -1  11   4       2268.33       2384.57       106.55 o                         
   0  11   4       2510.54       2536.45       102.84 o                         
   1  11   4        667.01        738.53        44.04 o                         
   2  11   4       4274.30       4100.22       174.36 o                         
   3  11   4         27.34         17.56         5.48 o                         
   4  11   4       3329.75       2836.24       256.69 o                         
   5  11   4          1.46         11.32         6.16 o                         
   6  11   4          1.91          4.50         4.94 o                         
  -6  12   4        566.96        528.45        33.90 o                         
  -5  12   4        332.50        386.74        28.08 o                         
  -4  12   4       2936.35       3080.65       163.25 o                         
  -3  12   4        431.50        432.32        30.36 o                         
  -2  12   4        172.02        234.76        23.83 o                         
  -1  12   4       6186.64       6652.45       346.41 o                         
   0  12   4        726.00        821.82        79.26 o                         
   1  12   4        448.47        444.63        63.03 o                         
   2  12   4        108.66        104.36        12.29 o                         
   3  12   4       1749.33       1757.26        79.47 o                         
   4  12   4       6413.71       6532.66       238.70 o                         
   5  12   4        101.33        153.83        13.12 o                         
   6  12   4       2003.19       1887.84       118.51 o                         
  -5  13   4         59.87         80.77        11.70 o                         
  -4  13   4          2.97         24.09         8.74 o                         
  -3  13   4       1131.94       1176.89        97.36 o                         
  -1  13   4        287.42        312.04        38.69 o                         
   0  13   4       4390.00       4626.73       349.42 o                         
   1  13   4        400.34        404.40        44.93 o                         
   2  13   4        727.80        697.26        78.01 o                         
   3  13   4        426.51        470.30        27.10 o                         
   4  13   4         55.91         62.11         8.59 o                         
   5  13   4       1433.63       1411.56        63.14 o                         
  -5  14   4       1074.69       1163.16        91.12 o                         
  -4  14   4         12.82          6.24        11.23 o                         
  -3  14   4       2942.96       3132.51       235.90 o                         
  -1  14   4       1587.55       1775.93       104.78 o                         
   0  14   4        264.08        293.32        37.44 o                         
   1  14   4         20.14         40.76        12.48 o                         
   2  14   4         24.39         17.47         8.83 o                         
   3  14   4       2235.91       2530.46       136.79 o                         
   4  14   4          9.11         17.47        12.48 o                         
  -4  15   4        263.86        262.91        20.24 o                         
  -3  15   4       1092.99       1241.71        69.28 o                         
  -2  15   4        427.54        391.83        27.71 o                         
  -1  15   4        310.15        315.78        37.44 o                         
   0  15   4        794.72        758.76        68.65 o                         
   1  15   4        154.78        154.75        17.65 o                         
   2  15   4        101.10         93.56        13.66 o                         
   3  15   4        551.89        615.34        56.17 o                         
  -2  16   4       1286.36       1469.15       182.86 o                         
  -1  16   4       1476.39       1772.61       230.85 o                         
   0  16   4        267.87        313.97        24.71 o                         
   1  16   4       1510.04       1575.83        86.93 o                         
   2  16   4         65.70         58.66        14.98 o                         
  -9   0   5        119.86         77.90        11.47 o                         
  -7   0   5         12.70         32.02        10.12 o                         
  -5   0   5       1109.53        915.25        48.39 o                         
  -3   0   5      11130.15      12919.59       664.88 o                         
  -1   0   5      22376.32      27244.48      1815.30 o                         
   1   0   5      30092.27      35041.16      2323.33 o                         
   3   0   5        409.98        356.19        35.57 o                         
   5   0   5       5360.60       5318.84       195.17 o                         
   7   0   5       7902.38       8144.16       420.55 o                         
  -9   1   5          9.61         16.79         5.44 o                         
  -8   1   5        818.13        877.37        38.84 o                         
  -7   1   5        244.09        237.24        24.14 o                         
  -6   1   5       5817.06       5618.21       173.20 o                         
  -5   1   5      16759.96      16367.28       447.65 o                         
  -4   1   5        440.62        410.23        17.89 o                         
  -3   1   5        567.38        740.48        35.78 o                         
  -2   1   5      19020.11      24162.33       706.36 o                         
  -1   1   5         44.01        101.22        10.66 o                         
   0   1   5      57056.96      61176.23      4373.06 o                         
   1   1   5      18852.98      22169.57       707.62 o                         
   2   1   5       1992.92       2289.60       131.68 o                         
   3   1   5       5528.37       6688.08       337.40 o                         
   4   1   5          7.97         19.17         4.53 o                         
   5   1   5        310.89        302.04        11.46 o                         
   6   1   5        317.31        294.48        15.07 o                         
   7   1   5        186.12        251.67        13.23 o                         
   8   1   5        567.21        480.90        18.65 o                         
  -9   2   5        279.06        247.61        16.80 o                         
  -8   2   5        463.83        485.77        25.10 o                         
  -7   2   5        154.25        151.93        13.39 o                         
  -6   2   5       4067.57       3832.92       130.57 o                         
  -5   2   5        506.28        426.23        17.21 o                         
  -4   2   5       3482.80       3170.82       109.71 o                         
  -3   2   5       3038.90       3089.70       175.61 o                         
  -2   2   5        347.01        446.33        20.08 o                         
  -1   2   5       5057.26       7286.97       308.91 o                         
   0   2   5      38957.22      44580.04      1841.70 o                         
   1   2   5       9635.69      11793.72       426.34 o                         
   2   2   5          6.86         56.97         6.73 o                         
   3   2   5       2902.81       3535.64       242.70 o                         
   4   2   5      15527.04      15992.81       405.89 o                         
   5   2   5        211.71        237.47         9.52 o                         
   6   2   5         33.78         56.06         5.49 o                         
   7   2   5         74.49         89.87         8.19 o                         
   8   2   5        913.67        923.75        34.71 o                         
  -9   3   5        354.97        338.15        25.14 o                         
  -8   3   5       1227.51       1283.29        52.72 o                         
  -7   3   5         70.42         82.38         9.11 o                         
  -6   3   5      16272.49      15966.47       513.81 o                         
  -5   3   5        987.70       1134.78        38.87 o                         
  -4   3   5       2312.18       2351.13        81.15 o                         
  -3   3   5       9541.90       8890.38      1279.24 o                         
  -2   3   5      15671.24      18468.60       942.07 o                         
  -1   3   5       1081.70       1183.33        52.78 o                         
   0   3   5       3091.18       4191.65       182.08 o                         
   1   3   5       2235.63       2376.08        92.67 o                         
   2   3   5      20356.71      21338.42       688.41 o                         
   3   3   5          8.44         17.55         7.99 o                         
   4   3   5          3.50         38.68         5.88 o                         
   5   3   5        602.78        609.91        20.93 o                         
   6   3   5       1193.30       1168.90        41.31 o                         
   7   3   5       1426.06       1445.51        52.80 o                         
   8   3   5          7.50          7.32         5.04 o                         
  -8   4   5        533.71        564.68        31.19 o                         
  -7   4   5        354.31        449.79        20.69 o                         
  -6   4   5       1581.13       1762.39        62.26 o                         
  -5   4   5          2.67         19.24         4.12 o                         
  -4   4   5      14104.87      12798.11       415.44 o                         
  -2   4   5          0.08         82.38        21.22 o                         
  -1   4   5       4907.79       5549.68       241.35 o                         
   0   4   5      50100.82      48176.19      2374.40 o                         
   1   4   5        267.95        372.06        21.93 o                         
   2   4   5         50.87         76.65         9.92 o                         
   3   4   5        213.21        193.80        10.11 o                         
   4   4   5        105.19         84.23         5.51 o                         
   5   4   5      11915.59      12583.42       342.85 o                         
   6   4   5       2029.52       2089.93        89.74 o                         
   7   4   5       3311.94       3533.21        99.27 o                         
   8   4   5         18.04         44.69         6.38 o                         
  -8   5   5          1.95         13.64         6.70 o                         
  -7   5   5        361.01        384.48        23.92 o                         
  -6   5   5       2463.90       2746.73        93.87 o                         
  -5   5   5       7510.89       7047.67       231.81 o                         
  -4   5   5       5117.09       4573.67       139.47 o                         
  -3   5   5       2213.95       1952.26       270.16 o                         
  -2   5   5      15269.20       9345.35       705.09 o                         
  -1   5   5      11210.21      11897.83       620.79 o                         
   0   5   5        392.53        346.77        26.64 o                         
   1   5   5      12905.90      11791.39       592.47 o                         
   2   5   5        115.51         65.50        11.15 o                         
   3   5   5          9.82         32.27         3.76 o                         
   4   5   5        128.55        111.44         9.97 o                         
   5   5   5         25.14         35.26         8.64 o                         
   6   5   5       5399.73       5591.09       273.08 o                         
   7   5   5         12.94         28.61         5.20 o                         
   8   5   5         83.40         77.74         8.87 o                         
  -8   6   5        701.42        671.31        34.31 o                         
  -7   6   5       2855.59       2920.65       128.02 o                         
  -6   6   5       6291.33       6226.83       228.72 o                         
  -5   6   5       2624.13       2525.43        85.61 o                         
  -4   6   5       3287.31       3201.08        98.56 o                         
  -3   6   5       2838.86       2881.07       112.78 o                         
  -2   6   5       1384.77        993.27       103.60 o                         
  -1   6   5      18278.41      18398.29       951.76 o                         
   0   6   5         61.21         48.59        12.68 o                         
   1   6   5      14506.11      13192.26       487.18 o                         
   2   6   5       8736.41       8110.04       273.48 o                         
   3   6   5        440.04        415.77        15.17 o                         
   4   6   5       4665.67       4762.46       133.02 o                         
   5   6   5        142.86        144.28        10.45 o                         
   6   6   5         34.51         34.56         5.79 o                         
   7   6   5       1559.10       1647.24        57.26 o                         
   8   6   5         60.94         60.61         8.15 o                         
  -8   7   5       3419.84       3050.96       139.29 o                         
  -7   7   5        908.27        885.76        59.65 o                         
  -6   7   5       1957.79       2030.39        79.09 o                         
  -5   7   5       2506.20       2249.93        77.06 o                         
  -4   7   5        588.31        507.77        20.06 o                         
  -3   7   5       7595.06       7446.55       337.51 o                         
  -2   7   5       4657.54       4822.98       162.84 o                         
  -1   7   5       4668.49       4412.15       251.00 o                         
   0   7   5       6532.78       7249.02       375.47 o                         
   1   7   5       6254.57       5634.19       195.57 o                         
   2   7   5       1173.19        956.37        30.00 o                         
   3   7   5        146.19        165.60         9.20 o                         
   4   7   5         37.36         83.30         7.01 o                         
   5   7   5       1208.84        964.24        75.13 o                         
   6   7   5        986.04        988.90        37.17 o                         
   7   7   5       2565.73       2686.00       100.93 o                         
   8   7   5        163.72        118.58        23.72 o                         
  -8   8   5        592.22        557.93        48.68 o                         
  -7   8   5        506.53        608.83        61.10 o                         
  -6   8   5       6247.77       6224.28       203.74 o                         
  -5   8   5       3753.68       3745.65       173.51 o                         
  -4   8   5       3476.40       3606.43       154.93 o                         
  -3   8   5       5411.05       5270.75       365.86 o                         
  -2   8   5        888.60        775.68        31.04 o                         
  -1   8   5       1857.12       1701.98        81.34 o                         
   0   8   5      35585.66      33715.64      1232.17 o                         
   1   8   5       2724.03       2657.42       122.91 o                         
   2   8   5       2387.84       2256.28        79.27 o                         
   3   8   5        321.43        358.15        15.81 o                         
   4   8   5         90.03         85.75         8.84 o                         
   5   8   5       2496.14       2051.69       146.97 o                         
   6   8   5        222.02        213.77        14.41 o                         
   7   8   5         12.40         27.69         6.01 o                         
  -7   9   5       1025.16       1049.58        84.87 o                         
  -6   9   5        663.36        669.97        34.55 o                         
  -5   9   5         21.44         17.85         6.35 o                         
  -4   9   5       1671.77       1766.58        72.38 o                         
  -3   9   5       2381.80       2230.18       104.13 o                         
  -2   9   5       3383.67       3419.40       117.24 o                         
  -1   9   5       8270.19       8116.26       350.09 o                         
   0   9   5       2515.96       2667.28       155.63 o                         
   1   9   5         31.06         56.34         9.21 o                         
   2   9   5        606.78        598.06        25.79 o                         
   3   9   5       2340.94       2478.99        87.17 o                         
   4   9   5          0.20          9.10         4.14 o                         
   5   9   5        400.62        373.77        32.41 o                         
   6   9   5       5565.26       5884.55       248.37 o                         
   7   9   5        352.90        319.89        24.04 o                         
  -7  10   5       5651.90       5848.26       425.62 o                         
  -6  10   5        156.52        184.13        19.84 o                         
  -5  10   5         10.85         28.34         7.03 o                         
  -4  10   5        956.09       1032.55        49.47 o                         
  -3  10   5       1290.54       1199.97        76.64 o                         
  -2  10   5         99.64         83.25        12.43 o                         
  -1  10   5          0.86         19.52         7.62 o                         
   0  10   5       7328.80       7312.88       279.37 o                         
   1  10   5         29.60         38.02         9.55 o                         
   2  10   5       2933.16       3074.87       107.38 o                         
   3  10   5       1074.22       1105.58        44.19 o                         
   4  10   5          0.70          5.37         4.76 o                         
   5  10   5       1248.05       1142.68        82.49 o                         
   6  10   5        111.71        110.00        10.94 o                         
   7  10   5        121.25        140.44        13.15 o                         
  -7  11   5         58.91         57.42        12.48 o                         
  -6  11   5        186.45        203.57        19.36 o                         
  -5  11   5        860.99        903.98        54.63 o                         
  -4  11   5        621.06        697.88        44.02 o                         
  -3  11   5        371.44        426.55        29.97 o                         
  -2  11   5         93.12         78.62        13.55 o                         
  -1  11   5       1591.40       1723.39        81.76 o                         
   0  11   5        598.91        701.79        33.76 o                         
   1  11   5       4115.46       4059.56       187.13 o                         
   2  11   5       2820.52       2877.46       158.88 o                         
   3  11   5       1353.00       1349.40        62.88 o                         
   4  11   5       2400.78       1941.18       185.12 o                         
   5  11   5       1386.31       1500.59        68.41 o                         
   6  11   5         12.34         20.97         5.41 o                         
  -6  12   5       1606.52       1607.98        71.58 o                         
  -5  12   5       2563.48       2648.46       160.39 o                         
  -4  12   5          0.36         13.51         7.46 o                         
  -3  12   5        262.18        252.29        37.44 o                         
  -2  12   5       7978.80       8129.65       594.12 o                         
  -1  12   5        963.54        945.47        58.69 o                         
   0  12   5       4940.94       5262.68       224.56 o                         
   1  12   5        515.88        303.30        37.44 o                         
   2  12   5        123.08        112.27        16.78 o                         
   3  12   5        854.71        768.28        48.58 o                         
   4  12   5         13.10         17.33         5.43 o                         
   5  12   5         88.95        131.11        11.48 o                         
   6  12   5         59.56         75.19         8.17 o                         
  -5  13   5         63.90         78.63        11.37 o                         
  -4  13   5         73.19         94.56        12.59 o                         
  -3  13   5        728.81        819.92        71.15 o                         
  -2  13   5        642.56        722.56        67.40 o                         
  -1  13   5        182.30        198.46        32.45 o                         
   0  13   5       1414.77       1477.70       122.32 o                         
   1  13   5        160.16        126.53        22.47 o                         
   2  13   5        180.15        157.31        26.17 o                         
   3  13   5       1350.66       1524.25        70.33 o                         
   4  13   5       1355.79       1578.68        77.11 o                         
   5  13   5         76.87         80.68         9.90 o                         
  -5  14   5          0.04         -7.49         7.49 o                         
  -4  14   5        573.01        554.18        52.42 o                         
  -3  14   5       4460.40       4593.98       339.50 o                         
  -1  14   5       3126.83       3295.75       174.72 o                         
   0  14   5       3357.90       3694.18       279.59 o                         
   1  14   5        325.25        310.92        26.02 o                         
   2  14   5         93.15        107.26        15.43 o                         
   3  14   5          5.17         10.82         7.80 o                         
   4  14   5          1.32          3.74         9.99 o                         
  -4  15   5        394.85        404.40        37.44 o                         
  -3  15   5         91.84        108.73        13.15 o                         
  -2  15   5        342.25        333.76        24.67 o                         
  -1  15   5          5.94         -2.50        12.48 o                         
   0  15   5        436.10        405.48        40.57 o                         
   1  15   5        288.48        328.34        26.48 o                         
   2  15   5        655.67        685.66        43.68 o                         
   3  15   5       7535.86       7460.76       542.95 o                         
  -2  16   5       2851.40       3585.59       265.86 o                         
  -1  16   5        590.18        609.64        98.54 o                         
   0  16   5        556.53        502.92        33.09 o                         
   1  16   5        312.99        299.02        23.38 o                         
   2  16   5        266.09        265.86        33.70 o                         
  -8   0   6       3507.20       3974.45       210.93 o                         
  -6   0   6        602.94        799.59        45.57 o                         
  -4   0   6        207.63        182.57        15.79 o                         
  -2   0   6       1707.28       1847.93        84.45 o                         
   0   0   6        836.43        384.43        37.44 o                         
   2   0   6        377.09        611.21        69.83 o                         
   4   0   6      46559.46      42388.07      1695.27 o                         
   6   0   6       1340.38       1299.22       126.21 o                         
   8   0   6       1210.25       1192.54        55.23 o                         
  -9   1   6       1506.91       1379.48        54.29 o                         
  -8   1   6        201.58        230.85        16.25 o                         
  -7   1   6        434.30        437.57        46.31 o                         
  -6   1   6      24658.55      23807.99       792.81 o                         
  -5   1   6         64.06         68.87         7.54 o                         
  -4   1   6        972.84        950.24        34.38 o                         
  -3   1   6       6563.06       6144.32       334.51 o                         
  -2   1   6      71211.84      75924.29      2948.46 o                         
  -1   1   6      49554.75      61316.80      2192.61 o                         
   0   1   6         54.21         77.61        11.42 o                         
   1   1   6        392.07        329.95        14.94 o                         
   2   1   6         51.40         86.80         6.51 o                         
   3   1   6       2549.35       3100.59       137.15 o                         
   4   1   6      13895.34      14074.42       336.59 o                         
   5   1   6       2416.88       2444.93        61.79 o                         
   6   1   6       1749.83       1709.61        81.52 o                         
   7   1   6        898.47        892.68        41.68 o                         
   8   1   6       1621.38       1619.30        71.08 o                         
  -9   2   6          0.54          0.91         5.49 o                         
  -8   2   6       2207.06       2303.40        89.55 o                         
  -7   2   6        612.06        700.49        61.36 o                         
  -6   2   6         25.39         40.01         6.00 o                         
  -5   2   6         36.42         70.63         6.79 o                         
  -4   2   6       1157.44       1265.31        44.12 o                         
  -3   2   6        665.50        788.02        41.65 o                         
  -2   2   6       9986.00      11699.18       425.06 o                         
  -1   2   6      46887.84      51398.35      2118.42 o                         
   0   2   6       2113.23       2655.01       116.24 o                         
   1   2   6        246.97        137.29        10.91 o                         
   2   2   6        204.93        305.30        17.35 o                         
   3   2   6      13939.76      13537.58       863.11 o                         
   4   2   6       2991.17       2728.52        67.81 o                         
   5   2   6       1516.29       1743.12        45.06 o                         
   6   2   6          5.89          3.01         3.60 o                         
   7   2   6       3067.14       2816.74       106.80 o                         
   8   2   6        132.86        117.22         9.96 o                         
  -9   3   6        913.97        886.60        52.05 o                         
  -8   3   6        103.64         91.27        10.01 o                         
  -7   3   6       2207.40       2192.34       143.03 o                         
  -6   3   6       1236.10       1216.69        42.40 o                         
  -5   3   6       3369.07       3485.97       108.46 o                         
  -4   3   6       4294.82       3805.41       115.60 o                         
  -3   3   6       8208.24       7571.38       977.81 o                         
  -2   3   6          9.87          0.68         9.28 o                         
  -1   3   6      17064.88      20307.62       844.50 o                         
   0   3   6       8607.10       9992.67       363.93 o                         
   1   3   6        128.28        194.66        16.18 o                         
   2   3   6        389.79        386.75        20.04 o                         
   3   3   6       5564.22       5902.72       218.30 o                         
   4   3   6       1255.13       1251.22        32.76 o                         
   5   3   6      10501.03      10746.46       273.94 o                         
   6   3   6          4.54          5.34         3.70 o                         
   7   3   6        528.39        521.20        20.52 o                         
   8   3   6         38.50         27.06         5.70 o                         
  -8   4   6        728.32        765.30        39.36 o                         
  -7   4   6       3611.57       3750.19       125.92 o                         
  -6   4   6          2.30         26.57         5.56 o                         
  -5   4   6        222.36        224.99        12.06 o                         
  -4   4   6          1.45         34.72        10.42 o                         
  -3   4   6         88.98         34.95        22.47 o                         
  -2   4   6       2990.93       3474.94       193.60 o                         
  -1   4   6      31132.36      32452.13      1346.58 o                         
   0   4   6       1171.45       1482.39        98.48 o                         
   1   4   6       4981.45       6019.35       225.27 o                         
   2   4   6        497.37        489.79        33.77 o                         
   3   4   6       6202.48       6051.46       148.12 o                         
   4   4   6       5614.46       5327.72       137.02 o                         
   5   4   6        609.86        702.90        23.57 o                         
   6   4   6       2022.00       2114.12        73.11 o                         
   7   4   6        476.06        465.65        18.74 o                         
   8   4   6         79.69         77.82         7.78 o                         
  -8   5   6         50.14         66.03         9.31 o                         
  -7   5   6        122.87        164.89        15.02 o                         
  -6   5   6      22715.36      22933.55       952.35 o                         
  -5   5   6       1522.48       1543.15        74.40 o                         
  -4   5   6       2703.84       2563.83        74.96 o                         
  -3   5   6       1611.98       1197.79        52.87 o                         
  -2   5   6       9004.60       9506.24       702.59 o                         
  -1   5   6          1.63         69.90        56.79 o                         
   0   5   6       5641.58       6314.36       275.51 o                         
   1   5   6       1825.22       1707.70        84.98 o                         
   2   5   6       8309.59       8159.88       305.46 o                         
   3   5   6       2240.73       2093.80        58.10 o                         
   4   5   6       3800.44       4205.39       116.52 o                         
   5   5   6       4321.32       4497.37       177.77 o                         
   6   5   6       1377.21       1270.97        64.48 o                         
   7   5   6       1773.36       1733.71        55.02 o                         
   8   5   6        744.87        688.65        33.85 o                         
  -8   6   6       7316.20       6917.73       291.13 o                         
  -7   6   6        315.79        284.46        19.88 o                         
  -6   6   6        194.89        193.49        16.62 o                         
  -5   6   6        413.05        411.97        18.03 o                         
  -4   6   6         18.24         35.32         5.15 o                         
  -3   6   6        918.43        828.71        36.05 o                         
  -2   6   6       2220.83       2526.29       152.41 o                         
  -1   6   6       7734.42       8415.00       453.64 o                         
   0   6   6      17286.98      16380.36       693.16 o                         
   1   6   6         70.94         37.55         9.74 o                         
   2   6   6         29.20         63.65         5.13 o                         
   3   6   6          1.96         18.75         4.66 o                         
   4   6   6       1380.85       1159.65        35.97 o                         
   5   6   6        523.69        486.40        38.11 o                         
   6   6   6         92.48        118.65        11.35 o                         
   7   6   6       2093.34       2163.50        73.78 o                         
   8   6   6         38.70         39.94        12.48 o                         
  -8   7   6        136.08        139.98        12.48 o                         
  -7   7   6         48.95         67.76         9.64 o                         
  -6   7   6        532.33        508.95        29.19 o                         
  -5   7   6         17.08         33.78         6.78 o                         
  -4   7   6       6557.62       6378.28       231.84 o                         
  -3   7   6       2035.86       2204.01        79.38 o                         
  -2   7   6       7945.21       6901.03       208.35 o                         
  -1   7   6       1408.14       1387.30        87.25 o                         
   0   7   6        530.92        560.18        32.01 o                         
   1   7   6       2524.43       2535.70       111.17 o                         
   2   7   6       4054.29       3737.49       100.92 o                         
   3   7   6        390.97        403.99        15.17 o                         
   4   7   6        248.85        269.99        12.16 o                         
   5   7   6      16151.12      12623.65       760.08 o                         
   6   7   6       2222.33       2398.98       105.21 o                         
   7   7   6        133.34        157.62        11.33 o                         
  -8   8   6        119.75        153.52        21.22 o                         
  -7   8   6       3373.51       3372.01       154.09 o                         
  -6   8   6        480.03        536.05        31.68 o                         
  -5   8   6       3408.23       3356.66       144.60 o                         
  -4   8   6         45.49         55.68         7.41 o                         
  -3   8   6       1470.58       1360.62        67.20 o                         
  -2   8   6        377.89        328.50        24.11 o                         
  -1   8   6       8168.90       7410.81       319.17 o                         
   0   8   6       1840.87       1776.06        92.50 o                         
   1   8   6        395.27        437.10        33.10 o                         
   2   8   6       4890.80       4722.00       159.54 o                         
   3   8   6       2369.68       2242.56        76.35 o                         
   4   8   6       1109.32       1050.19        42.33 o                         
   5   8   6          0.68          9.44         4.65 o                         
   6   8   6        490.82        549.69        25.55 o                         
   7   8   6          8.88         16.48         5.41 o                         
  -7   9   6       1604.19       1813.45       139.79 o                         
  -6   9   6       6879.70       6592.82       341.56 o                         
  -5   9   6       2264.43       2414.59       130.59 o                         
  -4   9   6       3683.31       3807.03       163.82 o                         
  -3   9   6       8091.04       7740.11       306.43 o                         
  -2   9   6          2.48         14.90         5.41 o                         
  -1   9   6        637.32        562.80        34.04 o                         
   0   9   6       4933.27       5129.57       298.52 o                         
   1   9   6         21.57         36.26         6.63 o                         
   2   9   6        583.73        623.13        26.48 o                         
   3   9   6       5042.46       5248.10       176.93 o                         
   4   9   6       1224.72       1101.79       110.26 o                         
   5   9   6       7289.42       5188.15       220.75 o                         
   6   9   6        102.77         98.07        10.04 o                         
   7   9   6        798.16        681.51        40.98 o                         
  -7  10   6       2805.10       2684.54       200.95 o                         
  -6  10   6        246.89        310.55        26.96 o                         
  -5  10   6          3.12         17.22         8.31 o                         
  -4  10   6        214.88        237.25        22.39 o                         
  -3  10   6        761.92        592.73        36.37 o                         
  -2  10   6        229.91        248.50        20.48 o                         
  -1  10   6       1815.08       1800.18        81.50 o                         
   0  10   6       8747.79       9412.20       439.47 o                         
   1  10   6       3597.61       3567.72       164.74 o                         
   2  10   6         29.74         49.32         6.97 o                         
   3  10   6       2225.35       2125.91        82.04 o                         
   4  10   6        107.19         88.32        11.44 o                         
   5  10   6          5.26         10.15         5.25 o                         
   6  10   6       1457.33       1423.55        68.14 o                         
  -7  11   6        124.32        107.34        17.47 o                         
  -6  11   6        907.18        889.90        52.07 o                         
  -5  11   6       1461.64       1687.85        93.97 o                         
  -4  11   6        724.12        773.08        48.05 o                         
  -3  11   6       2605.08       2702.52       144.28 o                         
  -2  11   6       4255.31       4316.13       358.16 o                         
  -1  11   6       7320.49       7893.98       444.47 o                         
   0  11   6       1429.14       1560.95        79.79 o                         
   1  11   6       5990.07       6658.23       369.05 o                         
   2  11   6       1669.70       1538.61        72.42 o                         
   3  11   6         28.71         49.17         7.19 o                         
   4  11   6       1061.96       1125.52        54.01 o                         
   5  11   6          2.92         11.98         6.59 o                         
   6  11   6       4373.28       4347.03       183.75 o                         
  -6  12   6        111.04        125.96        13.24 o                         
  -5  12   6       3127.65       3345.71       189.10 o                         
  -4  12   6          6.04         14.98         7.80 o                         
  -3  12   6        608.70        581.99        38.32 o                         
  -2  12   6        161.23        163.51        27.46 o                         
  -1  12   6       2158.65       2286.38       178.49 o                         
   0  12   6       6732.00       7326.16       470.49 o                         
   1  12   6       1327.95       1485.71        83.83 o                         
   2  12   6       4311.31       4235.42       299.57 o                         
   3  12   6        467.70        431.82        22.04 o                         
   4  12   6       1147.16       1134.87        46.58 o                         
   5  12   6        978.91        987.17        46.09 o                         
   6  12   6        502.77        411.89        41.19 o                         
  -5  13   6        525.60        584.43        29.99 o                         
  -4  13   6       2254.65       2332.03       235.90 o                         
  -3  13   6        844.88        861.11        74.89 o                         
  -2  13   6       1509.29       1575.05       128.56 o                         
  -1  13   6        133.37        133.08        16.49 o                         
   0  13   6        136.87        180.98        31.20 o                         
   1  13   6       3018.18       3410.59       180.90 o                         
   2  13   6         19.95         22.35         7.09 o                         
   3  13   6         23.44         42.11         8.75 o                         
   4  13   6         11.50         10.96         6.11 o                         
   5  13   6       3095.70       3012.31       128.01 o                         
  -5  14   6        629.35        633.94        53.67 o                         
  -4  14   6       2667.68       2739.56       145.18 o                         
  -3  14   6         85.64        103.82        13.24 o                         
  -2  14   6        134.35        141.60        17.55 o                         
  -1  14   6       1262.99       1296.53        74.48 o                         
   0  14   6        140.31        218.55        22.49 o                         
   1  14   6         81.46         84.26        14.12 o                         
   2  14   6       2384.06       2570.82       139.45 o                         
   3  14   6       1299.77       1305.96        60.24 o                         
   4  14   6       1182.31       1240.84        78.01 o                         
  -4  15   6        397.78        501.76        43.69 o                         
  -3  15   6         75.32         83.90        11.01 o                         
  -2  15   6         15.67         15.35         7.46 o                         
  -1  15   6       1291.95       1106.87        64.41 o                         
   0  15   6       6350.12       6347.54       328.32 o                         
   1  15   6         51.79         48.23        11.01 o                         
   2  15   6        360.19        361.65        27.36 o                         
   3  15   6         13.99         17.47        11.23 o                         
  -2  16   6          4.46          9.99         9.99 o                         
  -1  16   6          4.66         10.16         8.99 o                         
   0  16   6        154.33        142.00        15.81 o                         
   1  16   6        320.77        249.04        20.73 o                         
   2  16   6          5.91         12.48         9.99 o                         
  -9   0   7        279.44        293.51        22.90 o                         
  -7   0   7       2479.06       2285.31       127.09 o                         
  -5   0   7       1939.43       1860.42        88.94 o                         
  -3   0   7        309.85        214.68        37.44 o                         
  -1   0   7      20475.59      25093.44      1187.94 o                         
   1   0   7      14272.48      15868.27      1281.74 o                         
   3   0   7      13066.00      13446.31       978.43 o                         
   5   0   7       2389.43       2491.70        94.37 o                         
   7   0   7       2915.53       2899.16       155.76 o                         
  -9   1   7       2533.14       2395.74        90.49 o                         
  -8   1   7        209.29        230.42        16.53 o                         
  -7   1   7        112.98        135.36        12.49 o                         
  -6   1   7        112.20        143.63        12.09 o                         
  -5   1   7      15758.76      15386.94       422.23 o                         
  -4   1   7       8371.03       8380.02       274.21 o                         
  -3   1   7      10925.62       9034.08       477.39 o                         
  -2   1   7      10293.70      12255.71       445.04 o                         
  -1   1   7        335.87        323.21        16.23 o                         
   0   1   7        414.37        571.58        37.62 o                         
   1   1   7      18520.94      19654.56       767.87 o                         
   2   1   7        484.16        408.75        23.96 o                         
   3   1   7       4534.90       4337.65       187.77 o                         
   4   1   7        279.59        326.52        10.88 o                         
   5   1   7       6018.81       6719.46       163.37 o                         
   6   1   7       6200.43       6775.12       221.49 o                         
   7   1   7       2280.60       2319.72        72.69 o                         
   8   1   7        390.82        406.38        22.77 o                         
  -9   2   7         24.84         20.11         7.29 o                         
  -8   2   7        692.36        705.98        32.44 o                         
  -7   2   7          7.83         17.88         6.38 o                         
  -6   2   7       1326.59       1307.92        45.32 o                         
  -5   2   7         20.53         23.84         4.85 o                         
  -4   2   7      23639.93      19842.16       639.58 o                         
  -3   2   7       3877.05       3914.60       415.64 o                         
  -2   2   7        579.65       1008.28        51.17 o                         
  -1   2   7        294.02        335.60        21.80 o                         
   0   2   7      35479.45      36877.25      1868.25 o                         
   1   2   7      15133.34      17568.80       632.44 o                         
   2   2   7       1086.12       1613.06        65.64 o                         
   3   2   7          1.86         36.40         6.42 o                         
   4   2   7        874.23        786.21        20.63 o                         
   5   2   7        764.07        938.66        26.20 o                         
   6   2   7        334.39        367.24        17.27 o                         
   7   2   7       1088.75       1151.05        38.62 o                         
   8   2   7       1131.09       1377.71        62.69 o                         
  -9   3   7        611.23        574.46        36.15 o                         
  -8   3   7         24.44         31.20         6.96 o                         
  -7   3   7         30.84         23.17         5.59 o                         
  -6   3   7       1173.36       1225.28        44.97 o                         
  -5   3   7        439.27        388.69        17.06 o                         
  -4   3   7       5229.67       4931.13       149.04 o                         
  -3   3   7       4122.72       2117.88       185.98 o                         
  -2   3   7      19982.54      23045.65      1052.40 o                         
  -1   3   7       2314.31       2577.64       116.98 o                         
   0   3   7        908.75       1140.08        56.86 o                         
   1   3   7       2063.18       2530.20       115.06 o                         
   2   3   7       5536.86       4665.66       157.93 o                         
   3   3   7        930.60        895.18        27.92 o                         
   4   3   7         90.62         97.16         5.73 o                         
   5   3   7       2455.64       2650.29        70.87 o                         
   6   3   7       6876.63       7077.36       257.74 o                         
   7   3   7        136.09        103.09         9.01 o                         
   8   3   7        312.29        316.48        18.94 o                         
  -8   4   7        672.34        734.83        38.14 o                         
  -7   4   7       1535.17       1589.41        57.13 o                         
  -6   4   7        479.30        516.34        22.09 o                         
  -5   4   7       2450.44       2387.22        76.51 o                         
  -4   4   7       7542.75       6590.02       197.84 o                         
  -3   4   7          3.24         18.05        11.32 o                         
  -2   4   7       4517.75       5203.77       228.58 o                         
  -1   4   7       8650.45      10290.50       437.10 o                         
   0   4   7       8194.46       8471.96       361.45 o                         
   1   4   7      23057.22      24428.90      1017.68 o                         
   2   4   7       3372.02       3846.81       150.68 o                         
   3   4   7       7806.17       7664.16       186.56 o                         
   4   4   7        792.37        835.61        24.42 o                         
   5   4   7        250.21        261.38        10.98 o                         
   6   4   7        452.47        492.85        26.94 o                         
   7   4   7       1086.33       1008.83        34.20 o                         
   8   4   7       1348.67       1373.08        62.21 o                         
  -8   5   7        209.49        167.92        14.49 o                         
  -7   5   7        929.84        935.35        46.76 o                         
  -6   5   7      11396.52      11838.35       429.46 o                         
  -5   5   7      10696.56      10072.13       329.59 o                         
  -4   5   7       1971.52       1990.59        58.99 o                         
  -3   5   7       9149.09       8650.57       319.17 o                         
  -2   5   7       2219.20       2694.82       158.20 o                         
  -1   5   7        817.00       1280.14        68.37 o                         
   0   5   7      12556.96      14546.67       613.41 o                         
   1   5   7       9788.81       9898.78       420.63 o                         
   2   5   7       9621.92       8606.94       260.24 o                         
   3   5   7        445.89        491.07        15.99 o                         
   4   5   7        426.56        463.81        18.50 o                         
   5   5   7       4679.58       4939.99       199.67 o                         
   6   5   7        364.40        283.38        17.96 o                         
   7   5   7       1188.91       1258.43        41.09 o                         
   8   5   7        557.79        549.19        48.68 o                         
  -8   6   7        608.29        512.38        28.03 o                         
  -7   6   7          2.47         20.44         6.92 o                         
  -6   6   7        349.80        340.69        22.04 o                         
  -5   6   7       1362.64       1338.20        62.66 o                         
  -4   6   7       3647.74       3691.09       113.88 o                         
  -3   6   7      29363.39      26332.71       847.21 o                         
  -2   6   7       3234.80       3317.18       193.95 o                         
  -1   6   7       4659.93       4997.79       225.00 o                         
   0   6   7       1723.65       1512.87        80.70 o                         
   1   6   7      21729.98      21247.10       696.09 o                         
   2   6   7       1380.31       1582.90        38.73 o                         
   3   6   7       9697.84       9292.71       255.16 o                         
   4   6   7       1303.72       1338.24        43.21 o                         
   5   6   7        865.19        792.21        39.39 o                         
   6   6   7        986.01       1025.26        42.90 o                         
   7   6   7       3153.25       3423.99       113.97 o                         
   8   6   7        135.59        103.60        17.47 o                         
  -8   7   7         94.93         74.15         9.11 o                         
  -7   7   7        334.61        436.53        25.43 o                         
  -6   7   7       1208.90       1236.00        62.26 o                         
  -5   7   7       4579.24       4420.30       163.65 o                         
  -4   7   7       8238.78       8072.83       276.62 o                         
  -3   7   7        118.35         95.68         9.98 o                         
  -2   7   7        264.79        246.84        20.07 o                         
  -1   7   7        800.72        675.65        41.13 o                         
   0   7   7        297.52        476.84        32.17 o                         
   1   7   7      24523.09      22105.93       605.79 o                         
   2   7   7       3527.19       3127.06       100.37 o                         
   3   7   7       9670.92       9449.05       259.71 o                         
   4   7   7        999.01        879.78        30.27 o                         
   5   7   7          8.19          7.93         4.21 o                         
   6   7   7        765.06        778.65        30.36 o                         
   7   7   7         83.52        123.21        11.23 o                         
  -8   8   7        101.49        106.09        16.23 o                         
  -7   8   7       1313.47       1357.91        77.97 o                         
  -6   8   7       3447.64       3114.08       171.56 o                         
  -5   8   7        774.50        768.58        39.10 o                         
  -4   8   7       6294.58       6386.86       233.25 o                         
  -3   8   7      10580.86      10311.34       336.67 o                         
  -2   8   7         15.40         14.98         9.99 o                         
  -1   8   7        511.06        499.49        69.05 o                         
   0   8   7         91.77         61.70         9.39 o                         
   1   8   7       2010.59       2032.74        81.61 o                         
   2   8   7       2307.09       2393.52        84.29 o                         
   3   8   7         34.48         51.48         6.82 o                         
   4   8   7       1057.82        986.44        33.51 o                         
   5   8   7        873.88        596.57        60.27 o                         
   6   8   7        727.57        738.14        36.92 o                         
   7   8   7        985.54       1068.74        48.97 o                         
  -7   9   7        929.38        983.43        79.88 o                         
  -6   9   7       4034.57       4267.09       317.03 o                         
  -5   9   7       4813.93       2959.14       223.42 o                         
  -4   9   7         83.61        103.16        33.35 o                         
  -3   9   7          1.21         23.22         8.65 o                         
  -2   9   7          7.14         67.27        10.24 o                         
  -1   9   7       3915.39       3760.90       210.93 o                         
   0   9   7         43.91         63.53         8.97 o                         
   1   9   7        133.25        170.61        16.77 o                         
   2   9   7      15563.80      15046.49       490.25 o                         
   3   9   7        879.08        875.83        35.28 o                         
   4   9   7       2533.91       2264.69       131.86 o                         
   5   9   7        755.43        566.88        41.99 o                         
   6   9   7       1390.47       1637.59        76.23 o                         
   7   9   7        429.92        385.66        20.55 o                         
  -7  10   7        898.21        970.94        78.63 o                         
  -6  10   7         40.63         50.25        11.86 o                         
  -5  10   7        344.33        354.72        43.06 o                         
  -4  10   7       2383.71       2497.17       135.46 o                         
  -3  10   7       4457.15       4450.92       246.39 o                         
  -2  10   7       4298.85       4325.87       214.76 o                         
  -1  10   7         67.07         73.02        15.82 o                         
   0  10   7         40.80         42.53         9.10 o                         
   1  10   7       5595.55       6261.48       276.71 o                         
   2  10   7        274.96        346.48        18.21 o                         
   3  10   7       2541.19       2690.06       102.48 o                         
   4  10   7        569.80        502.16        37.00 o                         
   5  10   7       1897.80       2060.17        91.50 o                         
   6  10   7        147.75        170.74        16.83 o                         
  -7  11   7        290.88        309.54        29.96 o                         
  -6  11   7         93.72         98.57        12.77 o                         
  -5  11   7       3058.49       3426.11       181.36 o                         
  -4  11   7       1959.32       2123.29       117.33 o                         
  -3  11   7       1309.52       1339.28        62.43 o                         
  -2  11   7       2628.84       2883.00       220.92 o                         
  -1  11   7       4309.78       4800.32       280.70 o                         
   0  11   7       6035.24       6942.71       307.96 o                         
   1  11   7       6285.65       5599.24       434.35 o                         
   2  11   7        525.58        568.32        26.60 o                         
   3  11   7        776.57        755.44        33.31 o                         
   4  11   7        710.57        672.18        34.34 o                         
   5  11   7        213.83        209.47        15.04 o                         
   6  11   7         17.48         24.06         5.41 o                         
  -6  12   7       2416.98       2388.11       126.21 o                         
  -5  12   7        287.51        300.09        21.65 o                         
  -4  12   7        962.93        949.44        64.28 o                         
  -3  12   7       6217.25       6131.16       446.22 o                         
  -2  12   7          2.83         16.23        13.73 o                         
  -1  12   7        803.55        903.08        55.11 o                         
   0  12   7         55.45         49.18        10.80 o                         
   1  12   7        307.50        266.25        19.79 o                         
   2  12   7         36.58         60.99         9.88 o                         
   3  12   7        553.97        605.09        27.98 o                         
   4  12   7       3424.36       3426.53       127.76 o                         
   5  12   7         12.13         10.96         5.25 o                         
  -5  13   7        132.61        155.29        13.24 o                         
  -4  13   7         87.49         97.09        10.68 o                         
  -3  13   7        106.12         98.60        19.97 o                         
  -2  13   7         69.03         57.52        11.70 o                         
  -1  13   7        909.11       1075.58        63.87 o                         
   0  13   7       1356.17       1506.41       124.82 o                         
   1  13   7        375.83        317.88        38.93 o                         
   2  13   7       2096.76       2143.28       146.38 o                         
   3  13   7       1065.32       1097.53        56.02 o                         
   4  13   7        914.98       1016.99        47.22 o                         
   5  13   7        102.27         97.04         9.53 o                         
  -5  14   7       1492.44       1575.05       119.82 o                         
  -4  14   7       2265.54       2599.40       138.12 o                         
  -3  14   7        728.53        726.20        44.56 o                         
  -2  14   7         53.82         93.04        14.98 o                         
  -1  14   7       1038.23       1067.39        62.99 o                         
   0  14   7         93.35         74.99        13.66 o                         
   1  14   7        307.41        270.86        24.71 o                         
   2  14   7         25.46         41.67        11.01 o                         
   3  14   7         30.19         26.24         7.64 o                         
   4  14   7        668.39        542.95        46.18 o                         
  -4  15   7        103.91         78.63        14.98 o                         
  -3  15   7        420.58        484.54        31.32 o                         
  -2  15   7         26.98         22.58         9.36 o                         
  -1  15   7       7731.86       7695.41       561.67 o                         
   0  15   7        786.99        798.95        49.40 o                         
   1  15   7         73.92         75.00        11.89 o                         
   2  15   7        882.45       1002.22        58.69 o                         
   3  15   7          2.39         -4.99         9.99 o                         
  -1  16   7        172.64        157.28        17.06 o                         
   0  16   7        437.94        335.76        36.20 o                         
   1  16   7        303.03        309.54        32.45 o                         
  -8   0   8       4569.22       4797.61       252.41 o                         
  -6   0   8        157.08        152.23        20.02 o                         
  -4   0   8       8146.88       7470.54       384.81 o                         
  -2   0   8        355.12        394.33        51.17 o                         
   0   0   8     129814.27     101123.36      7231.09 o                         
   2   0   8       2780.30       3850.57       204.25 o                         
   4   0   8         20.79         70.67         6.40 o                         
   6   0   8       7319.31       6635.92      1035.85 o                         
   8   0   8         49.37         59.91        14.98 o                         
  -9   1   8          1.29          6.35         4.76 o                         
  -8   1   8         58.42         66.34         8.85 o                         
  -7   1   8        243.49        255.28        17.31 o                         
  -6   1   8       3170.84       3032.41        99.05 o                         
  -5   1   8       2845.28       3200.78       103.61 o                         
  -4   1   8       2455.19       2367.47        75.35 o                         
  -3   1   8        304.40        396.05        37.29 o                         
  -2   1   8       4369.51       5405.36       202.01 o                         
  -1   1   8       3231.89       4062.44       176.79 o                         
   0   1   8       2549.76       2726.71       165.38 o                         
   1   1   8      16057.34      18446.22       613.44 o                         
   2   1   8       4387.55       5101.58       220.50 o                         
   3   1   8       1210.27       1129.32        34.98 o                         
   4   1   8       4935.58       5163.57       125.74 o                         
   5   1   8       1863.70       2036.58        52.27 o                         
   6   1   8       6096.05       6682.68       218.58 o                         
   7   1   8        717.55        703.92        23.90 o                         
   8   1   8       1077.97       1207.27        68.84 o                         
  -9   2   8        195.99        181.06        17.19 o                         
  -8   2   8         52.44         69.52         8.88 o                         
  -7   2   8       4392.27       4712.29       284.81 o                         
  -6   2   8        348.96        363.72        17.44 o                         
  -5   2   8      33192.28      30998.97       910.23 o                         
  -4   2   8       4865.51       4873.17       138.66 o                         
  -3   2   8       9416.29       9071.22       533.45 o                         
  -2   2   8        853.48       1024.97        52.62 o                         
  -1   2   8      10071.08      11195.51       471.22 o                         
   0   2   8        565.58        346.99        34.95 o                         
   1   2   8       7123.63       7946.49       337.49 o                         
   2   2   8        342.63        520.03        39.61 o                         
   3   2   8       1609.79       1834.23        45.12 o                         
   4   2   8       1258.29       1263.04        31.41 o                         
   5   2   8         72.73        120.89         6.85 o                         
   6   2   8        203.48        236.17        10.76 o                         
   7   2   8       1396.90       1371.94        49.54 o                         
   8   2   8         17.15         25.59         7.94 o                         
  -9   3   8          0.93          4.41         6.58 o                         
  -8   3   8        630.39        651.34        30.40 o                         
  -7   3   8        314.02        296.37        27.15 o                         
  -6   3   8       2224.79       2095.03       138.40 o                         
  -5   3   8       6411.51       6126.70       186.55 o                         
  -4   3   8         14.65         12.72         3.52 o                         
  -3   3   8        405.97        577.90        56.17 o                         
  -2   3   8        787.12        782.28        44.47 o                         
  -1   3   8       5468.15       6406.64       275.76 o                         
   0   3   8        828.58       1020.62        52.30 o                         
   1   3   8      45483.61      46492.71      2199.55 o                         
   2   3   8       1088.46       1013.99        47.89 o                         
   3   3   8         39.68         49.58         4.01 o                         
   4   3   8        312.72        383.15        12.46 o                         
   5   3   8      10894.11      10707.98       272.78 o                         
   6   3   8         27.40         36.08         7.78 o                         
   7   3   8        992.38       1030.84        38.57 o                         
   8   3   8        944.60        922.27        76.14 o                         
  -8   4   8        268.86        282.67        24.67 o                         
  -7   4   8        766.22        777.64        31.11 o                         
  -6   4   8         59.85         84.14         8.69 o                         
  -5   4   8      14004.98      13617.81       403.74 o                         
  -4   4   8       1045.05        943.76        33.24 o                         
  -3   4   8         30.43         17.04        11.58 o                         
  -2   4   8       4406.14       5244.16       230.99 o                         
  -1   4   8       1412.31       1397.49        71.34 o                         
   0   4   8       8181.51       8408.93       359.32 o                         
   1   4   8        361.99        398.49        30.87 o                         
   2   4   8        567.83        484.79        24.73 o                         
   3   4   8       4358.49       4176.09       109.26 o                         
   4   4   8         71.54        100.97         5.93 o                         
   5   4   8        686.87        729.99        22.65 o                         
   6   4   8       1370.17       1285.44        56.56 o                         
   7   4   8       2342.36       2514.89        77.18 o                         
   8   4   8        487.01        455.61        30.01 o                         
  -8   5   8          6.14          7.85         6.15 o                         
  -7   5   8        342.83        314.69        21.03 o                         
  -6   5   8       3039.47       3094.61       117.31 o                         
  -5   5   8         32.99         40.11         6.72 o                         
  -4   5   8        894.96        767.68        27.98 o                         
  -3   5   8         55.97         30.55         4.84 o                         
  -2   5   8        582.56        407.09        31.40 o                         
  -1   5   8        970.82       1052.20        59.56 o                         
   0   5   8       1306.44       1410.07        73.45 o                         
   1   5   8      11757.97      11142.88       478.38 o                         
   2   5   8       3312.16       3475.99        84.16 o                         
   3   5   8       2082.24       2269.80        65.94 o                         
   4   5   8       3153.40       3266.39        98.85 o                         
   5   5   8        627.39        576.49        40.32 o                         
   6   5   8       2434.49       2261.38       118.95 o                         
   7   5   8         26.89         34.18         5.55 o                         
   8   5   8       1632.88       1703.61       131.06 o                         
  -8   6   8        586.20        551.72        29.48 o                         
  -7   6   8        235.08        256.13        19.36 o                         
  -6   6   8        189.06        225.80        19.10 o                         
  -5   6   8       7317.57       7199.77       304.10 o                         
  -4   6   8       6989.88       6282.20       190.00 o                         
  -3   6   8       5047.89       4547.71       171.01 o                         
  -2   6   8       3056.21       3172.61       124.33 o                         
  -1   6   8       4875.68       5450.22       255.04 o                         
   0   6   8       5982.67       5337.02       239.47 o                         
   1   6   8       1293.42       1302.79        47.89 o                         
   2   6   8        301.87        327.25        12.29 o                         
   3   6   8       8273.94       8273.81       213.22 o                         
   4   6   8       5491.97       5770.20       172.31 o                         
   5   6   8       1728.56       1350.84        54.43 o                         
   6   6   8       1563.60       1525.50        60.37 o                         
   7   6   8        249.93        216.40        14.95 o                         
  -8   7   8          4.64         13.06         6.41 o                         
  -7   7   8        880.53        910.99        44.67 o                         
  -6   7   8       7036.70       6454.88       311.45 o                         
  -5   7   8        545.96        489.88        36.03 o                         
  -4   7   8       1780.43       1750.90        80.51 o                         
  -3   7   8      13802.88      13305.19       484.96 o                         
  -2   7   8       4114.14       3709.70       149.39 o                         
  -1   7   8       1220.63       1050.57        57.41 o                         
   0   7   8        444.90        580.33        24.35 o                         
   1   7   8      17533.52      15582.59       492.02 o                         
   2   7   8       5671.57       5054.71       153.87 o                         
   3   7   8       2863.20       2895.64        83.08 o                         
   4   7   8        683.67        731.95        30.89 o                         
   5   7   8       1543.40        973.53        45.76 o                         
   6   7   8        533.60        563.73        23.32 o                         
   7   7   8        954.37        962.75        44.64 o                         
  -8   8   8        368.65        288.33        28.71 o                         
  -7   8   8        870.11        854.05        74.89 o                         
  -6   8   8        742.18        597.94        31.86 o                         
  -5   8   8       6089.47       5736.56       453.02 o                         
  -4   8   8          1.48         30.14         8.34 o                         
  -3   8   8          0.40          9.23         6.27 o                         
  -2   8   8       2516.88       2342.80        92.22 o                         
  -1   8   8       4532.17       3973.24       243.72 o                         
   0   8   8       2742.57       2615.49       108.79 o                         
   1   8   8        380.54        428.97        17.25 o                         
   2   8   8       3505.97       3292.69       113.68 o                         
   3   8   8         35.37         58.84         7.42 o                         
   4   8   8       2704.33       2626.07       152.54 o                         
   5   8   8         31.00         39.63         7.60 o                         
   6   8   8        167.46        181.04        14.27 o                         
   7   8   8       2741.03       2793.96       118.89 o                         
  -7   9   8       1841.67       1855.89       142.29 o                         
  -6   9   8         72.18        103.99        16.23 o                         
  -5   9   8        341.86        197.21        27.46 o                         
  -4   9   8       1045.41       1123.76        65.71 o                         
  -3   9   8        641.00        766.46        56.24 o                         
  -2   9   8         26.82         31.42         8.40 o                         
  -1   9   8       3877.87       3788.89       211.66 o                         
   0   9   8        461.45        445.40        28.01 o                         
   1   9   8       5321.06       5098.60       236.22 o                         
   2   9   8          4.51         28.03         5.68 o                         
   3   9   8        502.49        492.66        23.25 o                         
   4   9   8        316.44        283.72        14.97 o                         
   5   9   8       1360.35        922.75        53.84 o                         
   6   9   8          0.61         10.64         5.25 o                         
   7   9   8        260.68        224.87        17.59 o                         
  -7  10   8        131.70        119.82        18.72 o                         
  -6  10   8         11.35         14.35         9.36 o                         
  -5  10   8        523.95        567.91        52.42 o                         
  -4  10   8       2876.34       3044.08       162.82 o                         
  -3  10   8       3848.64       4096.35       215.34 o                         
  -2  10   8         31.50         39.52         9.60 o                         
  -1  10   8       3074.66       3006.25       167.15 o                         
   0  10   8        106.33        165.61        25.73 o                         
   1  10   8       3263.08       3153.88       125.48 o                         
   2  10   8       2817.03       2786.45        98.01 o                         
   3  10   8       1339.19       1348.27        54.56 o                         
   4  10   8       1193.68       1197.20        56.89 o                         
   5  10   8        111.16        114.60        12.41 o                         
   6  10   8       4090.65       4175.57       176.54 o                         
  -6  11   8       7470.40       7557.47       506.75 o                         
  -5  11   8       1156.28       1230.08        70.16 o                         
  -4  11   8       2970.65       3163.90       168.12 o                         
  -3  11   8       4036.07       4201.86       180.38 o                         
  -2  11   8       2786.49       2939.17       224.67 o                         
  -1  11   8         11.99         23.00         8.99 o                         
   0  11   8        117.47        148.73        19.35 o                         
   1  11   8       1162.71       1236.48        71.04 o                         
   2  11   8       6440.00       5954.79       288.23 o                         
   3  11   8       3873.04       4141.33       153.65 o                         
   4  11   8        765.28        708.33        31.12 o                         
   5  11   8        327.88        380.06        22.00 o                         
   6  11   8        691.30        607.43        29.49 o                         
  -6  12   8        165.38        138.56        14.12 o                         
  -5  12   8       1412.30       1585.69        86.93 o                         
  -4  12   8        448.27        447.47        32.13 o                         
  -3  12   8        283.94        327.10        22.04 o                         
  -2  12   8       1147.51       1397.79        80.30 o                         
  -1  12   8         84.61        155.95        31.83 o                         
   1  12   8       2045.57       2042.28       180.18 o                         
   2  12   8        170.89        176.41        15.53 o                         
   3  12   8        836.33        959.21        40.50 o                         
   4  12   8        647.62        712.50        30.96 o                         
   5  12   8        380.18        327.32        19.10 o                         
  -5  13   8          5.25         17.97         6.58 o                         
  -4  13   8        498.14        541.81        38.51 o                         
  -3  13   8       2057.93       2294.44       130.43 o                         
  -2  13   8         95.57        105.70        14.38 o                         
  -1  13   8          4.08         12.88         8.35 o                         
   0  13   8          0.40         10.58         9.24 o                         
   1  13   8       6080.86       4227.15       318.28 o                         
   2  13   8        710.81        660.07        34.99 o                         
   3  13   8        315.90        322.75        20.52 o                         
   4  13   8        302.78        273.87        26.94 o                         
   5  13   8         87.38         64.90        12.48 o                         
  -4  14   8         55.69         70.13        10.80 o                         
  -3  14   8         16.34         20.25         7.80 o                         
  -2  14   8       1974.35       2168.89       117.80 o                         
  -1  14   8       1214.79       1149.51        66.53 o                         
   0  14   8       3616.84       3489.86       188.47 o                         
   1  14   8          0.11         15.93         9.24 o                         
   2  14   8       5326.68       5613.11       292.58 o                         
   3  14   8        143.43        181.68        15.43 o                         
   4  14   8         19.23         18.33         7.55 o                         
  -3  15   8        268.14        255.95        29.33 o                         
  -2  15   8         64.43         59.54         9.89 o                         
  -1  15   8         78.91         79.88        18.72 o                         
   0  15   8        265.50        329.51        37.44 o                         
   1  15   8         12.47         15.51        11.23 o                         
   2  15   8        426.34        434.39        30.01 o                         
  -1  16   8       1022.06       1012.13        82.38 o                         
   0  16   8        245.27        238.40        29.96 o                         
   1  16   8        865.08        912.28        74.89 o                         
  -9   0   9        220.18        207.40        19.36 o                         
  -7   0   9       1742.45       1526.67       106.09 o                         
  -5   0   9       1199.86       1419.76        81.20 o                         
  -3   0   9      66734.32      60866.76      3083.41 o                         
  -1   0   9      33796.95      37059.06      1881.05 o                         
   1   0   9       1111.06       1022.12        91.12 o                         
   3   0   9       4425.59       3751.25       124.88 o                         
   5   0   9       6226.66       6584.96       240.73 o                         
   7   0   9        786.01        881.24        53.39 o                         
  -9   1   9       5975.42       5250.03       223.61 o                         
  -8   1   9        224.19        273.60        17.44 o                         
  -7   1   9         32.60         57.89         8.67 o                         
  -6   1   9       1114.59       1151.06        54.20 o                         
  -5   1   9       3170.34       3415.51       100.91 o                         
  -4   1   9        123.04        150.74         9.48 o                         
  -3   1   9       3536.36       3346.98       149.63 o                         
  -2   1   9         90.81         64.82        11.51 o                         
  -1   1   9       4014.20       4789.90       207.30 o                         
   0   1   9       1369.57       1658.28        97.08 o                         
   1   1   9       6982.39       6904.81       256.38 o                         
   2   1   9      22638.69      21033.60      1076.66 o                         
   3   1   9       8976.84       8346.94       182.75 o                         
   4   1   9        285.94        267.50         9.21 o                         
   5   1   9         22.24         33.13         3.95 o                         
   6   1   9       2477.59       2596.71        88.30 o                         
   7   1   9        783.60        820.73        29.01 o                         
   8   1   9        495.70        478.10        31.77 o                         
  -9   2   9         49.20         45.47         9.24 o                         
  -8   2   9       8291.61       8226.75       300.34 o                         
  -7   2   9        642.41        644.47        39.78 o                         
  -6   2   9        908.99       1013.02        48.96 o                         
  -5   2   9        107.19         99.25         8.65 o                         
  -4   2   9      25866.47      23947.05       652.23 o                         
  -3   2   9        498.42        344.16        24.50 o                         
  -2   2   9       2989.83       4347.61       191.16 o                         
  -1   2   9        479.37        528.82        31.94 o                         
   0   2   9       3292.62       3681.93       160.61 o                         
   1   2   9        926.65       1263.17        64.37 o                         
   2   2   9         36.21        101.67        18.08 o                         
   3   2   9       5251.39       4671.96       108.36 o                         
   4   2   9       4325.79       4075.18        94.84 o                         
   5   2   9        908.52        911.95        25.68 o                         
   6   2   9       3516.73       3541.00        99.74 o                         
   7   2   9        530.59        572.78        23.73 o                         
   8   2   9       5642.65       5726.91       295.67 o                         
  -8   3   9       2652.18       2848.88       108.11 o                         
  -7   3   9         91.63         83.40         8.65 o                         
  -6   3   9        290.26        331.05        17.65 o                         
  -5   3   9       1603.88       1769.16        53.58 o                         
  -4   3   9        685.90        674.10        21.64 o                         
  -3   3   9        637.30        705.93        44.30 o                         
  -2   3   9      19993.78      22439.10       936.24 o                         
  -1   3   9       1131.29       1359.10        68.69 o                         
   0   3   9       1022.96       1290.30        64.75 o                         
   2   3   9      24424.33      20311.71       734.60 o                         
   3   3   9        244.28        261.59         9.48 o                         
   4   3   9       3466.16       3594.57        88.57 o                         
   5   3   9       1316.38       1445.97        48.14 o                         
   6   3   9        243.00        264.58        11.96 o                         
   7   3   9          2.65         17.00         8.29 o                         
   8   3   9        652.82        683.60        41.48 o                         
  -8   4   9       3376.83       3171.49       154.94 o                         
  -7   4   9         36.89         33.89         6.65 o                         
  -6   4   9       3577.55       3856.47       144.31 o                         
  -5   4   9         35.45         39.18         6.98 o                         
  -4   4   9      13892.65      12717.65       377.33 o                         
  -3   4   9      39396.97      33050.11       962.79 o                         
  -2   4   9          3.22         14.24         8.61 o                         
  -1   4   9      11838.17      12834.38       543.52 o                         
   0   4   9       3893.98       4512.41       199.80 o                         
   1   4   9        537.25        557.82        38.87 o                         
   2   4   9       1067.66        884.58        30.49 o                         
   3   4   9       1194.13        920.24        27.12 o                         
   4   4   9       9820.60       9401.77       239.47 o                         
   5   4   9       1539.48       1544.87        54.47 o                         
   6   4   9        520.73        487.75        28.28 o                         
   7   4   9        287.14        335.52        16.00 o                         
   8   4   9       1695.36       1976.84       149.78 o                         
  -8   5   9         32.06         36.64         8.93 o                         
  -7   5   9        496.12        474.62        27.74 o                         
  -6   5   9         49.11         62.37        11.35 o                         
  -5   5   9       1654.44       1739.10        57.47 o                         
  -4   5   9       1009.14       1049.22        36.48 o                         
  -3   5   9       8507.62       7984.78       221.22 o                         
  -2   5   9      18083.05      17769.21       749.35 o                         
  -1   5   9       1831.69       2602.98       151.70 o                         
   0   5   9       8433.43       9495.10       858.05 o                         
   1   5   9       8101.36       7631.79       391.52 o                         
   2   5   9        793.56        901.68        25.42 o                         
   3   5   9       8887.92       8832.73       286.07 o                         
   4   5   9        104.70        123.10         8.24 o                         
   5   5   9        527.44        380.67        26.12 o                         
   6   5   9       1332.69       1216.01        85.46 o                         
   7   5   9        183.77        206.80        13.44 o                         
  -8   6   9        692.65        612.14        31.64 o                         
  -7   6   9       3467.75       3779.44       163.57 o                         
  -6   6   9       1215.47       1235.42        59.25 o                         
  -5   6   9       2758.13       2712.91       119.36 o                         
  -4   6   9       4163.49       4182.60       173.57 o                         
  -3   6   9      13421.47      11815.10       452.67 o                         
  -2   6   9        196.15        298.75        18.57 o                         
  -1   6   9       3472.98       3444.64       120.53 o                         
   0   6   9       3282.78       4103.07       160.29 o                         
   1   6   9        130.33        198.16        10.14 o                         
   2   6   9       1037.66       1134.28        33.74 o                         
   3   6   9      16008.43      15580.78       423.12 o                         
   4   6   9        149.22        148.63         9.10 o                         
   5   6   9        755.15        703.68        30.13 o                         
   6   6   9        330.60        319.70        15.58 o                         
   7   6   9       2587.69       2603.18        97.18 o                         
  -8   7   9       2604.88       2138.57        93.91 o                         
  -7   7   9         84.60        101.63        11.89 o                         
  -6   7   9          0.14          5.25         5.70 o                         
  -5   7   9       2242.78       2228.84       105.29 o                         
  -4   7   9         51.33         53.33        13.15 o                         
  -3   7   9      14118.40      13408.76       486.90 o                         
  -2   7   9       3809.31       3912.74       174.09 o                         
  -1   7   9       8228.85       8379.22       378.47 o                         
   0   7   9       5215.32       4842.25       203.93 o                         
   1   7   9       1037.40        930.18        37.10 o                         
   2   7   9       2841.62       2555.71        80.77 o                         
   3   7   9       1420.72       1502.62        52.90 o                         
   4   7   9        549.89        517.76        21.68 o                         
   5   7   9         33.12         34.14         5.80 o                         
   6   7   9        678.69        786.03        33.68 o                         
   7   7   9        464.26        457.61        34.02 o                         
  -8   8   9        498.54        519.23        51.17 o                         
  -7   8   9       1154.35       1135.11        79.88 o                         
  -6   8   9         93.70         78.98        10.37 o                         
  -5   8   9       7021.02       6295.88       907.91 o                         
  -4   8   9       8731.61       8437.38       435.92 o                         
  -3   8   9       1424.32       1416.27        59.95 o                         
  -2   8   9       1716.13       1900.14        77.29 o                         
  -1   8   9          5.02         39.72        12.43 o                         
   0   8   9        100.02         72.14        10.53 o                         
   1   8   9       1049.36       1030.25        47.35 o                         
   2   8   9        199.82        244.87        14.23 o                         
   3   8   9       1840.28       2045.07        78.78 o                         
   4   8   9       6034.12       6037.97       311.97 o                         
   5   8   9       2451.91       2321.78       127.20 o                         
   6   8   9         10.62         21.42         6.22 o                         
   7   8   9        511.51        549.27        31.20 o                         
  -7   9   9         30.13         31.20        12.48 o                         
  -6   9   9        139.86        112.93        12.50 o                         
  -5   9   9       2668.06       2457.24       320.15 o                         
  -4   9   9       1052.10       1070.17        64.28 o                         
  -3   9   9        362.97        459.62        51.80 o                         
  -2   9   9      20833.83      19379.66      1050.50 o                         
  -1   9   9        102.99         96.46        11.72 o                         
   0   9   9        885.86        953.20        51.84 o                         
   1   9   9         82.31        103.42         8.96 o                         
   2   9   9       5080.07       5233.86       176.29 o                         
   3   9   9       1248.36       1226.59        50.06 o                         
   4   9   9          5.46         28.88         5.52 o                         
   5   9   9         95.89        118.08        12.47 o                         
   6   9   9         12.33         18.32         5.41 o                         
  -7  10   9         68.30         93.61        14.98 o                         
  -6  10   9        843.71        906.46        52.93 o                         
  -5  10   9         60.26        100.39        14.35 o                         
  -4  10   9        414.37        414.22        31.99 o                         
  -3  10   9       2546.85       2718.58       146.05 o                         
  -2  10   9        508.12        520.86        35.39 o                         
  -1  10   9        324.09        404.17        27.61 o                         
   0  10   9        494.86        491.27        31.56 o                         
   1  10   9       3379.23       3097.30       170.93 o                         
   2  10   9       1653.61       1656.07        65.03 o                         
   3  10   9       3640.79       3624.76       135.57 o                         
   4  10   9       3683.03       3587.96       133.54 o                         
   5  10   9         98.37        132.17        16.15 o                         
   6  10   9        202.13        163.56        12.21 o                         
  -6  11   9         58.43         61.74        10.12 o                         
  -5  11   9       6867.89       7330.27       377.75 o                         
  -4  11   9       1007.14        977.50       114.07 o                         
  -3  11   9       2333.24       2410.69       106.87 o                         
  -2  11   9         13.26         14.48         8.31 o                         
  -1  11   9       1324.97       1417.70        80.72 o                         
   0  11   9       1486.75       1138.21       118.58 o                         
   1  11   9        136.38        154.64        14.41 o                         
   2  11   9        367.53        326.35        20.71 o                         
   3  11   9       1861.66       1993.69        77.20 o                         
   4  11   9       1277.24       1229.66        49.74 o                         
   5  11   9         50.43         48.29         7.74 o                         
   6  11   9        154.61        103.60        10.59 o                         
  -6  12   9         78.82         92.25        10.59 o                         
  -5  12   9       4259.03       4265.43       221.97 o                         
  -4  12   9        180.11        224.92        17.02 o                         
  -3  12   9        192.70        190.91        13.74 o                         
  -2  12   9         33.99         66.37        12.26 o                         
  -1  12   9       1367.56       1598.72        89.97 o                         
   0  12   9       4020.38       3573.10       194.71 o                         
   1  12   9         60.01         38.15         9.84 o                         
   2  12   9        579.28        580.15        54.34 o                         
   3  12   9        491.54        610.73        27.82 o                         
   4  12   9         14.48         12.51         5.07 o                         
   5  12   9         94.19         93.89         9.22 o                         
  -5  13   9        293.53        271.34        24.34 o                         
  -4  13   9       2763.70       2645.67       345.12 o                         
  -3  13   9        698.76        728.38        45.45 o                         
  -2  13   9       5728.64       6635.94       343.76 o                         
  -1  13   9          8.68         27.82         8.99 o                         
   0  13   9        777.66        744.03        53.05 o                         
   1  13   9        330.31        350.70        28.24 o                         
   2  13   9        727.37        709.90        36.65 o                         
   3  13   9        213.20        216.68        16.67 o                         
   4  13   9         25.63         14.93         5.98 o                         
  -4  14   9        347.92        395.67        37.44 o                         
  -3  14   9        266.59        252.81        21.13 o                         
  -2  14   9        518.66        577.95        48.68 o                         
  -1  14   9          9.16         24.96         8.31 o                         
   0  14   9          0.56         27.46        13.73 o                         
   1  14   9       3371.81       3362.69       184.10 o                         
   2  14   9        719.55        666.20        43.25 o                         
   3  14   9         43.71         48.22         7.66 o                         
  -3  15   9        167.22        188.47        22.47 o                         
  -2  15   9       2380.03       2409.71       136.56 o                         
  -1  15   9         28.51         42.44        14.98 o                         
   0  15   9         46.93         59.91        16.23 o                         
   1  15   9       1263.04       1315.44       106.09 o                         
   2  15   9         64.35         62.99        11.98 o                         
   0  16   9       1285.09       1060.81        88.62 o                         
  -8   0  10       4650.14       4944.40       259.92 o                         
  -6   0  10        161.10        133.96        30.58 o                         
  -4   0  10      39184.90      32252.26      1334.21 o                         
  -2   0  10      17125.14      20634.51      1056.51 o                         
   0   0  10       3259.63       2841.81       224.67 o                         
   2   0  10      16001.71      16540.25      1205.60 o                         
   4   0  10        349.18        312.41        14.38 o                         
   6   0  10       6894.49       7260.69       306.31 o                         
   8   0  10         42.27         79.88        14.98 o                         
  -9   1  10         53.48         55.51        10.12 o                         
  -8   1  10        211.41        222.00        15.42 o                         
  -7   1  10          8.62         11.83         5.61 o                         
  -6   1  10       4057.05       3527.69       167.55 o                         
  -5   1  10         10.49         24.59         5.16 o                         
  -4   1  10        270.46        323.32        18.20 o                         
  -3   1  10        135.93        143.49        12.55 o                         
  -2   1  10       9748.80      11508.45       422.26 o                         
  -1   1  10       4733.88       4613.29       201.77 o                         
   0   1  10        972.99        942.98        61.76 o                         
   1   1  10      17208.04      17748.29       911.62 o                         
   2   1  10      29276.15      26696.04      1108.63 o                         
   3   1  10       1273.12       1603.55        37.43 o                         
   4   1  10       1396.54       1505.41        37.01 o                         
   5   1  10          0.87         25.99         6.59 o                         
   6   1  10        897.76        974.86        48.52 o                         
   7   1  10        538.03        583.88        31.15 o                         
   8   1  10        709.78        625.91        38.83 o                         
  -9   2  10       2425.81       2085.17       117.34 o                         
  -8   2  10        561.98        561.24        27.14 o                         
  -7   2  10       1171.51        824.19        52.93 o                         
  -6   2  10         78.85        128.76        12.84 o                         
  -5   2  10        897.31        879.60        29.37 o                         
  -4   2  10       2510.78       2330.85        79.14 o                         
  -3   2  10      14048.25      13507.54       492.52 o                         
  -2   2  10        436.39        609.05        38.50 o                         
  -1   2  10       3116.23       3722.51       165.98 o                         
   0   2  10       1953.08       2019.66       118.70 o                         
   1   2  10         43.74        117.89        16.26 o                         
   2   2  10          0.99          8.59         5.47 o                         
   3   2  10       2690.69       2227.24        56.40 o                         
   4   2  10         11.86         15.16         2.86 o                         
   5   2  10         32.56         46.55         5.19 o                         
   6   2  10       1587.53       1765.48        61.84 o                         
   7   2  10        751.52        824.42        62.48 o                         
   8   2  10        525.12        576.13        35.74 o                         
  -8   3  10        761.60        727.51        32.60 o                         
  -7   3  10        943.51        983.24        42.24 o                         
  -6   3  10        145.45        177.94        12.20 o                         
  -5   3  10       1398.46       1299.85        40.55 o                         
  -4   3  10        957.36        881.63        29.66 o                         
  -3   3  10      11464.01      10696.83       315.34 o                         
  -2   3  10       5249.35       6311.28       276.45 o                         
  -1   3  10        147.35         95.76        16.10 o                         
   0   3  10       3785.70       3940.19       174.54 o                         
   1   3  10      28794.45      24618.32      1030.66 o                         
   2   3  10        280.28        257.94        11.80 o                         
   3   3  10          2.99         17.55         6.24 o                         
   4   3  10        438.99        454.38        15.10 o                         
   5   3  10        499.53        478.26        18.36 o                         
   6   3  10         45.29         59.34         6.15 o                         
   7   3  10         26.23         25.17         6.78 o                         
   8   3  10        730.46        691.36        58.66 o                         
  -8   4  10        515.99        507.18        28.56 o                         
  -7   4  10        355.63        377.53        20.55 o                         
  -6   4  10       7616.38       7902.20       333.64 o                         
  -5   4  10       5719.96       5415.92       165.05 o                         
  -4   4  10       3974.67       3555.22       101.79 o                         
  -3   4  10        422.56        399.63        14.60 o                         
  -2   4  10      10408.36      11713.43       500.27 o                         
  -1   4  10       2169.61       2327.71       111.93 o                         
   0   4  10       3644.41       3340.19       189.30 o                         
   1   4  10       3558.79       3291.98       155.12 o                         
   2   4  10       4421.91       4278.17       121.30 o                         
   3   4  10       5280.75       5070.83       139.71 o                         
   4   4  10         22.36         41.01         4.30 o                         
   5   4  10        309.50        335.41        21.96 o                         
   6   4  10       1343.36       1378.25        55.05 o                         
   7   4  10       1459.84       1641.19        63.47 o                         
  -8   5  10        448.98        487.52        26.82 o                         
  -7   5  10         83.16         92.86        10.13 o                         
  -6   5  10        381.56        434.92        22.65 o                         
  -5   5  10       3354.13       3099.30        89.41 o                         
  -4   5  10       2703.11       2713.83        79.42 o                         
  -3   5  10        142.44        177.63         9.39 o                         
  -2   5  10         21.24         46.56         6.95 o                         
  -1   5  10        125.32        165.41        12.28 o                         
   0   5  10        121.00         84.82        20.96 o                         
   1   5  10         54.36         84.82        11.89 o                         
   2   5  10      11046.37       9793.27       251.72 o                         
   3   5  10       3012.83       2992.46        84.31 o                         
   4   5  10       4836.26       5205.88       156.01 o                         
   5   5  10       3035.96       3029.14       157.97 o                         
   6   5  10       1027.68       1120.40        41.51 o                         
   7   5  10          0.60         11.62         4.81 o                         
  -8   6  10       2771.69       2384.72       103.75 o                         
  -7   6  10        428.02        500.48        28.32 o                         
  -6   6  10         15.06         29.80         8.08 o                         
  -5   6  10        181.82        154.44        11.76 o                         
  -4   6  10       2385.19       2197.62        70.85 o                         
  -3   6  10        408.61        532.26        23.46 o                         
  -2   6  10       4162.33       4527.47       153.42 o                         
  -1   6  10       1551.80       1479.81        50.90 o                         
   0   6  10       5793.67       4746.21       160.43 o                         
   1   6  10        555.41        533.81        19.17 o                         
   2   6  10       5011.34       4951.71       138.94 o                         
   3   6  10        373.51        435.30        18.75 o                         
   4   6  10        582.89        606.75        22.21 o                         
   5   6  10        382.17        444.85        22.25 o                         
   6   6  10        176.99        182.83        12.90 o                         
   7   6  10         24.34         23.92         5.98 o                         
  -8   7  10          2.01          0.31         6.90 o                         
  -7   7  10          7.55         22.16        11.69 o                         
  -6   7  10       1638.18       1490.32        69.00 o                         
  -5   7  10        427.37        421.45        48.94 o                         
  -4   7  10       1616.88       1574.06        65.93 o                         
  -3   7  10       6313.22       5899.36       221.15 o                         
  -2   7  10       1355.23       1413.02        58.66 o                         
  -1   7  10        934.88        886.89        38.17 o                         
   0   7  10        222.98        203.28        11.30 o                         
   1   7  10       4121.73       3502.31       110.81 o                         
   2   7  10        808.99        756.58        27.51 o                         
   3   7  10       4394.90       4595.00       151.27 o                         
   4   7  10       1362.72       1144.90        97.93 o                         
   5   7  10        548.43        489.17        30.19 o                         
   6   7  10        151.10        208.75        15.76 o                         
   7   7  10         55.01         68.00         7.60 o                         
  -7   8  10         20.02         27.53         8.08 o                         
  -6   8  10        635.77        510.58        42.93 o                         
  -5   8  10       4632.38       4708.52       246.67 o                         
  -4   8  10         77.20         77.41        14.41 o                         
  -3   8  10       1799.44       1797.95        73.50 o                         
  -2   8  10       4787.15       4911.65       184.23 o                         
  -1   8  10         19.42         33.46         6.49 o                         
   0   8  10       5034.92       5073.37       193.37 o                         
   1   8  10       2134.54       2089.79        67.16 o                         
   2   8  10        178.31        193.37        12.65 o                         
   3   8  10      10889.46      10931.99       394.98 o                         
   4   8  10        537.70        284.47        22.49 o                         
   5   8  10        372.98        280.99        47.99 o                         
   6   8  10        280.86        218.34        15.30 o                         
   7   8  10       1441.74       1245.09        79.88 o                         
  -7   9  10        178.97        171.00        22.47 o                         
  -6   9  10        831.05        734.08        36.93 o                         
  -5   9  10       8027.07       7790.10       402.01 o                         
  -4   9  10       3004.00       2825.35       106.71 o                         
  -3   9  10       3467.43       3248.45       194.17 o                         
  -2   9  10         64.52         77.78         8.65 o                         
  -1   9  10        255.93        332.09        39.94 o                         
   0   9  10        147.03        160.43        16.52 o                         
   1   9  10        742.98        576.57        22.30 o                         
   2   9  10       1029.21       1009.28        40.33 o                         
   3   9  10        587.26        592.70        27.41 o                         
   4   9  10       3982.70       3853.94       165.26 o                         
   5   9  10        869.11        872.97        42.48 o                         
   6   9  10         21.49         21.03         5.67 o                         
  -7  10  10        368.54        369.46        34.95 o                         
  -6  10  10       1419.59       1396.91        91.12 o                         
  -5  10  10        831.57        900.79        54.27 o                         
  -4  10  10       1359.22       1427.35        72.86 o                         
  -3  10  10        307.70        282.73        25.14 o                         
  -2  10  10       3142.33       3055.34       240.06 o                         
  -1  10  10      11636.71      12087.58       523.16 o                         
   0  10  10       2629.61       2403.07       185.49 o                         
   1  10  10       3284.38       2871.87       202.30 o                         
   2  10  10       5761.39       5843.88       213.89 o                         
   3  10  10       9127.05       8684.90       316.03 o                         
   4  10  10         82.94        112.07         8.91 o                         
   5  10  10          2.70          7.33         4.79 o                         
   6  10  10        364.49        294.46        17.21 o                         
  -6  11  10        231.65        248.79        35.57 o                         
  -5  11  10        789.64        809.20        93.61 o                         
  -4  11  10        209.71        173.55        39.32 o                         
  -3  11  10       2406.12       2476.34       109.52 o                         
  -2  11  10       1658.44       1858.34       103.68 o                         
  -1  11  10        184.21        256.86        22.74 o                         
   0  11  10         63.32         62.74        11.01 o                         
   1  11  10        414.19        334.58        24.44 o                         
   2  11  10          7.90         32.24        21.38 o                         
   3  11  10       7002.48       6634.70       242.60 o                         
   4  11  10         65.09         97.23         9.30 o                         
   5  11  10       1265.56       1333.96        60.26 o                         
  -6  12  10         96.67        112.33        13.15 o                         
  -5  12  10          9.77         27.46         7.46 o                         
  -4  12  10        639.51        655.07        40.57 o                         
  -3  12  10       5206.20       5201.89       297.96 o                         
  -2  12  10          6.17          7.91         7.80 o                         
  -1  12  10        652.66        920.56        58.04 o                         
   0  12  10       2362.03       2105.84       339.44 o                         
   1  12  10        230.96        182.75        20.61 o                         
   2  12  10       2812.01       2680.22       117.90 o                         
   3  12  10       2193.46       2123.94        81.41 o                         
   4  12  10        942.24        857.02        35.38 o                         
   5  12  10        723.38        671.00        32.17 o                         
  -5  13  10        713.51        719.94        70.52 o                         
  -4  13  10        482.02        525.28        68.65 o                         
  -3  13  10       3415.51       3649.14       156.61 o                         
  -2  13  10         65.11         51.44        13.73 o                         
  -1  13  10          5.25         25.36         8.35 o                         
   0  13  10        135.76        123.57        24.96 o                         
   1  13  10        610.53        574.47        40.15 o                         
   2  13  10        676.29        724.15        37.14 o                         
   3  13  10        176.95        190.45        15.06 o                         
   4  13  10       2016.98       1836.82       104.17 o                         
  -4  14  10        368.47        385.68        36.20 o                         
  -3  14  10        152.10        224.87        20.07 o                         
  -2  14  10       6317.82       6740.49       283.92 o                         
  -1  14  10        138.13        118.69        27.46 o                         
   0  14  10        190.37        164.76        26.21 o                         
   1  14  10        315.21        342.00        38.69 o                         
   2  14  10       1336.00       1317.57        94.86 o                         
   3  14  10       5184.93       4162.00       176.06 o                         
  -3  15  10         46.40         42.44        11.23 o                         
  -2  15  10        192.36        220.72        15.95 o                         
  -1  15  10          7.47         13.73        12.48 o                         
   0  15  10        223.78        279.59        32.45 o                         
   1  15  10       2973.18       2658.33       200.95 o                         
   2  15  10        960.21        903.54        74.89 o                         
  -5   0  11        584.76        571.99        28.96 o                         
  -3   0  11        953.91        922.41        41.97 o                         
  -1   0  11       4462.35       4417.99       338.25 o                         
   1   0  11        729.77        963.46        93.61 o                         
   3   0  11      24667.74      21891.16       698.80 o                         
   5   0  11       1165.53       1367.76        55.22 o                         
   7   0  11        143.01        118.32        19.97 o                         
  -8   1  11          3.30         27.04         6.69 o                         
  -7   1  11       1551.44       1520.27        61.94 o                         
  -6   1  11       3626.64       2508.01       112.41 o                         
  -5   1  11        122.55        113.33        10.83 o                         
  -4   1  11         95.49         94.18        11.72 o                         
  -3   1  11       9062.89       8473.22       300.50 o                         
  -2   1  11      14553.58      14809.14       623.01 o                         
  -1   1  11      34082.68      33511.89      1390.66 o                         
   0   1  11        184.03        336.75        31.74 o                         
   1   1  11        591.71        527.52        43.63 o                         
   2   1  11        773.07        778.51        28.18 o                         
   3   1  11       3395.09       3170.34        78.71 o                         
   4   1  11         23.81         36.17         4.22 o                         
   5   1  11       6961.29       7443.70       191.96 o                         
   6   1  11       2727.60       2919.14        98.45 o                         
   7   1  11         36.40         31.61         6.12 o                         
   8   1  11        528.78        497.02        31.77 o                         
  -8   2  11       7748.44       8046.80       293.32 o                         
  -7   2  11        896.95        899.01       103.74 o                         
  -6   2  11       2067.76       2036.28        90.73 o                         
  -5   2  11         67.57         71.32         6.64 o                         
  -4   2  11        431.15        431.61        18.26 o                         
  -3   2  11         85.32        128.84        12.32 o                         
  -2   2  11       1090.20       1219.27        64.58 o                         
  -1   2  11       7889.07       7769.96       333.16 o                         
   0   2  11       2250.54       1913.28       113.85 o                         
   1   2  11       1035.11       1143.24        76.31 o                         
   2   2  11        323.52        279.95        15.78 o                         
   3   2  11         20.65         14.20         3.32 o                         
   4   2  11      11603.49      11473.62       292.37 o                         
   5   2  11        876.27       1019.40        31.93 o                         
   6   2  11        156.01        162.94        10.34 o                         
   7   2  11          4.56         14.38         5.88 o                         
  -8   3  11        902.15        947.52        53.51 o                         
  -7   3  11        499.63        461.90        21.28 o                         
  -6   3  11      15008.61      15161.82       546.32 o                         
  -5   3  11        224.97        251.54        12.07 o                         
  -4   3  11       1625.80       1653.87        48.47 o                         
  -3   3  11        307.10        270.26        10.91 o                         
  -2   3  11      36367.80      34421.25      1434.14 o                         
  -1   3  11         15.97         33.04         9.64 o                         
   0   3  11        132.52        187.98        25.14 o                         
   1   3  11       6820.36       6935.86       303.61 o                         
   2   3  11       2377.96       2330.96        73.81 o                         
   3   3  11       3184.36       3061.30        85.99 o                         
   4   3  11       2647.63       2835.29        75.18 o                         
   5   3  11        131.15        139.88         9.31 o                         
   6   3  11       6992.71       7499.10       222.84 o                         
   7   3  11        190.68        170.15        14.08 o                         
  -8   4  11       5232.87       4826.70       205.37 o                         
  -7   4  11       8376.26       8499.53       309.54 o                         
  -6   4  11       4256.85       4433.09       190.71 o                         
  -5   4  11        943.55        917.38        33.30 o                         
  -4   4  11       1381.32       1379.68        42.81 o                         
  -3   4  11         70.17         53.56         9.90 o                         
  -2   4  11        232.38        228.81        11.70 o                         
  -1   4  11       5193.51       5674.69       250.76 o                         
   0   4  11      14745.58      13934.50       725.83 o                         
   1   4  11        711.12        634.44        28.11 o                         
   2   4  11       1233.05       1064.19        32.49 o                         
   3   4  11       6850.10       6691.71       183.72 o                         
   4   4  11       6291.07       6427.23       177.25 o                         
   5   4  11       1732.19       1735.96        73.39 o                         
   6   4  11        456.18        496.74        21.29 o                         
   7   4  11         24.59         33.25         5.96 o                         
  -8   5  11         12.53         16.64         6.49 o                         
  -7   5  11       3677.21       3700.16       138.69 o                         
  -6   5  11       4123.90       4141.13       155.07 o                         
  -5   5  11       2967.84       3036.48        88.29 o                         
  -4   5  11       5783.06       5361.59       150.55 o                         
  -3   5  11      11883.30      11272.99       309.26 o                         
  -2   5  11       1900.61       1907.46        63.57 o                         
  -1   5  11      11026.83      10281.35       347.91 o                         
   0   5  11        273.77        342.13        17.60 o                         
   1   5  11        821.32        715.28        24.32 o                         
   2   5  11         45.28         57.89         9.65 o                         
   3   5  11       3047.04       3034.08        92.14 o                         
   4   5  11       2712.87       2934.29        89.59 o                         
   5   5  11       8751.24       8600.03       311.24 o                         
   6   5  11         42.72         62.91         7.83 o                         
   7   5  11       1135.23       1098.66        43.65 o                         
  -8   6  11        805.85        771.65        37.68 o                         
  -7   6  11       1722.38       1824.81        82.85 o                         
  -6   6  11        239.31        271.08        19.70 o                         
  -5   6  11        141.27        130.98         9.26 o                         
  -4   6  11       1918.57       1815.48        55.01 o                         
  -3   6  11       9716.08       9372.73       279.78 o                         
  -2   6  11         52.61         65.65         7.40 o                         
  -1   6  11      15711.47      13796.73       408.38 o                         
   0   6  11        638.60        670.92        27.75 o                         
   1   6  11       2524.12       2531.28        79.60 o                         
   2   6  11        906.26        824.63        28.10 o                         
   3   6  11       5559.94       5435.82       178.29 o                         
   4   6  11        161.12        203.56        12.34 o                         
   5   6  11       2983.41       2997.91       203.00 o                         
   6   6  11        386.12        396.17        19.90 o                         
   7   6  11        264.38        255.75        15.76 o                         
  -8   7  11       2002.29       1767.27       133.55 o                         
  -7   7  11        856.20        862.06        42.50 o                         
  -6   7  11       3069.09       2902.34       189.85 o                         
  -5   7  11      10181.41       9724.25       409.70 o                         
  -4   7  11        767.61        754.71        33.19 o                         
  -3   7  11       4863.97       4935.61       164.28 o                         
  -2   7  11       8476.38       8245.76       303.23 o                         
  -1   7  11       5110.75       4766.61       211.85 o                         
   0   7  11        309.35        304.97        18.50 o                         
   1   7  11         36.93         50.18         7.91 o                         
   2   7  11        359.03        335.74        15.25 o                         
   3   7  11       1390.33       1348.89        53.82 o                         
   4   7  11       1817.75       1875.55        96.24 o                         
   5   7  11       5148.70       5108.09       187.68 o                         
   6   7  11       1279.44       1359.42        61.70 o                         
   7   7  11         56.25         48.67         8.23 o                         
  -7   8  11        851.80        854.38        50.74 o                         
  -6   8  11       2184.26       2005.05       103.05 o                         
  -5   8  11        366.37        342.66        26.91 o                         
  -4   8  11       2400.34       2425.64        92.81 o                         
  -3   8  11        469.11        527.27        23.70 o                         
  -2   8  11         74.05         70.02         8.60 o                         
  -1   8  11         42.69         42.68         9.18 o                         
   0   8  11      10262.72      10139.07       375.43 o                         
   1   8  11       2837.60       2959.27        92.90 o                         
   2   8  11        761.22        802.39        34.31 o                         
   3   8  11        230.02        233.20        14.83 o                         
   4   8  11      10254.14       9070.65      1278.62 o                         
   5   8  11       1748.85       1739.79        67.55 o                         
   6   8  11        227.43        219.48        15.04 o                         
  -7   9  11         66.36         87.37        16.23 o                         
  -6   9  11       6294.68       6031.17       399.94 o                         
  -5   9  11         17.36         14.64         7.02 o                         
  -4   9  11       1998.48       2045.92       116.31 o                         
  -3   9  11         66.25         69.53         8.45 o                         
  -2   9  11       4935.91       5232.75       192.37 o                         
  -1   9  11        592.71        727.48        44.51 o                         
   0   9  11        296.75        322.64        23.36 o                         
   1   9  11         75.79         88.69         7.62 o                         
   2   9  11       4788.36       4882.88       179.89 o                         
   3   9  11       1663.34       1678.57        66.13 o                         
   4   9  11        602.16        660.10        29.30 o                         
   5   9  11         58.63         55.74         9.24 o                         
   6   9  11        253.60        243.32        15.30 o                         
  -7  10  11        640.06        708.83        58.66 o                         
  -6  10  11          0.27         11.07         6.58 o                         
  -5  10  11          7.25         23.93        16.23 o                         
  -4  10  11        381.26        407.12        25.06 o                         
  -3  10  11       9990.04      10186.15       522.84 o                         
  -2  10  11       2302.15       2226.28       126.75 o                         
  -1  10  11       8773.07       8780.01       460.93 o                         
   0  10  11       1689.29       1504.46       108.13 o                         
   1  10  11        365.25        355.47        23.24 o                         
   2  10  11       1079.27       1025.49        43.00 o                         
   3  10  11         67.94         52.97         7.52 o                         
   4  10  11       2130.78       2252.79        85.65 o                         
   5  10  11        178.51        202.81        15.10 o                         
   6  10  11          3.37         17.38         5.69 o                         
  -6  11  11          3.79         10.57         6.58 o                         
  -5  11  11       3423.47       3482.87       183.13 o                         
  -4  11  11       3378.96       3581.07       188.43 o                         
  -3  11  11         82.48        103.39        12.13 o                         
  -2  11  11        821.03        848.79        52.46 o                         
  -1  11  11       2976.14       1953.12       154.77 o                         
   0  11  11        231.17        151.03        24.96 o                         
   1  11  11          1.43         15.99        10.76 o                         
   2  11  11        234.83        206.91        14.31 o                         
   3  11  11        242.83        258.68        15.45 o                         
   4  11  11          7.63          8.53         4.97 o                         
   5  11  11       2389.23       2336.28       123.98 o                         
  -6  12  11         13.55          8.74         9.99 o                         
  -5  12  11        139.61        131.18        14.04 o                         
  -4  12  11        809.41        798.45        73.02 o                         
  -3  12  11       1372.92       1314.71        62.20 o                         
  -2  12  11          2.17         15.98         8.31 o                         
  -1  12  11         30.02         34.24         9.89 o                         
   0  12  11        279.26        247.72        22.47 o                         
   1  12  11        492.52        399.41        44.93 o                         
   2  12  11       2816.08       2846.11       149.55 o                         
   3  12  11         66.79         75.48         7.05 o                         
   4  12  11       2150.04       1850.50        70.51 o                         
   5  12  11       1426.23       1301.71        99.85 o                         
  -5  13  11        854.52        782.47        63.66 o                         
  -4  13  11         39.14         52.42        12.48 o                         
  -3  13  11        391.73        395.27        28.59 o                         
  -2  13  11       1233.14       1447.34        82.07 o                         
  -1  13  11        245.04        278.38        29.96 o                         
   0  13  11        293.45        294.57        36.20 o                         
   1  13  11        298.35        250.88        33.70 o                         
   2  13  11       1240.95       1141.45        86.08 o                         
   3  13  11         37.09         23.37         7.57 o                         
   4  13  11       2854.01       2335.06       173.49 o                         
  -4  14  11        276.62        292.07        28.71 o                         
  -3  14  11       1938.79       2066.70       156.02 o                         
  -2  14  11       1925.83       1931.66        85.98 o                         
  -1  14  11        410.78        468.90        31.99 o                         
   0  14  11       1300.78       1506.41       122.32 o                         
   1  14  11        866.48        921.02        78.63 o                         
   2  14  11         94.05        129.81        22.47 o                         
   3  14  11       1092.25        995.91        81.13 o                         
  -2  15  11       1604.64       1379.77        75.89 o                         
  -1  15  11        145.84        132.31        22.47 o                         
   0  15  11         41.32         41.19        13.73 o                         
   1  15  11          5.19         12.48         9.99 o                         
   2  15  11          0.54          7.49         9.99 o                         
  -8   0  12       5862.76       6037.63       314.20 o                         
  -6   0  12          2.33          7.42         7.46 o                         
  -4   0  12       9072.39       8406.56       360.80 o                         
  -2   0  12       5693.84       6896.11       367.58 o                         
   0   0  12        408.18        300.81        46.18 o                         
   2   0  12      21116.89      19004.95       790.60 o                         
   4   0  12       2453.53       2549.03       110.96 o                         
   6   0  12        465.31        515.37        37.44 o                         
  -8   1  12       1092.88       1065.67        44.93 o                         
  -7   1  12       1490.81       1446.20        68.70 o                         
  -6   1  12       1404.81       1382.38        46.70 o                         
  -5   1  12       6180.48       6178.81       175.18 o                         
  -4   1  12          0.16         20.80         4.74 o                         
  -3   1  12       4842.40       4767.48       135.31 o                         
  -2   1  12      11541.81      11261.66       479.62 o                         
  -1   1  12         60.99         66.93        12.43 o                         
   0   1  12       2479.75       3145.68       178.28 o                         
   1   1  12       3770.14       3394.52       192.83 o                         
   2   1  12       3588.84       2749.17        79.17 o                         
   3   1  12       1770.25       1705.18        45.84 o                         
   4   1  12       1731.61       1712.28        50.20 o                         
   5   1  12       1169.20       1129.96        41.63 o                         
   6   1  12       1330.16       1356.10        54.74 o                         
   7   1  12         33.41         38.31         6.25 o                         
  -8   2  12       1338.24       1318.97        53.67 o                         
  -7   2  12        377.72        347.40        36.03 o                         
  -6   2  12        548.47        509.07        22.12 o                         
  -5   2  12        732.44        760.70        26.16 o                         
  -4   2  12       8029.19       7428.78       223.69 o                         
  -3   2  12       8141.28       7271.78       188.73 o                         
  -2   2  12       1011.62       1180.80        53.05 o                         
  -1   2  12       3006.82       3139.40       143.61 o                         
   0   2  12       1299.92       1453.79        93.11 o                         
   1   2  12      17660.36      17204.83       721.89 o                         
   2   2  12        875.34        819.37        24.80 o                         
   3   2  12      11294.73      10503.50       285.30 o                         
   4   2  12        879.54        981.19        30.58 o                         
   5   2  12       4980.17       5436.75       178.84 o                         
   6   2  12         82.44        102.68         8.79 o                         
   7   2  12       2640.27       2821.08       121.76 o                         
  -8   3  12        108.96        117.36        12.48 o                         
  -7   3  12       5056.32       4581.15       151.38 o                         
  -6   3  12       4543.83       4651.02       154.16 o                         
  -5   3  12       6195.53       6206.64       187.23 o                         
  -4   3  12        277.07        268.62        11.85 o                         
  -3   3  12      14335.10      12981.88       383.69 o                         
  -2   3  12       2481.30       2605.40        83.26 o                         
  -1   3  12        588.89        674.31        42.64 o                         
   0   3  12         71.61        117.67        22.06 o                         
   1   3  12        834.40        585.63        28.33 o                         
   2   3  12       1461.25       1705.29        46.36 o                         
   3   3  12        383.67        326.29        14.84 o                         
   4   3  12          3.60         12.57         4.94 o                         
   5   3  12        949.31        987.33        36.94 o                         
   6   3  12        766.25        837.00        32.11 o                         
   7   3  12         30.44         26.60         6.61 o                         
  -8   4  12       1782.44       1785.08        79.72 o                         
  -7   4  12        538.32        546.05        26.61 o                         
  -6   4  12       1368.71       1473.84        68.90 o                         
  -5   4  12       1204.29       1194.44        55.49 o                         
  -4   4  12        329.95        408.60        16.14 o                         
  -3   4  12       6455.94       6101.81       170.07 o                         
  -2   4  12        792.05        670.68        23.81 o                         
  -1   4  12         45.83         47.19         6.47 o                         
   0   4  12       1802.89       1489.07        54.50 o                         
   1   4  12       1496.67       1276.33        39.93 o                         
   2   4  12       5137.92       4788.64       150.25 o                         
   3   4  12       1527.89       1598.35        50.27 o                         
   4   4  12       2454.85       2663.13        89.64 o                         
   5   4  12        111.52        121.38         9.61 o                         
   6   4  12       1019.96       1009.52        37.48 o                         
   7   4  12        365.32        432.72        23.71 o                         
  -8   5  12        938.34        838.28        50.28 o                         
  -7   5  12         60.11         62.21         8.08 o                         
  -6   5  12        242.87        297.41        18.05 o                         
  -5   5  12        311.17        311.86        14.37 o                         
  -4   5  12          6.45         25.37         4.91 o                         
  -3   5  12          0.49         17.55         3.88 o                         
  -2   5  12       9916.80       9342.09       340.91 o                         
  -1   5  12       4423.38       4443.80       165.44 o                         
   0   5  12        323.26        220.86        11.67 o                         
   1   5  12       6714.95       6297.48       189.10 o                         
   2   5  12        238.70        187.65         8.70 o                         
   3   5  12         84.80        117.66         8.89 o                         
   4   5  12       3604.34       3593.26       134.33 o                         
   5   5  12        339.75        317.88        15.66 o                         
   6   5  12        316.75        389.97        17.69 o                         
   7   5  12        100.94         90.84         7.83 o                         
  -8   6  12        747.75        664.30        49.86 o                         
  -7   6  12         68.33         74.84        10.37 o                         
  -6   6  12       1567.47       1694.43        78.04 o                         
  -5   6  12       2098.97       2083.61        72.54 o                         
  -4   6  12      10580.18      10267.79       332.85 o                         
  -3   6  12         20.95         18.07         4.61 o                         
  -2   6  12        908.15        920.35        39.45 o                         
  -1   6  12          8.96         16.82         5.25 o                         
   0   6  12        779.76        728.89        29.94 o                         
   1   6  12       1117.63       1164.28        39.22 o                         
   2   6  12        528.58        490.13        20.30 o                         
   3   6  12       6255.69       6143.43       183.02 o                         
   4   6  12       2863.50       3039.51       132.58 o                         
   5   6  12       2784.09       2947.84       154.90 o                         
   6   6  12        192.79        212.34        13.41 o                         
   7   6  12         20.36         17.47         5.25 o                         
  -7   7  12       4548.13       4348.20       184.96 o                         
  -6   7  12       1869.99       1684.17       102.26 o                         
  -5   7  12       1531.43       1536.17        70.86 o                         
  -4   7  12         17.06         33.05         7.55 o                         
  -3   7  12       6806.71       6336.82       190.74 o                         
  -2   7  12        391.03        322.14        18.21 o                         
  -1   7  12       3934.42       3997.05       169.34 o                         
   0   7  12       2494.95       2194.30        77.61 o                         
   1   7  12       2568.87       2912.66        91.51 o                         
   2   7  12       5557.25       5076.22       166.00 o                         
   3   7  12        295.74        323.00        17.12 o                         
   4   7  12       1568.64       1092.09        63.10 o                         
   5   7  12          9.11         30.31         6.19 o                         
   6   7  12       1184.23       1256.15        57.15 o                         
  -7   8  12        337.61        337.46        51.17 o                         
  -6   8  12       1198.37       1173.46        65.39 o                         
  -5   8  12        110.65         88.03        10.42 o                         
  -4   8  12       7632.45       7373.79       269.91 o                         
  -3   8  12       2974.85       3087.70       116.30 o                         
  -2   8  12       1603.48       1652.94        97.85 o                         
  -1   8  12       1090.63       1116.87        79.26 o                         
   0   8  12        198.38        219.45        12.87 o                         
   1   8  12       1754.43       1891.65        61.77 o                         
   2   8  12       3544.12       3643.86       135.42 o                         
   3   8  12       2608.37       2547.36        96.57 o                         
   4   8  12        531.88        547.63        29.70 o                         
   5   8  12       1029.34       1051.83        43.05 o                         
   6   8  12         34.26         43.95         6.70 o                         
  -7   9  12        528.46        511.75        46.18 o                         
  -6   9  12         79.27         95.96        10.76 o                         
  -5   9  12        302.00        334.07        21.52 o                         
  -4   9  12         18.78         25.49         6.49 o                         
  -3   9  12        670.02        640.48        34.07 o                         
  -2   9  12       1077.37       1108.09        45.85 o                         
  -1   9  12         58.81         87.09        11.89 o                         
   0   9  12       4206.54       4075.41       186.69 o                         
   1   9  12       2768.86       2699.34        94.58 o                         
   2   9  12        563.37        612.20        27.86 o                         
   3   9  12        112.80        121.15        10.59 o                         
   4   9  12       1894.67       1789.61        69.58 o                         
   5   9  12        414.35        425.69        23.51 o                         
   6   9  12        290.53        256.02        15.57 o                         
  -7  10  12          4.34          7.49         8.74 o                         
  -6  10  12       1370.99       1346.37        86.12 o                         
  -5  10  12       3869.48       3981.25       208.73 o                         
  -4  10  12       1129.14       1256.13        58.60 o                         
  -3  10  12       8605.88       8731.51       449.14 o                         
  -2  10  12       5150.35       4819.83       204.88 o                         
  -1  10  12        356.36        239.65        33.70 o                         
   0  10  12          4.95         23.72         8.74 o                         
   1  10  12        184.05        155.30        17.39 o                         
   2  10  12        274.41        253.48        15.64 o                         
   3  10  12       1008.74        894.92        38.35 o                         
   4  10  12        476.36        493.33        23.05 o                         
   5  10  12       2683.43       2503.25       108.09 o                         
  -6  11  12        453.59        380.95        35.57 o                         
  -5  11  12        249.08        258.54        21.18 o                         
  -4  11  12          2.39         13.70         6.56 o                         
  -3  11  12        199.64        226.49        17.71 o                         
  -2  11  12        626.47        614.90        40.98 o                         
  -1  11  12       7302.27       4652.64       348.24 o                         
   0  11  12         42.45         37.15         9.59 o                         
   1  11  12       3182.22       3430.82       260.87 o                         
   2  11  12         71.45         83.62         9.01 o                         
   3  11  12         21.95         34.92         5.52 o                         
   4  11  12       7132.36       6687.99       242.76 o                         
   5  11  12        169.29        205.33        13.59 o                         
  -5  12  12       3044.06       2960.10       172.81 o                         
  -4  12  12       2268.83       2321.88       177.86 o                         
  -3  12  12          2.60          9.99        11.23 o                         
  -2  12  12        326.89        407.87        29.97 o                         
  -1  12  12       2983.03       3363.38       178.71 o                         
   0  12  12        122.25        126.75        29.96 o                         
   1  12  12        427.01        438.10        47.43 o                         
   2  12  12         14.78         22.97         8.69 o                         
   3  12  12         95.27         97.28         7.85 o                         
   4  12  12       2322.28       2075.26        90.31 o                         
  -5  13  12        234.98        252.13        26.21 o                         
  -4  13  12        545.41        532.96        47.43 o                         
  -3  13  12        529.14        490.82        33.50 o                         
  -2  13  12       3443.38       3612.94       191.07 o                         
  -1  13  12       2161.84       2319.84       125.71 o                         
   0  13  12       3122.30       3262.32       248.38 o                         
   1  13  12        176.43        154.77        26.21 o                         
   2  13  12       1149.34       1270.50       103.60 o                         
   3  13  12       1551.34       1422.28        63.37 o                         
  -4  14  12         75.77         64.90        12.48 o                         
  -3  14  12       1069.55       1135.70        89.87 o                         
  -2  14  12       2112.00       2121.06       114.27 o                         
  -1  14  12       2847.30       2941.17       159.76 o                         
   0  14  12        249.91        322.03        37.44 o                         
   1  14  12         28.84         17.47        12.48 o                         
   2  14  12         99.11         96.11        17.47 o                         
  -1  15  12        878.09        793.71        68.65 o                         
   0  15  12       1471.71       1560.08       122.32 o                         
   1  15  12        386.51        346.99        34.95 o                         
  -7   0  13       3882.13       3263.56       253.31 o                         
  -5   0  13      12755.01      11775.40       804.38 o                         
  -3   0  13       2944.44       3235.73       145.37 o                         
  -1   0  13      61083.71      54328.20      3905.12 o                         
   1   0  13      22692.30      21664.99       900.12 o                         
   3   0  13        741.45        769.35        31.97 o                         
   5   0  13        120.29        184.97        19.84 o                         
   7   0  13       2444.79       2462.65       130.59 o                         
  -8   1  13        124.57        125.87        11.21 o                         
  -7   1  13       2013.45       2073.44        81.44 o                         
  -6   1  13       5942.94       5728.04       236.69 o                         
  -5   1  13      14568.52      13308.33       394.59 o                         
  -4   1  13        530.09        566.55        24.67 o                         
  -3   1  13       1896.89       1865.75        66.18 o                         
  -2   1  13       2181.03       1888.37        93.68 o                         
  -1   1  13       3891.38       3650.46       205.20 o                         
   0   1  13        136.23        180.51        16.77 o                         
   1   1  13       1051.66        652.46        24.23 o                         
   2   1  13        770.92        675.27        21.95 o                         
   3   1  13        125.03        101.31         6.06 o                         
   4   1  13       2814.43       3060.47        93.67 o                         
   5   1  13       3887.82       4195.36       139.43 o                         
   6   1  13        818.90        909.63        38.82 o                         
   7   1  13         74.56         61.63         7.07 o                         
  -8   2  13        258.02        268.25        16.38 o                         
  -7   2  13        954.63        988.11        42.89 o                         
  -6   2  13        751.92        722.42        28.98 o                         
  -5   2  13       2041.67       2043.19        61.36 o                         
  -4   2  13       5003.23       4683.88       123.57 o                         
  -3   2  13        450.23        430.50        15.93 o                         
  -2   2  13         21.58         52.69        11.68 o                         
  -1   2  13       1944.39       1501.54        74.01 o                         
   0   2  13      16697.80      14046.26       590.92 o                         
   1   2  13       3092.28       2745.49        95.04 o                         
   2   2  13        698.17        635.45        21.90 o                         
   3   2  13        598.24        589.17        18.30 o                         
   4   2  13      17135.44      16932.12       544.41 o                         
   5   2  13        155.99        166.67        14.80 o                         
   6   2  13        389.80        386.37        18.46 o                         
   7   2  13         21.91         26.46         6.41 o                         
  -8   3  13         69.77         64.92         9.59 o                         
  -7   3  13         36.59         58.25         9.83 o                         
  -6   3  13      15559.55      14907.97       480.99 o                         
  -5   3  13       4265.38       4271.74       131.59 o                         
  -4   3  13         43.40         55.95         9.06 o                         
  -3   3  13         44.68         58.30        11.52 o                         
  -2   3  13       9099.23       7989.03       240.27 o                         
  -1   3  13          6.82         17.09         6.24 o                         
   0   3  13         48.07         51.54         7.28 o                         
   1   3  13         19.36         43.61         6.03 o                         
   2   3  13       9998.90       9057.09       266.79 o                         
   3   3  13          6.24         15.74         3.75 o                         
   4   3  13      12160.56      12380.42       399.61 o                         
   5   3  13         16.69         44.09         8.98 o                         
   6   3  13       3005.97       3316.18       110.96 o                         
   7   3  13        234.94        229.97        15.53 o                         
  -8   4  13       1941.46       1716.37       106.72 o                         
  -7   4  13         21.39         45.86         7.63 o                         
  -6   4  13         41.25         49.16         7.05 o                         
  -5   4  13       5704.91       5789.08       193.61 o                         
  -4   4  13      11108.43      10615.71       292.24 o                         
  -3   4  13         39.21         37.17         4.88 o                         
  -2   4  13       7102.94       6936.46       207.95 o                         
  -1   4  13       3418.11       3140.25       118.88 o                         
   0   4  13      18438.83      16293.88       675.15 o                         
   1   4  13       1123.38       1123.60        39.29 o                         
   2   4  13          2.17          9.50         3.66 o                         
   3   4  13        621.84        701.00        24.78 o                         
   4   4  13        803.04        886.84        30.55 o                         
   5   4  13        418.43        441.39        19.70 o                         
   6   4  13       1317.79       1419.79        50.34 o                         
   7   4  13       1856.87       1750.80        77.09 o                         
  -8   5  13        503.64        452.92        36.20 o                         
  -7   5  13       4948.86       4845.60       179.10 o                         
  -6   5  13         40.89         63.08        16.95 o                         
  -5   5  13      12511.67      11794.16       426.80 o                         
  -4   5  13       2837.92       2926.13        84.84 o                         
  -3   5  13       3260.87       3350.55        96.24 o                         
  -2   5  13       4973.36       5472.30       204.10 o                         
  -1   5  13       3479.22       3111.77       132.59 o                         
   0   5  13        325.07        367.49        17.48 o                         
   1   5  13      12934.55      11610.21       373.26 o                         
   2   5  13       1556.36       1559.98        51.46 o                         
   3   5  13       3352.14       3491.04       106.16 o                         
   4   5  13         11.73         24.19         4.61 o                         
   5   5  13       4613.53       4771.74       157.70 o                         
   6   5  13       1443.64       1574.57        55.02 o                         
   7   5  13         13.32         13.06         8.74 o                         
  -8   6  13        122.89        114.83        18.72 o                         
  -7   6  13       5155.09       5106.47       217.14 o                         
  -6   6  13         17.45         25.31         6.72 o                         
  -5   6  13       8424.36       8161.81       266.36 o                         
  -4   6  13        774.01        760.48        46.89 o                         
  -3   6  13       6107.81       6542.60       197.56 o                         
  -2   6  13       1222.53       1110.72        51.40 o                         
  -1   6  13      23730.30      21322.88       762.56 o                         
   0   6  13        888.07        859.54        35.09 o                         
   1   6  13       8665.66       8122.17       262.35 o                         
   2   6  13       4050.46       3853.50       127.15 o                         
   3   6  13         22.11         26.18         4.58 o                         
   4   6  13       4283.51       4401.96       188.80 o                         
   5   6  13       1062.87       1029.65        42.73 o                         
   6   6  13        904.11        864.85        41.53 o                         
  -7   7  13       2886.00       2846.75       151.36 o                         
  -6   7  13       5399.64       4963.06       296.44 o                         
  -5   7  13       2541.24       2683.21       118.40 o                         
  -4   7  13        230.60        218.04        13.16 o                         
  -3   7  13         33.69         54.94         6.47 o                         
  -2   7  13       2942.95       2837.63       122.75 o                         
  -1   7  13       1188.40       1151.38        53.07 o                         
   0   7  13       1290.88       1335.19        49.77 o                         
   1   7  13       7021.35       6548.99       212.78 o                         
   2   7  13        864.39        845.15        35.39 o                         
   3   7  13        520.65        489.46        31.17 o                         
   4   7  13        829.39        719.26        71.50 o                         
   5   7  13       4933.29       5296.86       194.24 o                         
   6   7  13        404.92        409.67        22.53 o                         
  -7   8  13         61.29         36.88         9.24 o                         
  -6   8  13        204.93        206.07        16.05 o                         
  -5   8  13        299.16        245.29        20.00 o                         
  -4   8  13       4678.68       4558.20       169.27 o                         
  -3   8  13        776.72        794.86        34.58 o                         
  -2   8  13        538.11        615.18        31.91 o                         
  -1   8  13       1017.17       1038.53        60.00 o                         
   0   8  13      18187.13      17244.45       560.38 o                         
   1   8  13        932.93        925.74        46.97 o                         
   2   8  13       1175.04       1183.94        55.21 o                         
   3   8  13       3733.66       3527.94       117.44 o                         
   4   8  13        851.42        961.99        46.59 o                         
   5   8  13        174.91        167.86        11.96 o                         
   6   8  13       2572.00       2331.07       100.88 o                         
  -6   9  13       1059.16       1041.59        59.90 o                         
  -5   9  13        281.62        339.40        22.38 o                         
  -4   9  13        585.59        622.06        28.99 o                         
  -3   9  13       1043.78       1086.23        54.63 o                         
  -2   9  13       2616.90       2455.68       181.33 o                         
  -1   9  13       1832.19       1850.40       159.08 o                         
   0   9  13         10.43         14.83         7.35 o                         
   1   9  13       1595.02       1862.06        89.98 o                         
   2   9  13       1020.44       1035.55        49.19 o                         
   3   9  13         87.80        100.42         8.57 o                         
   4   9  13        435.26        420.52        20.72 o                         
   5   9  13         44.32         25.97         5.82 o                         
   6   9  13       4378.65       4277.07       312.04 o                         
  -6  10  13         63.57         52.45         9.71 o                         
  -5  10  13       4024.14       4118.55       215.79 o                         
  -4  10  13       2762.54       2771.68       107.08 o                         
  -3  10  13         70.10         66.51        10.37 o                         
  -2  10  13       1184.19       1303.65        74.57 o                         
  -1  10  13        513.41        345.74        39.94 o                         
   0  10  13       4474.84       3926.51       604.67 o                         
   1  10  13        206.03        215.16        21.29 o                         
   2  10  13       5139.28       4854.67       206.56 o                         
   3  10  13         74.00         73.34         7.49 o                         
   4  10  13        893.42        822.83        34.46 o                         
   5  10  13        217.55        182.95        13.20 o                         
  -6  11  13        200.91        183.48        22.47 o                         
  -5  11  13       3084.69       3089.31       162.83 o                         
  -4  11  13        284.93        326.03        21.02 o                         
  -3  11  13         42.18         65.34        11.70 o                         
  -2  11  13        882.29        947.68        57.76 o                         
  -1  11  13        934.01        846.62       152.90 o                         
   0  11  13         85.57        107.54        14.04 o                         
   1  11  13       9737.53       9597.36       700.09 o                         
   2  11  13       1211.22       1193.26        72.11 o                         
   3  11  13        267.72        283.06        14.32 o                         
   4  11  13         10.91          9.03         4.84 o                         
   5  11  13       3240.29       2967.90       154.45 o                         
  -5  12  13       3364.99       3142.49       232.16 o                         
  -4  12  13        599.54        645.17        56.17 o                         
  -3  12  13        174.48        224.25        23.72 o                         
  -2  12  13       2915.84       3366.17       179.16 o                         
  -1  12  13       1006.39       1090.88       161.01 o                         
   0  12  13        132.73        137.39        16.31 o                         
   1  12  13       1004.53       1085.78        92.36 o                         
   2  12  13         70.14        111.09        23.72 o                         
   3  12  13       1891.31       1536.64        67.20 o                         
   4  12  13         87.96         82.33         9.71 o                         
  -4  13  13          1.41         19.97         9.99 o                         
  -3  13  13        243.92        285.52        22.90 o                         
  -2  13  13        787.92        852.94        51.58 o                         
  -1  13  13         18.81         48.22        14.35 o                         
   0  13  13       1517.84       1748.55       139.79 o                         
   1  13  13         25.60         16.23        12.48 o                         
   2  13  13       1268.03       1208.09        98.60 o                         
   3  13  13        262.80        205.88        14.27 o                         
  -3  14  13        612.38        553.61        51.80 o                         
  -2  14  13         93.29         86.87        14.98 o                         
  -1  14  13         64.96         66.92        11.01 o                         
   0  14  13       1746.52       1793.48       141.04 o                         
   1  14  13        676.44        671.39        59.91 o                         
   2  14  13        462.22        365.97        25.55 o                         
  -1  15  13        120.63        106.09        18.72 o                         
   0  15  13          0.94         14.98         9.99 o                         
  -8   0  14       1254.31       1218.09        70.61 o                         
  -6   0  14       1459.88       1450.25       176.61 o                         
  -4   0  14      10980.58      10231.44       435.81 o                         
  -2   0  14       2980.25       2581.52       142.32 o                         
   0   0  14       2336.97       2324.79       130.97 o                         
   2   0  14       1387.30       1582.13        86.49 o                         
   4   0  14      18464.62      16974.94       609.66 o                         
   6   0  14       2044.22       2285.69       123.55 o                         
  -8   1  14        525.65        547.32        26.05 o                         
  -7   1  14       1738.67       1870.72        60.10 o                         
  -6   1  14       3603.58       3648.83       158.76 o                         
  -5   1  14       2995.72       2866.47       182.12 o                         
  -4   1  14        715.77        734.11        31.57 o                         
  -3   1  14        989.30       1006.40        36.19 o                         
  -2   1  14      17139.97      15023.46       488.49 o                         
  -1   1  14       2801.61       3000.34       103.03 o                         
   0   1  14       1865.30       1880.18        76.59 o                         
   1   1  14          4.28         29.77         7.15 o                         
   2   1  14        846.43        777.79        28.69 o                         
   3   1  14        512.90        571.43        19.20 o                         
   4   1  14       2190.29       2130.49        61.93 o                         
   5   1  14        687.81        750.63        29.55 o                         
   6   1  14       1326.26       1431.26        56.94 o                         
   7   1  14         13.45         13.38         4.93 o                         
  -8   2  14        570.38        508.94        24.48 o                         
  -7   2  14        179.40        165.60        15.60 o                         
  -6   2  14         90.44        108.14         9.68 o                         
  -5   2  14         56.34         78.18        11.18 o                         
  -4   2  14          2.80         13.90         3.95 o                         
  -3   2  14       5340.70       4775.52       145.02 o                         
  -2   2  14        763.20        670.43        23.35 o                         
  -1   2  14       9592.99       8140.62       267.52 o                         
   0   2  14        804.41        702.93        29.17 o                         
   1   2  14        748.57        573.54        24.65 o                         
   2   2  14       1778.79       1879.91        63.97 o                         
   3   2  14       2319.54       2105.03        56.31 o                         
   4   2  14       2739.83       2698.68       124.42 o                         
   5   2  14          3.92         12.63         4.78 o                         
   6   2  14        112.53        137.64        11.10 o                         
   7   2  14         70.99         68.61         7.38 o                         
  -8   3  14        710.36        670.98        34.80 o                         
  -7   3  14       3361.09       3432.28       150.37 o                         
  -6   3  14        818.74        751.07        30.42 o                         
  -5   3  14       1504.28       1594.74        75.96 o                         
  -4   3  14        735.28        736.24        25.44 o                         
  -3   3  14       4733.06       4595.61       160.83 o                         
  -2   3  14         29.84         46.68        11.42 o                         
  -1   3  14       3276.13       3058.92       117.93 o                         
   0   3  14        207.45        200.87        12.93 o                         
   1   3  14        221.94        161.62        10.28 o                         
   2   3  14         36.37         34.42         4.56 o                         
   3   3  14        923.77        888.68        27.68 o                         
   4   3  14        923.80        843.83        36.30 o                         
   5   3  14          4.03         16.27         4.99 o                         
   6   3  14       2571.00       2641.29        88.96 o                         
   7   3  14          5.05         15.15         5.49 o                         
  -8   4  14        300.26        228.14        16.49 o                         
  -7   4  14       2365.88       2349.14       105.21 o                         
  -6   4  14       1507.45       1487.31        53.68 o                         
  -5   4  14         46.00         53.62         7.49 o                         
  -4   4  14       2441.28       2355.16        79.06 o                         
  -3   4  14        959.10        987.44        34.80 o                         
  -2   4  14        228.25        228.07        18.02 o                         
  -1   4  14      10727.19       9984.71       415.73 o                         
   0   4  14         62.24        109.61        16.42 o                         
   1   4  14        343.58        404.48        16.85 o                         
   2   4  14       2388.92       2507.90        76.77 o                         
   3   4  14        278.96        296.17        13.15 o                         
   4   4  14       8053.62       8008.54       260.34 o                         
   5   4  14        459.81        502.23        21.63 o                         
   6   4  14       1661.42       1728.62        59.93 o                         
   7   4  14          5.51         10.21         4.94 o                         
  -8   5  14       1070.23        927.01        84.87 o                         
  -7   5  14          5.45          2.50         6.49 o                         
  -6   5  14        784.37        826.87        36.50 o                         
  -5   5  14        383.14        388.03        22.73 o                         
  -4   5  14       3260.46       3126.68        90.49 o                         
  -3   5  14       1347.11       1359.96        49.52 o                         
  -2   5  14       9940.60       9894.59       505.63 o                         
  -1   5  14       1270.56       1290.15        58.36 o                         
   0   5  14       7089.17       6953.19       252.28 o                         
   1   5  14       1256.41       1237.04        43.30 o                         
   2   5  14       5178.83       5217.12       170.36 o                         
   3   5  14       4946.92       4998.36       181.35 o                         
   4   5  14        349.42        356.57        17.03 o                         
   5   5  14       1559.14       1779.94        69.73 o                         
   6   5  14       1208.16       1167.37        41.84 o                         
  -7   6  14        719.85        654.65        42.34 o                         
  -6   6  14        680.33        713.30        32.72 o                         
  -5   6  14        488.47        491.06        22.27 o                         
  -4   6  14        248.05        250.46        15.78 o                         
  -3   6  14        457.86        484.90        20.13 o                         
  -2   6  14        905.84        911.38        53.39 o                         
  -1   6  14        169.98        154.51        11.09 o                         
   0   6  14       3397.62       3305.47       122.47 o                         
   1   6  14       2343.70       2070.69        70.21 o                         
   2   6  14        416.88        442.41        23.05 o                         
   3   6  14          0.09         20.13         4.35 o                         
   4   6  14        120.32        134.07        10.54 o                         
   5   6  14        259.08        268.74        14.02 o                         
   6   6  14        255.13        310.75        16.73 o                         
  -7   7  14       1240.83       1218.08        99.85 o                         
  -6   7  14        703.77        653.70        42.74 o                         
  -5   7  14        417.30        384.34        20.54 o                         
  -4   7  14       1416.45       1243.09        47.17 o                         
  -3   7  14        582.24        623.96        25.50 o                         
  -2   7  14       8480.01       8055.29       413.93 o                         
  -1   7  14        554.88        603.88        31.22 o                         
   0   7  14        170.14        185.77        12.39 o                         
   1   7  14       2142.77       2208.67        74.90 o                         
   2   7  14       5413.57       5086.35       216.54 o                         
   3   7  14          0.56          7.60         4.28 o                         
   4   7  14       1513.10       1461.41        81.61 o                         
   5   7  14          9.23         16.79         7.21 o                         
   6   7  14        746.45        723.03        37.77 o                         
  -7   8  14        815.32        766.25        66.15 o                         
  -6   8  14        593.77        567.96        30.20 o                         
  -5   8  14       2175.72       2071.99        92.71 o                         
  -4   8  14          1.73         15.99         5.86 o                         
  -3   8  14       5830.01       6477.36       274.56 o                         
  -2   8  14       1931.97       1716.91        95.31 o                         
  -1   8  14       1301.47       1082.54       128.56 o                         
   0   8  14        203.45        213.96        15.90 o                         
   1   8  14       1063.89       1059.51        43.15 o                         
   2   8  14       1662.17       1717.37        77.09 o                         
   3   8  14        429.51        450.79        21.97 o                         
   4   8  14          1.04          1.56         4.52 o                         
   5   8  14        188.78        204.72        13.25 o                         
   6   8  14        553.07        516.85        31.32 o                         
  -6   9  14         86.51         94.20        10.04 o                         
  -5   9  14        515.69        549.90        26.16 o                         
  -4   9  14       5393.16       5482.34       201.89 o                         
  -3   9  14       3832.43       3866.89       167.18 o                         
  -2   9  14          8.17         15.68         6.04 o                         
  -1   9  14         26.64         35.62         8.83 o                         
   0   9  14       7266.08       6431.47       765.00 o                         
   1   9  14        406.82        429.54        24.36 o                         
   2   9  14        649.61        696.96        35.48 o                         
   3   9  14       1990.09       2252.21        85.81 o                         
   4   9  14        450.54        444.74        21.37 o                         
   5   9  14       1232.29       1257.62        49.30 o                         
  -6  10  14       1006.27        856.11        68.65 o                         
  -5  10  14        292.13        263.16        19.91 o                         
  -4  10  14         72.90        118.04        11.10 o                         
  -3  10  14        486.06        441.14        27.49 o                         
  -2  10  14        436.76        418.11        25.52 o                         
  -1  10  14       1605.62       1458.61       255.25 o                         
   0  10  14         18.83         25.59        11.86 o                         
   1  10  14       4166.01       3827.13       201.18 o                         
   2  10  14        427.03        478.87        27.17 o                         
   3  10  14       1979.56       2025.01        82.89 o                         
   4  10  14        103.51        126.32        13.69 o                         
   5  10  14        189.39        176.78        21.84 o                         
  -5  11  14       1027.16       1143.19        91.12 o                         
  -4  11  14         36.39         67.15        11.70 o                         
  -3  11  14       3887.77       4284.53       225.49 o                         
  -2  11  14       3295.94       3651.42       193.71 o                         
  -1  11  14       3012.90       2313.84       180.98 o                         
   0  11  14       2361.94       2329.06       245.26 o                         
   1  11  14        399.07        443.10        46.18 o                         
   2  11  14       1343.46       1279.37       108.88 o                         
   3  11  14        139.36        114.89         9.60 o                         
   4  11  14         43.62         38.00         6.49 o                         
  -5  12  14       3047.86       3034.03       224.67 o                         
  -4  12  14        290.80        339.56        38.07 o                         
  -3  12  14       1270.50       1406.48        79.42 o                         
  -2  12  14          1.84          3.98         6.90 o                         
  -1  12  14        130.25        168.30        18.47 o                         
   0  12  14       2790.73       2767.04       148.24 o                         
   1  12  14       2347.55       2548.49       197.21 o                         
   2  12  14        204.32        242.14        33.70 o                         
   3  12  14        408.79        433.70        20.21 o                         
  -4  13  14       1708.14       1701.12       129.81 o                         
  -3  13  14         16.56         20.85         7.16 o                         
  -2  13  14       1000.42       1052.85        61.30 o                         
  -1  13  14        209.06        243.94        21.85 o                         
   0  13  14       1394.84       1493.92       121.07 o                         
   1  13  14       1339.72       1532.62       123.57 o                         
   2  13  14         33.75         38.31         8.69 o                         
  -3  14  14        295.32        300.81        29.96 o                         
  -2  14  14        267.74        245.04        20.61 o                         
  -1  14  14       1389.95       1259.17        70.54 o                         
   0  14  14       1144.88       1173.15        96.11 o                         
   1  14  14         50.58         68.65        16.23 o                         
  -7   0  15        305.34        287.40        20.30 o                         
  -5   0  15      20173.64      12863.54       934.75 o                         
  -3   0  15       2710.92       2516.39       110.22 o                         
  -1   0  15        355.94        384.94        25.14 o                         
   1   0  15       6282.53       5872.81       381.25 o                         
   3   0  15       2056.00       1718.58        66.30 o                         
   5   0  15        133.57        158.61        23.72 o                         
   7   0  15        708.11        715.97        42.34 o                         
  -8   1  15        429.81        404.39        20.90 o                         
  -7   1  15         29.53         51.89         6.40 o                         
  -6   1  15         84.05        131.18        12.37 o                         
  -5   1  15       2165.65       2001.82       107.44 o                         
  -4   1  15         97.59         89.41         9.75 o                         
  -3   1  15       1409.24       1175.11        44.16 o                         
  -2   1  15       1938.23       1970.43        85.75 o                         
  -1   1  15        158.04        150.45        11.27 o                         
   0   1  15       2385.62       2215.38       126.33 o                         
   1   1  15      21388.15      18962.60       679.87 o                         
   2   1  15       3903.42       4082.71       134.41 o                         
   3   1  15       1471.97       1454.64        40.26 o                         
   4   1  15        720.55        846.97        32.13 o                         
   5   1  15       2351.91       2362.62        80.59 o                         
   6   1  15       1968.67       2097.82        80.50 o                         
   7   1  15          0.18          9.06         5.25 o                         
  -8   2  15        729.78        697.71        36.02 o                         
  -7   2  15        343.21        337.71        17.27 o                         
  -6   2  15         90.37         70.60         8.25 o                         
  -5   2  15       1484.23       1369.52        62.08 o                         
  -4   2  15      15292.99      14036.54       382.98 o                         
  -3   2  15       8065.02       7588.26       238.45 o                         
  -2   2  15       5243.11       5107.75       169.89 o                         
  -1   2  15        645.06        594.42        29.06 o                         
   0   2  15       8138.59       7265.49       303.14 o                         
   1   2  15        466.67        468.84        21.20 o                         
   2   2  15        918.08        874.14        32.14 o                         
   3   2  15        225.13        230.53         9.84 o                         
   4   2  15       2737.10       2571.28        87.18 o                         
   5   2  15         60.77         53.96         6.49 o                         
   6   2  15        912.10        959.92        39.93 o                         
   7   2  15       1336.92       1236.30        55.72 o                         
  -8   3  15        298.95        257.30        17.71 o                         
  -7   3  15         10.48         29.58         8.03 o                         
  -6   3  15       1036.49       1095.35        55.61 o                         
  -5   3  15        399.81        402.49        33.15 o                         
  -4   3  15        753.12        921.63        35.25 o                         
  -3   3  15       1009.90        914.39        36.15 o                         
  -2   3  15       3038.29       3070.08       144.99 o                         
  -1   3  15         49.37        105.30        24.23 o                         
   0   3  15      11904.36      11642.34       483.71 o                         
   1   3  15         57.87         76.19         7.16 o                         
   2   3  15      21534.98      21402.13       685.74 o                         
   3   3  15       2145.55       2201.52        72.38 o                         
   4   3  15        404.79        445.02        19.25 o                         
   5   3  15       2490.97       2556.72        96.88 o                         
   6   3  15       1687.64       1876.76        64.29 o                         
  -8   4  15       1382.71       1303.14        91.74 o                         
  -7   4  15        272.46        271.50        19.90 o                         
  -6   4  15        152.62        124.74        12.11 o                         
  -5   4  15       9557.84      10024.65       364.39 o                         
  -4   4  15      15267.93      14988.61       482.67 o                         
  -3   4  15        230.13        216.00        13.49 o                         
  -2   4  15        119.51        137.88        12.22 o                         
  -1   4  15        363.54        347.95        19.69 o                         
   0   4  15       4580.90       4302.21       182.56 o                         
   1   4  15       3516.80       3250.26       109.52 o                         
   2   4  15       5133.69       5246.07       171.81 o                         
   3   4  15       7039.37       6424.22       323.69 o                         
   4   4  15       1787.64       1670.65        62.33 o                         
   5   4  15       3201.85       3382.10       126.53 o                         
   6   4  15       1078.26       1073.05        38.73 o                         
  -7   5  15        449.44        440.37        26.14 o                         
  -6   5  15       3355.41       3225.63       109.51 o                         
  -5   5  15       3357.30       3282.47       110.51 o                         
  -4   5  15        407.11        433.23        18.22 o                         
  -3   5  15       4944.95       5014.83       213.53 o                         
  -2   5  15          7.05        159.76        22.47 o                         
  -1   5  15       1160.47       1306.08        59.57 o                         
   0   5  15       1267.68       1300.95        51.17 o                         
   1   5  15      15031.65      13907.57       446.05 o                         
   2   5  15       6829.70       6534.66       212.67 o                         
   3   5  15        225.64        206.73        18.68 o                         
   4   5  15       1525.84       1488.85        54.53 o                         
   5   5  15       1554.43       1532.22        54.03 o                         
   6   5  15         52.07         33.59         5.16 o                         
  -7   6  15        421.59        424.03        30.85 o                         
  -6   6  15          1.10          7.94         5.26 o                         
  -5   6  15       4890.46       4909.59       162.76 o                         
  -4   6  15       1379.24       1360.67        81.68 o                         
  -3   6  15       6921.06       7451.32       272.56 o                         
  -2   6  15       4166.51       4427.39       231.23 o                         
  -1   6  15         75.04         83.17        13.92 o                         
   0   6  15       2167.16       2051.36        78.16 o                         
   1   6  15        329.85        338.45        17.26 o                         
   2   6  15         29.58         33.51         5.49 o                         
   3   6  15       5233.98       4430.38       308.75 o                         
   4   6  15       1413.12       1394.56        55.37 o                         
   5   6  15        255.04        230.49        14.15 o                         
   6   6  15         62.06         56.87         6.44 o                         
  -7   7  15       1684.30       1652.44       129.81 o                         
  -6   7  15       1573.44       1672.24        93.54 o                         
  -5   7  15       2928.69       2655.91       125.73 o                         
  -4   7  15          5.71         14.71         5.16 o                         
  -3   7  15        259.82        255.02        16.25 o                         
  -2   7  15       1162.65        668.89        58.66 o                         
  -1   7  15        743.59        816.96        44.53 o                         
   0   7  15      11907.55      12186.04       439.13 o                         
   1   7  15      13105.41      12874.30       464.25 o                         
   2   7  15       6585.27       6270.66       263.98 o                         
   3   7  15       9562.21       7310.40       413.14 o                         
   4   7  15       3408.28       3678.72       157.34 o                         
   5   7  15        132.02        157.41        12.79 o                         
   6   7  15         72.40         71.39         9.24 o                         
  -7   8  15        221.76        192.22        26.21 o                         
  -6   8  15         52.76         40.16        12.48 o                         
  -5   8  15          9.30         18.53         6.02 o                         
  -4   8  15       6393.92       6159.98       226.07 o                         
  -3   8  15       2125.61       2373.88       130.61 o                         
  -2   8  15       2979.76       2023.89       208.38 o                         
  -1   8  15       2814.91       2769.37       165.03 o                         
   0   8  15       7421.10       7161.11       260.39 o                         
   1   8  15         22.02         22.34         7.21 o                         
   2   8  15       1782.08       1696.66        76.59 o                         
   3   8  15        130.19        157.39        13.20 o                         
   4   8  15         39.92         46.04         6.82 o                         
   5   8  15         31.89         39.04         5.90 o                         
  -6   9  15       2911.83       2501.31       133.26 o                         
  -5   9  15       1065.87       1107.41        53.06 o                         
  -4   9  15        532.24        517.20        29.48 o                         
  -3   9  15        811.67        821.21        45.88 o                         
  -2   9  15       2610.63       1691.95       217.12 o                         
  -1   9  15        729.81        531.72        52.42 o                         
   0   9  15        107.62        114.35        14.93 o                         
   1   9  15        163.32        145.05        13.12 o                         
   2   9  15       6436.09       6459.83       271.66 o                         
   3   9  15        765.40        763.72        37.71 o                         
   4   9  15        116.87         98.17        10.04 o                         
   5   9  15         53.78         40.79         6.56 o                         
  -6  10  15        426.40        335.76        33.70 o                         
  -5  10  15         95.55        120.13        14.69 o                         
  -4  10  15        787.69        776.84        51.64 o                         
  -3  10  15       2825.51       2452.50       204.14 o                         
  -2  10  15       1468.12       1399.27        97.36 o                         
  -1  10  15        586.54        536.46        69.90 o                         
   0  10  15        803.37        695.83       129.12 o                         
   1  10  15          2.10         20.83        16.85 o                         
   2  10  15       1154.68       1040.40        49.14 o                         
   3  10  15       2575.02       2441.91       105.93 o                         
   4  10  15         20.04         25.83         5.98 o                         
   5  10  15          0.24          3.74         5.30 o                         
  -5  11  15        583.86        586.64        51.17 o                         
  -4  11  15         14.44         20.76        11.23 o                         
  -3  11  15       3641.54       3869.44       204.31 o                         
  -2  11  15       2431.51       2497.85       135.46 o                         
  -1  11  15        349.72        321.69        64.28 o                         
   0  11  15        153.28        109.84        22.47 o                         
   1  11  15       3240.43       3425.83       259.62 o                         
   2  11  15         13.65          5.69         7.80 o                         
   3  11  15       1792.54       1546.60        82.40 o                         
   4  11  15        909.81        948.34        43.47 o                         
  -5  12  15          3.42          1.25         8.74 o                         
  -4  12  15        762.30        742.19        55.54 o                         
  -3  12  15        532.00        603.47        38.80 o                         
  -2  12  15       1852.42       2243.10       122.22 o                         
  -1  12  15       2635.51       2744.78       147.36 o                         
   0  12  15         31.54         30.19         9.24 o                         
   1  12  15        292.02        303.30        36.20 o                         
   2  12  15       3141.65       3455.46       211.56 o                         
   3  12  15       1325.05       1210.96        92.17 o                         
  -4  13  15       2049.72       1949.38       147.28 o                         
  -3  13  15         11.47         14.02         7.16 o                         
  -2  13  15       1858.54       2143.64       116.04 o                         
  -1  13  15       1149.44       1131.89        65.24 o                         
   0  13  15        368.57        435.61        44.93 o                         
   1  13  15        362.05        425.62        43.69 o                         
   2  13  15       2069.68       2032.36       109.00 o                         
  -2  14  15         74.65         76.36        10.80 o                         
  -1  14  15        237.12        275.84        32.45 o                         
   0  14  15         55.81         49.93        14.98 o                         
   1  14  15        921.76        857.36        71.15 o                         
  -8   0  16       9104.72       8577.35       439.52 o                         
  -6   0  16       1797.05       1608.90       109.11 o                         
  -4   0  16        414.71        535.53        37.50 o                         
  -2   0  16        785.86        960.96        77.39 o                         
   0   0  16      27588.19      23949.46      2638.99 o                         
   2   0  16        414.33        439.63        29.56 o                         
   4   0  16       2336.00       2233.90        98.23 o                         
   6   0  16         13.02         19.51         8.35 o                         
  -8   1  16        973.98       1015.79        42.16 o                         
  -7   1  16         52.09         59.36         6.68 o                         
  -6   1  16       4926.07       5021.72       237.36 o                         
  -5   1  16        341.10        334.97        17.15 o                         
  -4   1  16       1317.65       1272.02        48.33 o                         
  -3   1  16        278.93        278.58        12.54 o                         
  -2   1  16       3711.99       3549.42       150.85 o                         
  -1   1  16        133.09        131.40        10.81 o                         
   0   1  16       2185.01       2029.98        87.81 o                         
   1   1  16        195.78        233.41        12.94 o                         
   2   1  16       2602.24       2735.27        91.77 o                         
   3   1  16       1403.14       1418.03        45.68 o                         
   4   1  16        238.98        238.78        18.29 o                         
   5   1  16       2123.70       2202.48        84.40 o                         
   6   1  16       1659.88       1830.28        70.52 o                         
  -8   2  16        622.65        598.89        31.94 o                         
  -7   2  16       5194.95       5152.66       170.46 o                         
  -6   2  16        271.57        233.40        18.97 o                         
  -5   2  16        348.74        330.82        17.64 o                         
  -4   2  16         14.24         21.56         5.22 o                         
  -3   2  16      11456.00      11112.30       358.41 o                         
  -2   2  16       1873.10       1874.40        71.60 o                         
  -1   2  16       4913.43       4460.18       188.80 o                         
   0   2  16       1798.02       1705.96        65.05 o                         
   1   2  16       1159.62       1230.83        48.51 o                         
   2   2  16        869.17        915.73        33.82 o                         
   3   2  16          8.27         16.26         4.30 o                         
   4   2  16        458.48        474.50        26.98 o                         
   5   2  16        469.58        497.32        28.89 o                         
   6   2  16        277.53        281.33        15.75 o                         
  -8   3  16       1027.76       1014.24        48.25 o                         
  -7   3  16        494.75        491.13        29.26 o                         
  -6   3  16        489.88        371.64        21.03 o                         
  -5   3  16       5586.40       5477.15       234.19 o                         
  -4   3  16        322.18        312.06        19.26 o                         
  -3   3  16        203.20        236.17        15.31 o                         
  -2   3  16       2301.86       2331.29        87.98 o                         
  -1   3  16       2159.61       2282.10        99.20 o                         
   0   3  16       3135.03       3332.77       142.44 o                         
   1   3  16        629.39        595.49        23.21 o                         
   2   3  16       1693.71       1748.22        60.39 o                         
   3   3  16        707.81        777.46        39.81 o                         
   4   3  16       5806.76       5753.79       188.33 o                         
   5   3  16       9100.09       9083.40       293.66 o                         
   6   3  16        547.50        524.01        21.18 o                         
  -7   4  16       1583.84       1598.15        73.70 o                         
  -6   4  16          5.66         46.37        21.67 o                         
  -5   4  16        729.89        811.80        37.09 o                         
  -4   4  16        192.94        201.48        13.12 o                         
  -3   4  16         63.44         52.62         7.33 o                         
  -2   4  16        654.32        627.10        43.38 o                         
  -1   4  16       5823.31       6033.79       254.14 o                         
   0   4  16       1716.07       1534.93        68.94 o                         
   1   4  16          1.68          7.41         3.95 o                         
   2   4  16        162.29        153.78        10.07 o                         
   3   4  16        509.37        440.68        21.65 o                         
   4   4  16       1362.13       1256.14        41.42 o                         
   5   4  16        787.34        768.67        29.91 o                         
   6   4  16        118.39         81.07         7.02 o                         
  -7   5  16       2548.70       2329.39       103.03 o                         
  -6   5  16       2241.50       2487.91        96.23 o                         
  -5   5  16        659.77        600.22        25.73 o                         
  -4   5  16       1436.79       1408.47        69.71 o                         
  -3   5  16        119.37        163.72        14.57 o                         
  -2   5  16       6226.06       6360.56       328.76 o                         
  -1   5  16       1296.67       1318.56        60.29 o                         
   0   5  16       1794.84       1708.98        66.15 o                         
   1   5  16        625.47        653.91        25.33 o                         
   2   5  16       1600.37       1615.54        56.37 o                         
   3   5  16          8.60         10.32         4.38 o                         
   4   5  16          1.71          8.16         4.03 o                         
   5   5  16        158.74        105.51         8.54 o                         
   6   5  16        422.52        466.66        22.52 o                         
  -7   6  16        246.67        222.24        34.95 o                         
  -6   6  16        199.27        207.34        15.24 o                         
  -5   6  16       1812.92       1700.04        67.98 o                         
  -4   6  16        226.08        265.37        20.18 o                         
  -3   6  16       3282.14       3368.97       127.44 o                         
  -2   6  16          0.96         11.23         9.99 o                         
  -1   6  16          6.63         18.15         4.76 o                         
   0   6  16        624.16        598.80        26.78 o                         
   1   6  16        578.97        632.83        24.74 o                         
   2   6  16        568.99        572.36        43.02 o                         
   3   6  16       1240.29        909.22        44.41 o                         
   4   6  16       5292.01       6031.17       311.99 o                         
   5   6  16       1509.90       1589.49        61.47 o                         
   6   6  16        116.32        107.36        11.47 o                         
  -7   7  16        515.05        503.01        48.68 o                         
  -6   7  16       3819.44       3438.16       187.47 o                         
  -5   7  16         21.35         41.38         7.41 o                         
  -4   7  16         54.96         61.82         8.37 o                         
  -3   7  16        782.60        711.48        59.78 o                         
  -2   7  16       3849.93       3222.79       414.95 o                         
  -1   7  16        636.92        683.85        30.09 o                         
   0   7  16       1859.25       2064.84        79.09 o                         
   1   7  16       2494.66       2487.72        94.53 o                         
   2   7  16         20.44         21.39         4.89 o                         
   3   7  16       2581.12       2444.92       133.57 o                         
   4   7  16       1105.28       1221.24        56.69 o                         
   5   7  16        775.31        830.49        40.11 o                         
   6   7  16        162.44        147.28        19.97 o                         
  -6   8  16       2235.01       2170.30       168.50 o                         
  -5   8  16        242.25        277.17        19.77 o                         
  -4   8  16          4.50         15.19         6.68 o                         
  -3   8  16        389.67        349.79        37.88 o                         
  -2   8  16       2573.26       1831.81       101.45 o                         
  -1   8  16        659.25        539.70        29.30 o                         
   0   8  16        446.77        474.78        29.31 o                         
   1   8  16       1381.49       1419.21        56.44 o                         
   2   8  16         30.58         37.30         6.49 o                         
   3   8  16       2237.62       2170.41        95.36 o                         
   4   8  16         33.19         72.21         8.65 o                         
   5   8  16        733.44        682.09        33.15 o                         
  -6   9  16         20.33         33.64         9.24 o                         
  -5   9  16         14.72         25.32         7.27 o                         
  -4   9  16       2349.50       2269.71       101.59 o                         
  -3   9  16         17.38         21.65         7.03 o                         
  -2   9  16         13.03          3.25         7.47 o                         
  -1   9  16       2733.57       1842.16       146.03 o                         
   0   9  16       1629.84       1498.90        95.48 o                         
   1   9  16       3210.82       3089.23       133.76 o                         
   2   9  16       1402.92       1384.29        63.14 o                         
   3   9  16         30.35         33.12         6.94 o                         
   4   9  16        437.38        455.07        24.50 o                         
   5   9  16         82.82        110.63        11.47 o                         
  -5  10  16        222.69        207.98        16.05 o                         
  -4  10  16          0.97         16.66         6.68 o                         
  -3  10  16       1508.06       1557.44        72.27 o                         
  -2  10  16        747.79        722.06        67.75 o                         
  -1  10  16        154.45        153.92        17.59 o                         
   0  10  16        306.41        306.98        29.33 o                         
   1  10  16        205.39        237.01        22.18 o                         
   2  10  16       3865.49       3936.22       206.93 o                         
   3  10  16       1697.10       1687.78        74.22 o                         
   4  10  16        970.60        935.28        43.47 o                         
  -5  11  16       2004.35       1921.92       146.03 o                         
  -4  11  16        553.69        624.32        39.69 o                         
  -3  11  16       1348.89       1481.66        83.83 o                         
  -2  11  16       7182.11       7673.85       396.28 o                         
  -1  11  16        230.77        242.73        22.39 o                         
   0  11  16        797.79        837.67        51.10 o                         
   1  11  16        951.38       1080.78        92.36 o                         
   2  11  16        596.19        529.35        32.39 o                         
   3  11  16       2241.25       2056.87       154.16 o                         
   4  11  16         52.38         33.70        11.23 o                         
  -4  12  16         31.81         21.55         8.35 o                         
  -3  12  16        544.38        588.82        37.92 o                         
  -2  12  16         52.35         58.77        10.61 o                         
  -1  12  16         26.82         51.69        10.48 o                         
   0  12  16        990.41       1071.90        62.59 o                         
   1  12  16       4108.19       4564.02       339.50 o                         
   2  12  16        309.25        303.70        34.95 o                         
   3  12  16         57.30         96.11        16.23 o                         
  -3  13  16       1060.52       1030.23        64.28 o                         
  -2  13  16        426.78        460.87        31.25 o                         
  -1  13  16        217.49        258.92        21.50 o                         
   0  13  16         48.50         34.95        14.98 o                         
   1  13  16        626.27        643.93        58.66 o                         
   2  13  16        708.63        687.61        57.42 o                         
  -1  14  16        280.98        310.79        33.70 o                         
   0  14  16       1069.07       1022.12        83.63 o                         
  -7   0  17       1109.08       1177.10        56.43 o                         
  -5   0  17         32.33         36.51        10.16 o                         
  -3   0  17      24739.77      23517.42       976.13 o                         
  -1   0  17       1229.07       1261.74        69.71 o                         
   1   0  17       1488.84       1684.77        92.23 o                         
   3   0  17       4591.35       4525.48       219.11 o                         
   5   0  17       1314.87       1232.05        71.04 o                         
  -8   1  17        207.57        203.34        16.05 o                         
  -7   1  17       2509.72       2350.40        73.95 o                         
  -6   1  17        233.54        226.95        18.83 o                         
  -5   1  17         11.81         15.18         5.16 o                         
  -4   1  17        666.86        674.80        44.13 o                         
  -3   1  17      13049.36      12900.79       351.88 o                         
  -2   1  17        199.80        165.48        31.65 o                         
  -1   1  17        516.17        531.04        23.40 o                         
   0   1  17        257.99        244.95        14.51 o                         
   1   1  17       1820.12       1725.54        66.46 o                         
   2   1  17       4828.41       5254.95       172.37 o                         
   3   1  17        617.98        678.91        24.37 o                         
   4   1  17       1645.43       1458.34        50.42 o                         
   5   1  17        761.04        794.02        30.55 o                         
   6   1  17         50.36         47.65         7.03 o                         
  -8   2  17      12601.93      11636.46       594.33 o                         
  -7   2  17        884.89        876.05        35.69 o                         
  -6   2  17       1187.17       1356.30        50.09 o                         
  -5   2  17        582.65        524.72        23.62 o                         
  -4   2  17       9893.60       9425.63       306.49 o                         
  -3   2  17       2230.81       2021.30        70.07 o                         
  -2   2  17        130.74        142.03        10.27 o                         
  -1   2  17         33.51         51.63         8.05 o                         
   0   2  17       3166.59       3269.05       146.07 o                         
   1   2  17        152.04        146.59        10.73 o                         
   2   2  17       3357.51       3555.10       118.34 o                         
   3   2  17       4253.55       4503.04       148.25 o                         
   4   2  17       1904.78       1722.28       121.55 o                         
   5   2  17         84.05         68.66         7.55 o                         
   6   2  17        475.67        411.14        26.48 o                         
  -8   3  17        170.55        194.71        31.20 o                         
  -7   3  17         73.73         68.12         9.00 o                         
  -6   3  17          9.59         21.39         6.82 o                         
  -5   3  17        176.71        196.66        15.67 o                         
  -4   3  17       2686.28       2521.37        87.16 o                         
  -3   3  17        500.78        478.86        23.56 o                         
  -2   3  17      19453.20      18221.68       653.97 o                         
  -1   3  17       1941.22       2122.03        93.44 o                         
   0   3  17        273.20        330.34        19.93 o                         
   1   3  17        926.21        940.01        34.49 o                         
   2   3  17       6424.94       6171.24       201.06 o                         
   3   3  17         43.34         31.74         5.49 o                         
   4   3  17       2664.54       2557.95       111.93 o                         
   5   3  17       1303.43       1350.52        47.88 o                         
   6   3  17        675.25        582.24        35.73 o                         
  -7   4  17       1009.78        983.71        48.25 o                         
  -6   4  17       1305.25       1361.47        56.44 o                         
  -5   4  17        100.41         76.63        10.15 o                         
  -4   4  17       7451.36       7224.69       264.75 o                         
  -3   4  17       3910.76       3934.73       170.27 o                         
  -2   4  17         76.41        120.31        10.18 o                         
  -1   4  17       8621.63       9121.29       381.38 o                         
   0   4  17        326.06        347.69        20.65 o                         
   1   4  17       1008.71       1132.64        40.63 o                         
   2   4  17       8687.36       7894.24       324.27 o                         
   3   4  17       1046.83        605.25        43.00 o                         
   4   4  17       6629.42       6613.22       216.02 o                         
   5   4  17         79.20        100.71         8.49 o                         
   6   4  17         13.99         20.08         4.91 o                         
  -7   5  17       2879.90       2486.15       167.41 o                         
  -6   5  17          3.90          9.67         6.24 o                         
  -5   5  17        195.16        241.78        18.86 o                         
  -4   5  17        312.89        311.03        16.88 o                         
  -3   5  17      10311.44       9952.61       769.93 o                         
  -2   5  17       7706.40       8101.19       417.02 o                         
  -1   5  17         66.23         68.03         9.11 o                         
   0   5  17       1590.60       1682.77        65.52 o                         
   1   5  17       3161.00       3019.42       113.15 o                         
   2   5  17        309.38        234.44        24.26 o                         
   3   5  17       1040.46        637.65       102.29 o                         
   4   5  17        343.74        288.16        23.78 o                         
   5   5  17       2203.05       2360.99       103.04 o                         
   6   5  17         35.30         16.83         5.71 o                         
  -6   6  17       2445.83       2469.36       109.75 o                         
  -5   6  17        558.35        595.27        28.61 o                         
  -4   6  17        454.79        499.11        25.94 o                         
  -3   6  17       3798.21       3520.07       153.71 o                         
  -2   6  17        750.12        726.04        44.99 o                         
  -1   6  17       3817.73       3946.98       168.37 o                         
   0   6  17       3081.33       3219.23       120.44 o                         
   1   6  17        315.62        308.74        16.97 o                         
   2   6  17         63.91         70.12         7.08 o                         
   3   6  17      13925.05      10007.55       483.49 o                         
   4   6  17         12.85         16.71         5.88 o                         
   5   6  17         66.80         79.61         9.06 o                         
   6   6  17         20.50          2.50         7.49 o                         
  -7   7  17        450.17        395.67        39.94 o                         
  -6   7  17        132.10        157.04        18.72 o                         
  -5   7  17        427.16        462.92        23.65 o                         
  -4   7  17       1179.95       1189.87        49.87 o                         
  -3   7  17       2122.09       1319.66       120.45 o                         
  -2   7  17      10564.32       6893.91       357.00 o                         
  -1   7  17       7004.85       5981.89       263.35 o                         
   0   7  17        157.77        160.46        11.93 o                         
   1   7  17        148.93        167.60        12.46 o                         
   2   7  17       1209.55       1039.00       108.27 o                         
   3   7  17         17.33         21.27         5.98 o                         
   4   7  17       2875.44       2827.15       122.50 o                         
   5   7  17         36.44         45.71         7.17 o                         
  -6   8  17        239.34        235.90        31.20 o                         
  -5   8  17       2137.34       2153.75        96.06 o                         
  -4   8  17       4974.13       5162.26       220.74 o                         
  -3   8  17         38.60         39.14         7.46 o                         
  -2   8  17        240.67        111.54        24.96 o                         
  -1   8  17          4.07         13.46         6.41 o                         
   0   8  17        748.34        796.77        34.44 o                         
   1   8  17        158.16        144.53        11.48 o                         
   2   8  17       1037.50        999.52        41.33 o                         
   3   8  17       1204.47       1306.05        60.05 o                         
   4   8  17       3127.19       3292.08       141.00 o                         
   5   8  17        668.49        628.52        30.50 o                         
  -6   9  17        140.60         98.60        18.72 o                         
  -5   9  17       1350.41       1379.52        63.88 o                         
  -4   9  17         24.41         45.12         8.99 o                         
  -3   9  17        490.81        440.98        46.39 o                         
  -2   9  17      10096.92       7495.75       493.65 o                         
  -1   9  17        995.11       1039.25       147.91 o                         
   0   9  17        707.80        723.43        45.79 o                         
   1   9  17        289.61        229.37        17.39 o                         
   2   9  17         15.24         15.13         6.39 o                         
   3   9  17       2412.97       2482.45       115.30 o                         
   4   9  17       1946.74       1959.06        85.51 o                         
  -5  10  17         17.67         25.68         7.27 o                         
  -4  10  17       3149.61       2898.36       125.87 o                         
  -3  10  17        221.37        209.23        17.40 o                         
  -2  10  17         72.09         79.28        10.83 o                         
  -1  10  17       4725.86       3684.20       278.34 o                         
   0  10  17          5.98         21.87         9.24 o                         
   1  10  17       1172.88       1234.76       116.70 o                         
   2  10  17       1457.98       1462.76        66.50 o                         
   3  10  17       1816.29       1790.38       127.50 o                         
   4  10  17       1536.01       1418.86       101.10 o                         
  -5  11  17        969.01        868.59        69.90 o                         
  -4  11  17         20.26         34.27         8.69 o                         
  -3  11  17        661.00        786.94        50.55 o                         
  -2  11  17        512.04        567.89        38.32 o                         
  -1  11  17       3424.58       3623.74       192.38 o                         
   0  11  17       1057.20       1167.63        67.89 o                         
   1  11  17         48.97         34.95        14.98 o                         
   2  11  17        146.05        184.84        14.57 o                         
   3  11  17        129.14        121.81        12.26 o                         
  -4  12  17         55.55         57.40         9.89 o                         
  -3  12  17         23.73         33.01         8.69 o                         
  -2  12  17       2567.46       3168.95       168.12 o                         
  -1  12  17       1128.74       1231.67        70.54 o                         
   0  12  17        219.33        238.68        24.34 o                         
   1  12  17        176.12        253.38        32.45 o                         
   2  12  17        970.58        741.80        94.86 o                         
  -3  13  17        247.63        231.06        34.95 o                         
  -2  13  17       2005.95       1941.72       104.56 o                         
  -1  13  17       1873.97       1948.80       104.98 o                         
   0  13  17        386.36        399.41        41.19 o                         
   1  13  17        278.34        342.71        28.71 o                         
  -8   0  18         38.18         29.96        13.73 o                         
  -6   0  18         72.20        123.47        17.59 o                         
  -4   0  18       7718.59       6673.04       315.88 o                         
  -2   0  18        207.74        232.55        21.22 o                         
   0   0  18       7664.47       7220.10       661.46 o                         
   2   0  18          1.76         12.48         5.88 o                         
   4   0  18         86.61         74.57         9.49 o                         
   6   0  18       1351.48       1115.25       146.66 o                         
  -8   1  18          0.29          6.24        13.73 o                         
  -7   1  18         23.54         49.43         6.38 o                         
  -6   1  18       5313.24       5563.36       168.06 o                         
  -5   1  18       1374.29       1051.29        58.73 o                         
  -4   1  18        178.08        187.14        22.72 o                         
  -3   1  18          6.05         20.72         4.59 o                         
  -2   1  18       3126.89       3070.48       115.12 o                         
  -1   1  18      14411.76      14584.37       523.70 o                         
   0   1  18        100.68        113.34        10.81 o                         
   1   1  18       2532.61       2388.45        90.49 o                         
   2   1  18       1940.20       2057.58        64.46 o                         
   3   1  18          1.49          1.72         3.65 o                         
   4   1  18         27.66         41.72         6.44 o                         
   5   1  18        918.26        952.96        74.76 o                         
   6   1  18        741.82        722.77        57.29 o                         
  -7   2  18       9215.08       8953.05       290.76 o                         
  -6   2  18          6.98         22.01         7.16 o                         
  -5   2  18       1189.69       1274.37        84.49 o                         
  -4   2  18        590.28        519.68        49.37 o                         
  -3   2  18       4261.08       4607.41       171.12 o                         
  -2   2  18        540.46        650.58        28.84 o                         
  -1   2  18       3780.08       3894.22       143.38 o                         
   0   2  18       1788.80       1751.28        79.61 o                         
   1   2  18        195.32        270.95        15.13 o                         
   2   2  18       1054.70       1016.08        38.92 o                         
   3   2  18          4.36          5.41         4.08 o                         
   4   2  18        362.47        335.20        18.05 o                         
   5   2  18        946.53       1053.47        63.96 o                         
   6   2  18        260.35        258.19        16.66 o                         
  -7   3  18       1816.09       1832.81        74.29 o                         
  -6   3  18          2.34         17.74         6.75 o                         
  -5   3  18       8049.74       6939.82      1025.30 o                         
  -4   3  18        200.97        211.40        13.57 o                         
  -3   3  18       1661.65       1507.07       103.05 o                         
  -2   3  18       2543.95       2606.66        98.75 o                         
  -1   3  18      10298.99      10260.24       428.94 o                         
   0   3  18        912.80        999.69        42.70 o                         
   1   3  18       5538.85       5137.41       168.46 o                         
   2   3  18        252.91        296.55        15.43 o                         
   3   3  18         17.19         26.43         5.16 o                         
   4   3  18         72.09         78.47         8.54 o                         
   5   3  18       2067.97       2242.56       107.18 o                         
   6   3  18        353.65        355.73        23.83 o                         
  -7   4  18       1821.66       1909.83        95.65 o                         
  -6   4  18        204.15        295.16        18.77 o                         
  -5   4  18       8855.61       9006.17       328.66 o                         
  -4   4  18        680.01        694.90        33.07 o                         
  -3   4  18       1766.50       1769.22       105.72 o                         
  -2   4  18        891.68        886.02        54.95 o                         
  -1   4  18       4985.31       5240.53       272.72 o                         
   0   4  18       1782.49       1860.83        83.35 o                         
   1   4  18       2103.04       2162.95        94.25 o                         
   2   4  18        370.99        350.50        36.57 o                         
   3   4  18         24.93         19.36         8.65 o                         
   4   4  18       1415.06       1516.96        60.22 o                         
   5   4  18         55.50         69.69         8.65 o                         
   6   4  18         95.08         74.89        13.73 o                         
  -7   5  18          0.87          7.62         6.70 o                         
  -6   5  18       2998.56       3175.29       120.26 o                         
  -5   5  18        572.39        590.14        29.66 o                         
  -4   5  18        502.10        545.22        27.67 o                         
  -3   5  18       1358.04       1470.41       109.98 o                         
  -2   5  18       3158.28       3001.98       160.19 o                         
  -1   5  18        123.88        118.20        11.76 o                         
   0   5  18        762.95        878.22        37.13 o                         
   1   5  18        172.64        199.96        11.94 o                         
   2   5  18       1226.51        817.26        40.59 o                         
   3   5  18        146.25        143.12        11.27 o                         
   4   5  18        128.18        166.97        14.13 o                         
   5   5  18        876.42        972.68        45.64 o                         
  -7   6  18       1820.44       1773.51       138.55 o                         
  -6   6  18          7.96         12.29         7.42 o                         
  -5   6  18          1.02         22.11         6.59 o                         
  -4   6  18        948.75        899.22        57.82 o                         
  -3   6  18          1.87          6.96         5.51 o                         
  -2   6  18        906.11        649.19        47.37 o                         
  -1   6  18          4.25         11.40         4.93 o                         
   0   6  18       8299.40       8856.29       321.49 o                         
   1   6  18       2845.13       2806.94        94.44 o                         
   2   6  18          4.74         10.23         4.30 o                         
   3   6  18         17.82         30.74         5.80 o                         
   4   6  18       1153.49       1234.85        57.17 o                         
   5   6  18       1028.82       1015.90        47.08 o                         
  -6   7  18       4349.84       4305.12       226.37 o                         
  -5   7  18       4683.70       4786.58       177.22 o                         
  -4   7  18       1629.68       1716.88        68.75 o                         
  -3   7  18       1928.23       1757.13        81.58 o                         
  -2   7  18         73.91         67.95        11.86 o                         
  -1   7  18       4141.25       3863.60       143.68 o                         
   0   7  18        446.35        471.61        28.59 o                         
   1   7  18       1808.12       1836.99        71.75 o                         
   2   7  18         18.57         26.11         5.90 o                         
   3   7  18        123.78        147.61        13.61 o                         
   4   7  18         13.91         15.65        10.75 o                         
   5   7  18        962.99        933.56        43.24 o                         
  -6   8  18        729.71        675.13        61.16 o                         
  -5   8  18       2777.87       2766.73       121.05 o                         
  -4   8  18       1182.43       1194.13        57.35 o                         
  -3   8  18       1938.08       1776.52       164.45 o                         
  -2   8  18         75.90         88.83        11.25 o                         
  -1   8  18       1393.70       1173.74        62.82 o                         
   0   8  18       1681.19       1825.16        70.96 o                         
   1   8  18        949.27       1025.21        42.54 o                         
   2   8  18         58.36         39.14         7.42 o                         
   3   8  18          5.12          3.33         5.04 o                         
   4   8  18        133.81        146.33        12.00 o                         
  -5   9  18       5050.20       4842.69       205.85 o                         
  -4   9  18       2685.70       2686.10       118.41 o                         
  -3   9  18          0.80          9.05         6.39 o                         
  -2   9  18        566.80        425.29        30.85 o                         
  -1   9  18        155.16        147.68        34.32 o                         
   0   9  18       1073.65       1161.42        67.89 o                         
   1   9  18        262.66        238.06        17.10 o                         
   2   9  18         91.83         96.60        10.83 o                         
   3   9  18          0.51         13.96         5.49 o                         
   4   9  18        734.84        791.65        37.23 o                         
  -5  10  18        560.22        520.76        27.82 o                         
  -4  10  18          4.42         29.78         7.40 o                         
  -3  10  18         13.84         27.47         7.86 o                         
  -2  10  18       4391.67       4548.13       195.52 o                         
  -1  10  18       2302.35       2489.37       135.03 o                         
   0  10  18       1332.84       1463.92        82.91 o                         
   1  10  18       3806.87       3592.47       330.14 o                         
   2  10  18       1302.52       1283.49        59.06 o                         
   3  10  18         79.21        113.81        20.59 o                         
  -4  11  18         24.64         29.10         9.36 o                         
  -3  11  18       1128.32       1186.72        67.94 o                         
  -2  11  18        234.28        258.84        22.74 o                         
  -1  11  18        981.64       1067.09        62.64 o                         
   0  11  18         13.76         27.58         8.69 o                         
   1  11  18        813.99        818.67        72.39 o                         
   2  11  18        311.62        292.98        19.04 o                         
   3  11  18       2375.18       2281.39       171.00 o                         
  -3  12  18       3286.66       3273.21       172.10 o                         
  -2  12  18         44.10         44.28         9.71 o                         
  -1  12  18          2.94         18.72         7.94 o                         
   0  12  18       2214.96       2502.31       190.97 o                         
   1  12  18          0.19          4.45         6.90 o                         
   2  12  18        492.71        527.97        46.18 o                         
  -2  13  18         10.24         19.97        11.23 o                         
  -1  13  18        220.60        282.08        32.45 o                         
   0  13  18         18.09         32.45        12.48 o                         
  -7   0  19       5007.12       4895.46       208.01 o                         
  -5   0  19       2125.03       1655.37        94.80 o                         
  -3   0  19         38.79         68.61        12.42 o                         
  -1   0  19       7834.46       7504.17       407.52 o                         
   1   0  19         31.24         31.71        11.86 o                         
   3   0  19       2751.22       3144.10       136.19 o                         
   5   0  19         36.12         72.39        16.23 o                         
  -7   1  19       5626.65       5640.36       185.54 o                         
  -6   1  19        489.35        576.87        22.94 o                         
  -5   1  19        502.19        399.85        20.23 o                         
  -4   1  19        347.71        293.28        28.71 o                         
  -3   1  19       2189.49       2121.40        62.55 o                         
  -2   1  19      14381.52      15026.81       484.12 o                         
  -1   1  19       4999.18       5137.12       188.16 o                         
   0   1  19       2989.63       2621.52       210.20 o                         
   1   1  19        969.77        997.78        41.50 o                         
   2   1  19         27.28         67.32        11.07 o                         
   3   1  19         31.54         45.35         5.46 o                         
   4   1  19        209.71        190.66        13.18 o                         
   5   1  19       2560.53       2917.58       154.89 o                         
   6   1  19         63.04         69.01         9.71 o                         
  -7   2  19         16.64         23.41         5.65 o                         
  -6   2  19        376.06        379.55        19.07 o                         
  -5   2  19         76.58         63.37         9.21 o                         
  -4   2  19         35.95         34.53         8.05 o                         
  -3   2  19        828.70        775.58        65.20 o                         
  -2   2  19       9510.60       9688.63       350.66 o                         
  -1   2  19       2533.43       2539.52        95.48 o                         
   0   2  19        269.36        232.04        14.33 o                         
   1   2  19          1.71          9.40         4.93 o                         
   2   2  19         52.54         58.05         6.24 o                         
   3   2  19        190.40        238.50        12.21 o                         
   4   2  19        136.06        200.56        13.67 o                         
   5   2  19          2.54         11.91         5.67 o                         
   6   2  19       1948.51       1985.57       148.53 o                         
  -7   3  19        354.57        338.86        19.53 o                         
  -6   3  19       8483.73       8999.44       328.04 o                         
  -5   3  19       1148.65       1287.39        86.48 o                         
  -4   3  19        112.89        133.06        11.53 o                         
  -3   3  19       1959.84       1823.30       102.95 o                         
  -2   3  19      18695.55      19019.98       690.47 o                         
  -1   3  19          8.06         16.03         5.17 o                         
   0   3  19       4232.60       3968.00       191.13 o                         
   1   3  19       4440.32       4235.99       173.12 o                         
   2   3  19       1107.94       1026.35        59.49 o                         
   3   3  19          8.65         11.03         4.64 o                         
   4   3  19        338.55        315.42        17.28 o                         
   5   3  19         97.61         72.86        11.95 o                         
  -7   4  19       3506.06       3167.38       114.55 o                         
  -6   4  19          8.98         34.63         7.83 o                         
  -5   4  19       2489.57       2824.38       109.50 o                         
  -4   4  19        690.84        657.67        41.91 o                         
  -3   4  19        837.79        800.21        49.15 o                         
  -2   4  19       1051.14       1148.85        54.50 o                         
  -1   4  19       1009.29        992.29        47.80 o                         
   0   4  19      20930.95      21714.59       778.79 o                         
   1   4  19         10.85         24.94         5.08 o                         
   2   4  19        779.77        615.36        50.43 o                         
   3   4  19       4221.12       3325.12       237.18 o                         
   4   4  19       1565.40       1929.14        74.73 o                         
   5   4  19         37.39         46.96         7.21 o                         
  -7   5  19       5741.11       6504.79       476.80 o                         
  -6   5  19       2995.50       3058.19       128.74 o                         
  -5   5  19         43.06         48.85         7.38 o                         
  -4   5  19       1566.94       1475.62       103.95 o                         
  -3   5  19       6031.58       5432.73       716.38 o                         
  -2   5  19        578.09        431.46        34.95 o                         
  -1   5  19        674.67        630.10        32.87 o                         
   0   5  19       1361.23       1344.55        53.66 o                         
   1   5  19       4308.65       4522.29       191.92 o                         
   2   5  19        106.51        104.31        10.18 o                         
   3   5  19        268.46        206.23        13.94 o                         
   4   5  19        795.15        913.68        44.17 o                         
   5   5  19       3368.97       3206.85       136.92 o                         
  -6   6  19        959.85        908.02        45.32 o                         
  -5   6  19        618.80        647.75        30.39 o                         
  -4   6  19       2069.03       2014.72       106.99 o                         
  -3   6  19        474.93        437.66        50.62 o                         
  -2   6  19       1733.14       1363.07       242.14 o                         
  -1   6  19      13145.73      12798.17       533.43 o                         
   0   6  19       1174.79       1265.83        51.32 o                         
   1   6  19       1032.68       1068.03        39.63 o                         
   2   6  19        126.83         93.92         9.89 o                         
   3   6  19        932.12        938.97        50.98 o                         
   4   6  19        222.52        235.85        16.74 o                         
   5   6  19        568.95        511.76        26.18 o                         
  -6   7  19        699.58        641.84        41.45 o                         
  -5   7  19       1415.70       1467.49        58.62 o                         
  -4   7  19          4.72         15.78         5.79 o                         
  -3   7  19       7022.23       7069.46       299.51 o                         
  -2   7  19      14499.64       8936.36       459.29 o                         
  -1   7  19        120.34        123.79        10.85 o                         
   0   7  19       5552.60       5688.50       208.91 o                         
   1   7  19        204.13        199.14        12.64 o                         
   2   7  19        450.38        390.28        26.30 o                         
   3   7  19        590.61        517.94        27.36 o                         
   4   7  19       1281.64       1231.48        56.20 o                         
   5   7  19        898.63        940.99        74.89 o                         
  -6   8  19       1016.07        939.74        79.88 o                         
  -5   8  19         37.43         48.07         8.41 o                         
  -4   8  19          6.76         11.45         6.68 o                         
  -3   8  19          3.75         20.52         6.45 o                         
  -2   8  19         23.50         22.71         9.18 o                         
  -1   8  19       2133.75       2014.01        90.79 o                         
   0   8  19       5220.55       5387.43       197.67 o                         
   1   8  19        778.63        774.42        30.10 o                         
   2   8  19        152.97        194.02        18.08 o                         
   3   8  19         11.15         12.10         5.25 o                         
   4   8  19        998.16       1040.08        47.55 o                         
  -5   9  19       1158.40       1108.39        52.10 o                         
  -4   9  19        418.17        382.91        23.64 o                         
  -3   9  19         49.98         69.20        10.22 o                         
  -2   9  19        987.95        968.46        56.78 o                         
  -1   9  19       2099.93       2428.51       131.93 o                         
   0   9  19        436.27        496.78        34.79 o                         
   1   9  19       1443.24       1446.67        57.24 o                         
   2   9  19        180.90        202.86        18.08 o                         
   3   9  19          7.82         13.62         5.49 o                         
   4   9  19        716.83        672.63        57.42 o                         
  -5  10  19       1656.19       1581.29       121.07 o                         
  -4  10  19         20.18         23.67         7.29 o                         
  -3  10  19       1252.54       1316.61        61.71 o                         
  -2  10  19         84.26         98.03        12.24 o                         
  -1  10  19       4498.55       5093.07       266.09 o                         
   0  10  19       2082.48       2151.17       117.34 o                         
   1  10  19          0.98         14.11         6.61 o                         
   2  10  19        252.22        223.48        18.53 o                         
   3  10  19         70.78         58.99        10.61 o                         
  -4  11  19       1401.07       1438.67        79.42 o                         
  -3  11  19       1949.93       1909.70       104.13 o                         
  -2  11  19       1337.27       1604.28        89.55 o                         
  -1  11  19        115.15        143.00        16.23 o                         
   0  11  19       4772.13       4938.82       256.81 o                         
   1  11  19         22.17         44.58        10.12 o                         
   2  11  19          0.02         -3.74         7.49 o                         
  -3  12  19         67.13         79.45        14.35 o                         
  -2  12  19         37.71         44.57         9.59 o                         
  -1  12  19       3608.95       3632.46       190.63 o                         
   0  12  19       1370.19       1239.30        99.85 o                         
   1  12  19        291.09        272.72        24.96 o                         
  -6   0  20       1087.60       1050.66        54.76 o                         
  -4   0  20       8155.94       7949.21       413.49 o                         
  -2   0  20          3.46         77.39        16.23 o                         
   0   0  20      14679.70      11730.34       848.62 o                         
   2   0  20       8859.01       9188.05       385.46 o                         
   4   0  20         26.26         23.43         6.61 o                         
  -7   1  20         59.59         46.46         6.64 o                         
  -6   1  20       3643.16       3832.85       117.01 o                         
  -5   1  20       3295.19       3433.12       130.89 o                         
  -4   1  20        181.58        219.45        14.73 o                         
  -3   1  20        509.67        485.10        18.31 o                         
  -2   1  20      12749.36      13544.16       437.56 o                         
  -1   1  20         50.30         56.23         7.28 o                         
   0   1  20          9.68         63.69        29.72 o                         
   1   1  20        541.25        459.75        25.70 o                         
   2   1  20       7604.22       7812.28       232.36 o                         
   3   1  20        350.50        343.44        15.09 o                         
   4   1  20        497.75        463.66        22.24 o                         
   5   1  20          8.66         22.47         7.46 o                         
  -7   2  20         87.55         83.63         8.20 o                         
  -6   2  20          4.15         11.95         5.47 o                         
  -5   2  20       1111.75       1222.61        81.97 o                         
  -4   2  20       3290.31       3372.62       128.67 o                         
  -3   2  20         22.86         28.93         6.35 o                         
  -2   2  20        222.48        268.67        14.73 o                         
  -1   2  20       4680.81       4834.71       205.38 o                         
   0   2  20       1233.16       1112.64        89.59 o                         
   1   2  20       1666.62       1426.48       109.21 o                         
   2   2  20        588.57        619.25        23.17 o                         
   3   2  20       2376.32       2401.99        74.64 o                         
   4   2  20        326.83        333.64        17.90 o                         
   5   2  20       1254.78       1270.11        97.47 o                         
  -7   3  20         13.63         11.45         5.16 o                         
  -6   3  20       1104.02       1143.73        43.15 o                         
  -5   3  20       4042.86       4444.63       166.12 o                         
  -4   3  20       1003.12        978.34        75.51 o                         
  -3   3  20        738.84        736.13        30.62 o                         
  -2   3  20       1891.70       2032.03        78.94 o                         
  -1   3  20        239.14        219.76        17.63 o                         
   0   3  20         14.22         29.04         8.92 o                         
   1   3  20       3580.49       3221.21       159.24 o                         
   2   3  20        118.42        140.10        13.63 o                         
   3   3  20       3007.32       2874.81        98.43 o                         
   4   3  20        153.06        164.23        11.96 o                         
   5   3  20        969.94        965.68        44.49 o                         
  -7   4  20        109.62         81.44         9.29 o                         
  -6   4  20        343.21        339.40        19.90 o                         
  -5   4  20       1784.18       2055.53        86.46 o                         
  -4   4  20       5117.41       4768.18       371.67 o                         
  -3   4  20       3993.90       3438.14       246.42 o                         
  -2   4  20       1723.32       1622.80        73.97 o                         
  -1   4  20       2393.48       2352.94       126.70 o                         
   0   4  20      13690.98      14018.77       510.69 o                         
   1   4  20        840.72        436.44        38.69 o                         
   2   4  20        379.85        333.22        16.29 o                         
   3   4  20       1149.19       1221.56        49.28 o                         
   4   4  20         56.75         59.62         8.11 o                         
   5   4  20          0.70          8.28         4.77 o                         
  -7   5  20        314.15        303.30        31.20 o                         
  -6   5  20       1542.37       1642.15       107.27 o                         
  -5   5  20        846.70        902.51        42.63 o                         
  -4   5  20        418.10        341.15        23.42 o                         
  -3   5  20       4872.47       4728.08       348.03 o                         
  -2   5  20       3453.08       1553.84       123.57 o                         
  -1   5  20        362.20        408.81        32.78 o                         
   0   5  20         29.35         50.16         6.55 o                         
   1   5  20        847.79        973.98        64.68 o                         
   2   5  20       5706.79       5602.97       205.79 o                         
   3   5  20          5.80         11.28         4.93 o                         
   4   5  20          2.21         10.47         5.25 o                         
   5   5  20         63.86         56.56         7.21 o                         
  -6   6  20        464.53        487.07        35.82 o                         
  -5   6  20       1469.45       1462.06        59.02 o                         
  -4   6  20      13553.91      13808.11       499.34 o                         
  -3   6  20       1659.68       1541.60       141.78 o                         
  -2   6  20          2.46         19.02         7.46 o                         
  -1   6  20        285.77        298.96        22.50 o                         
   0   6  20       6111.72       6484.45       212.34 o                         
   1   6  20        376.05        377.53        19.64 o                         
   2   6  20         12.71         27.60         5.26 o                         
   3   6  20         53.74         39.69         6.33 o                         
   4   6  20        401.04        444.94        24.23 o                         
  -6   7  20          1.27          4.37         8.83 o                         
  -5   7  20       1075.43       1117.38        46.30 o                         
  -4   7  20        501.22        554.40        27.11 o                         
  -3   7  20         73.29         63.64         8.87 o                         
  -2   7  20        253.96        210.72        37.02 o                         
  -1   7  20          5.16          5.50         5.39 o                         
   0   7  20       1234.14       1264.57        51.31 o                         
   1   7  20       3437.71       3385.54       113.53 o                         
   2   7  20       2736.02       3011.12       130.19 o                         
   3   7  20         42.39         52.04         7.60 o                         
   4   7  20        221.53        217.76        14.88 o                         
  -5   8  20        713.61        739.39        37.14 o                         
  -4   8  20        831.12        833.21        42.41 o                         
  -3   8  20        181.48        215.84        15.75 o                         
  -2   8  20       4138.56       4156.74       284.84 o                         
  -1   8  20        683.45        741.02        46.75 o                         
   0   8  20       2411.44       2407.69        93.14 o                         
   1   8  20       2771.40       2805.12        94.66 o                         
   2   8  20        136.52        144.32        18.10 o                         
   3   8  20          2.61         13.48         9.77 o                         
   4   8  20        185.65        216.65        17.59 o                         
  -5   9  20        322.59        321.55        20.07 o                         
  -4   9  20        212.58        232.02        17.17 o                         
  -3   9  20        203.55        224.75        18.31 o                         
  -2   9  20         69.24         81.39         9.64 o                         
  -1   9  20        823.27        983.70        58.65 o                         
   0   9  20       2351.49       2476.12       134.14 o                         
   1   9  20       7255.14       7162.27       260.39 o                         
   2   9  20         11.34         29.33         7.94 o                         
   3   9  20        689.77        633.32        37.92 o                         
  -4  10  20       4124.26       4106.60       195.22 o                         
  -3  10  20       3688.91       3874.02       180.02 o                         
  -2  10  20       1400.27       1541.19        71.55 o                         
  -1  10  20        157.27        191.67        16.88 o                         
   0  10  20        410.88        466.81        32.13 o                         
   1  10  20       1073.02        967.27        60.54 o                         
   2  10  20          6.49          5.62         6.18 o                         
   3  10  20        295.26        332.01        33.70 o                         
  -4  11  20        189.64        172.25        28.71 o                         
  -3  11  20        612.24        530.86        34.39 o                         
  -2  11  20         43.10         52.41        10.61 o                         
  -1  11  20       2857.06       3030.39       160.62 o                         
   0  11  20       1660.00       1573.81        70.84 o                         
   1  11  20        595.96        717.10        43.22 o                         
   2  11  20       1331.33       1461.47       112.33 o                         
  -2  12  20        628.16        615.99        37.92 o                         
  -1  12  20        405.94        395.67        39.94 o                         
   0  12  20         70.32         76.22        11.23 o                         
  -7   0  21        785.88        774.50        48.05 o                         
  -5   0  21       6078.96       6315.09       269.01 o                         
  -3   0  21          3.37         19.00         6.85 o                         
  -1   0  21      17749.38      17902.04       910.30 o                         
   1   0  21        289.52        205.09        51.17 o                         
   3   0  21        290.59        279.16        18.65 o                         
   5   0  21        250.58        220.92        26.21 o                         
  -7   1  21       1176.50       1216.37        45.64 o                         
  -6   1  21       3247.37       3484.22       117.65 o                         
  -5   1  21       1229.38       1267.35        43.35 o                         
  -4   1  21        587.29        570.88        42.02 o                         
  -3   1  21         95.52        109.72         7.99 o                         
  -2   1  21       1101.38       1277.46        46.52 o                         
  -1   1  21        565.90        593.62        31.22 o                         
   0   1  21        142.35        186.14        21.22 o                         
   1   1  21       3636.60       3440.78       128.24 o                         
   2   1  21          4.48         13.11         4.35 o                         
   3   1  21        687.60        693.68        25.11 o                         
   4   1  21         28.71         30.29         5.80 o                         
   5   1  21       1949.70       2336.72       124.44 o                         
  -7   2  21        587.58        605.11        24.65 o                         
  -6   2  21       2575.84       2904.69        98.77 o                         
  -5   2  21        209.94        281.03        17.24 o                         
  -4   2  21       2259.06       2176.89        69.50 o                         
  -3   2  21         52.03         55.15         7.10 o                         
  -2   2  21       2013.62       2374.69        81.93 o                         
  -1   2  21        885.07        929.94        56.04 o                         
   0   2  21       5316.00       4447.51       336.63 o                         
   1   2  21       1973.39       1788.11       101.68 o                         
   2   2  21       1014.95       1044.45        43.82 o                         
   3   2  21         37.64         46.65         5.69 o                         
   4   2  21        232.86        256.57        14.96 o                         
   5   2  21         68.40         65.68         9.71 o                         
  -7   3  21         21.47         14.53         8.06 o                         
  -6   3  21       9707.80      10276.20       374.51 o                         
  -5   3  21        692.51        682.00        33.49 o                         
  -4   3  21        179.90        179.36        14.19 o                         
  -3   3  21       1020.65       1029.97        40.49 o                         
  -2   3  21         31.15         26.78         8.29 o                         
  -1   3  21        405.92        394.67        21.03 o                         
   0   3  21       4053.56       4005.19       215.93 o                         
   1   3  21        564.26        507.94        53.33 o                         
   2   3  21        939.23        952.94        41.96 o                         
   3   3  21        164.04        158.43        10.93 o                         
   4   3  21        614.67        584.69        26.20 o                         
   5   3  21         17.69         17.81         6.58 o                         
  -7   4  21        116.74        114.83        19.97 o                         
  -6   4  21        108.46        125.43        10.20 o                         
  -5   4  21       1417.28       1544.67        63.10 o                         
  -4   4  21       3525.92       3672.03       151.42 o                         
  -3   4  21        284.49        290.98        17.48 o                         
  -2   4  21       1186.23       1243.77        95.48 o                         
  -1   4  21       6265.50       6052.93       308.88 o                         
   0   4  21       4454.35       4512.55       154.03 o                         
   1   4  21       3409.92       2247.43       122.22 o                         
   2   4  21        359.17        356.37        19.16 o                         
   3   4  21        469.98        369.64        19.15 o                         
   4   4  21        206.05        267.83        17.02 o                         
   5   4  21        126.74        108.60        11.47 o                         
  -6   5  21         26.11         32.01         8.39 o                         
  -5   5  21        607.42        706.25        34.39 o                         
  -4   5  21          7.53         17.72         7.02 o                         
  -3   5  21        782.38        745.29        48.98 o                         
  -2   5  21       1691.32       1761.46        97.50 o                         
  -1   5  21        155.72        175.90        11.43 o                         
   0   5  21       4072.22       4183.55       138.88 o                         
   1   5  21       7482.90       7335.70       267.73 o                         
   2   5  21         41.35         66.07         9.84 o                         
   3   5  21        318.24        326.93        17.44 o                         
   4   5  21        123.27        131.58        10.94 o                         
  -6   6  21        463.40        446.48        45.81 o                         
  -5   6  21       2839.25       3000.96       113.38 o                         
  -4   6  21         11.94         30.42         7.05 o                         
  -3   6  21       1687.91       1728.50        81.31 o                         
  -2   6  21        329.90        244.49        51.80 o                         
  -1   6  21       7663.19       7422.56       241.25 o                         
   0   6  21        279.34        250.73        14.32 o                         
   1   6  21        324.30        304.81        16.97 o                         
   2   6  21       4292.80       4371.09       161.47 o                         
   3   6  21        644.24        673.46        34.33 o                         
   4   6  21         19.86         13.68         5.25 o                         
  -5   7  21        610.18        611.15        27.99 o                         
  -4   7  21       5267.73       5678.62       209.20 o                         
  -3   7  21        365.43        412.49        22.71 o                         
  -2   7  21         18.03         28.22         7.86 o                         
  -1   7  21         16.29         21.69         6.15 o                         
   0   7  21        499.80        502.29        21.39 o                         
   1   7  21       2558.65       2698.71       101.87 o                         
   2   7  21          0.41         10.33         5.49 o                         
   3   7  21         14.05         23.81         5.98 o                         
   4   7  21         29.60          7.10         5.69 o                         
  -5   8  21        358.44        345.21        21.08 o                         
  -4   8  21       3025.45       3035.24       132.56 o                         
  -3   8  21       1961.02       2251.98        87.65 o                         
  -2   8  21        964.51        931.59        40.95 o                         
  -1   8  21        182.21        194.51        28.08 o                         
   0   8  21        457.33        512.42        21.58 o                         
   1   8  21       3838.05       3863.65       143.06 o                         
   2   8  21       1505.53       1549.56        85.17 o                         
   3   8  21        358.25        424.93        27.79 o                         
  -4   9  21        595.37        594.94        31.64 o                         
  -3   9  21        250.92        281.08        19.53 o                         
  -2   9  21       3641.33       3830.55       143.68 o                         
  -1   9  21         99.60         98.70        11.91 o                         
   0   9  21       1703.99       1834.80        82.38 o                         
   1   9  21        403.13        393.25        24.16 o                         
   2   9  21        569.09        511.32        32.21 o                         
   3   9  21         25.79         33.75         7.06 o                         
  -4  10  21        488.84        464.31        30.36 o                         
  -3  10  21          6.43          5.22         6.16 o                         
  -2  10  21        938.63       1032.26        50.18 o                         
  -1  10  21        126.65        130.62        13.70 o                         
   0  10  21        141.62        193.78        14.85 o                         
   1  10  21       1410.30       1382.99       117.33 o                         
   2  10  21        319.66        320.78        31.20 o                         
  -3  11  21        652.31        672.01        41.03 o                         
  -2  11  21         56.85         50.67         9.59 o                         
  -1  11  21         46.59         56.07         9.10 o                         
   0  11  21         67.06         57.93         9.89 o                         
   1  11  21       4861.98       4645.15       339.50 o                         
  -6   0  22        109.05         90.08        11.71 o                         
  -4   0  22      13363.47      14167.50       728.04 o                         
  -2   0  22         20.04         48.37         9.22 o                         
   0   0  22        963.24        648.92        59.91 o                         
   2   0  22       1066.69       1006.37        48.75 o                         
   4   0  22       6395.62       6070.66       531.03 o                         
  -7   1  22       1419.47       1385.33       108.59 o                         
  -6   1  22        846.64        932.16        36.02 o                         
  -5   1  22        638.17        634.67        27.16 o                         
  -4   1  22         64.95         73.65         8.24 o                         
  -3   1  22        554.90        628.96        21.30 o                         
  -2   1  22       4773.51       5089.93       154.04 o                         
  -1   1  22        157.02        152.41        14.38 o                         
   0   1  22       2879.88       1344.14       109.84 o                         
   1   1  22       2532.79       2457.57        90.18 o                         
   2   1  22        133.30        190.73        12.62 o                         
   3   1  22        122.80        103.66         7.75 o                         
   4   1  22        897.39        904.84        37.11 o                         
   5   1  22         64.57         44.15        11.23 o                         
  -7   2  22        262.11        267.11        37.44 o                         
  -6   2  22         33.24         29.62         6.29 o                         
  -5   2  22        664.46        798.71        32.47 o                         
  -4   2  22        917.54        910.05        36.65 o                         
  -3   2  22       5747.22       5952.68       196.13 o                         
  -2   2  22         35.39         56.48         7.23 o                         
  -1   2  22      13359.08      13763.47       573.30 o                         
   0   2  22         46.04         43.64         8.15 o                         
   1   2  22       3806.09       3591.95       134.33 o                         
   2   2  22       1097.24       1141.97        42.08 o                         
   3   2  22       3816.69       3855.89       116.51 o                         
   4   2  22       1565.85       1604.61        66.48 o                         
  -6   3  22        255.86        221.76        13.28 o                         
  -5   3  22        944.00        980.57        37.98 o                         
  -4   3  22         48.87         42.33         6.43 o                         
  -3   3  22       4980.82       5530.00       181.75 o                         
  -2   3  22        402.18        436.68        20.07 o                         
  -1   3  22       2791.95       2817.30       151.36 o                         
   0   3  22        320.93        288.54        31.53 o                         
   1   3  22       4313.20       4124.57       264.80 o                         
   2   3  22        322.72        331.41        14.55 o                         
   3   3  22         12.05         22.19         5.08 o                         
   4   3  22       2006.33       1924.34        84.79 o                         
  -6   4  22        200.37        209.94        12.63 o                         
  -5   4  22       1121.89       1183.06        53.29 o                         
  -4   4  22       9353.58       9808.24       461.75 o                         
  -3   4  22        730.42        771.84        63.07 o                         
  -2   4  22        803.06        835.31        36.33 o                         
  -1   4  22       2009.23       2016.04        85.95 o                         
   0   4  22          0.14          7.49         4.99 o                         
   1   4  22          1.27          7.97         4.93 o                         
   2   4  22          9.12         17.16         5.23 o                         
   3   4  22       3566.71       4032.40       148.99 o                         
   4   4  22       1155.26       1095.58        50.19 o                         
  -6   5  22         71.86         86.75        11.89 o                         
  -5   5  22         27.21         36.22         8.80 o                         
  -4   5  22        274.43        293.36        18.96 o                         
  -3   5  22        554.12        710.36        33.77 o                         
  -2   5  22       4380.85       4708.04       201.72 o                         
  -1   5  22       1361.83       1426.59        69.77 o                         
   0   5  22       2118.85       2237.28        76.80 o                         
   1   5  22        172.20        175.51        12.46 o                         
   2   5  22       3448.58       3613.27       134.33 o                         
   3   5  22        230.86        277.25        21.98 o                         
   4   5  22         46.73         60.00         7.96 o                         
  -6   6  22         13.06          5.16         7.53 o                         
  -5   6  22         10.04          3.60         5.92 o                         
  -4   6  22       4349.10       4479.51       166.90 o                         
  -3   6  22        222.02        200.28        15.49 o                         
  -2   6  22        132.86        142.96        19.57 o                         
  -1   6  22       4957.19       4853.68       159.75 o                         
   0   6  22         44.19         56.79         6.77 o                         
   1   6  22       2038.27       2021.21        78.00 o                         
   2   6  22       1050.28       1015.98        41.32 o                         
   3   6  22         93.88         69.24         9.26 o                         
   4   6  22        450.17        473.05        42.44 o                         
  -5   7  22        752.86        779.68        36.93 o                         
  -4   7  22          6.83          8.98         6.01 o                         
  -3   7  22       1107.09       1306.66        57.47 o                         
  -2   7  22       5288.42       6078.97       258.93 o                         
  -1   7  22         88.08        109.14         8.89 o                         
   0   7  22        149.87        144.88        10.22 o                         
   1   7  22        677.77        656.39        28.99 o                         
   2   7  22       2046.30       2193.37       117.82 o                         
   3   7  22        156.72        177.14        16.31 o                         
  -5   8  22        136.39        126.67        17.32 o                         
  -4   8  22        149.88        129.58        12.57 o                         
  -3   8  22        755.23        888.81        38.60 o                         
  -2   8  22         33.80         38.46         7.89 o                         
  -1   8  22        640.28        663.47        36.06 o                         
   0   8  22        120.85        148.28        10.15 o                         
   1   8  22         55.52         72.89         9.11 o                         
   2   8  22       1144.57       1228.02        68.40 o                         
   3   8  22       3405.45       3512.57       182.69 o                         
  -4   9  22        373.53        321.11        19.88 o                         
  -3   9  22       4711.58       5100.86       217.14 o                         
  -2   9  22         58.67         77.40        11.18 o                         
  -1   9  22        814.37        807.43        34.59 o                         
   0   9  22         48.61         62.45        10.01 o                         
   1   9  22         42.36         48.95        11.23 o                         
   2   9  22        241.00        189.56        15.89 o                         
  -3  10  22        679.35        691.18        42.34 o                         
  -2  10  22        122.88        138.12        13.40 o                         
  -1  10  22          3.35         10.71         5.31 o                         
   0  10  22         28.82         34.01         6.56 o                         
   1  10  22       4054.53       3423.33       252.13 o                         
  -1  11  22       1730.95       1681.15       131.06 o                         
  -5   0  23       6001.84       6365.35       280.28 o                         
  -3   0  23       2010.02       2193.94       102.69 o                         
  -1   0  23        530.85        619.09        57.42 o                         
   1   0  23        316.03        294.86        28.47 o                         
   3   0  23       1083.60       1110.74        52.11 o                         
  -6   1  23        197.90        214.80        13.34 o                         
  -5   1  23       1303.27       1381.22        50.99 o                         
  -4   1  23        840.59        964.22        38.44 o                         
  -3   1  23       1536.03       1682.59        51.21 o                         
  -2   1  23         49.71         63.28         7.12 o                         
  -1   1  23        833.43        765.98        54.36 o                         
   0   1  23         45.63         53.05        11.47 o                         
   1   1  23       3901.89       3548.33       128.41 o                         
   2   1  23         31.73         24.56         4.95 o                         
   3   1  23        178.28        142.84         8.93 o                         
   4   1  23        194.28        228.42        14.77 o                         
  -6   2  23         80.66         84.26         9.68 o                         
  -5   2  23        259.87        312.10        17.01 o                         
  -4   2  23       4198.92       4498.09       136.71 o                         
  -3   2  23       1024.90       1138.60        39.74 o                         
  -2   2  23        658.30        700.75        26.36 o                         
  -1   2  23        858.19        880.44        44.63 o                         
   0   2  23        771.73        790.66        49.40 o                         
   1   2  23         78.32         81.10         9.73 o                         
   2   2  23       1827.72       1859.48        58.76 o                         
   3   2  23         10.23         29.27         5.55 o                         
   4   2  23        258.61        283.35        20.18 o                         
  -6   3  23       2208.98       2150.00        82.35 o                         
  -5   3  23       1318.08       1311.41        49.40 o                         
  -4   3  23       5012.55       5321.75       160.56 o                         
  -3   3  23        222.97        247.89        13.97 o                         
  -2   3  23       1607.04       1730.43        56.28 o                         
  -1   3  23        301.79        320.63        26.81 o                         
   0   3  23        102.83        110.62        16.57 o                         
   1   3  23        389.77        333.32        18.39 o                         
   2   3  23        143.77        195.21        11.00 o                         
   3   3  23       1085.19       1056.25        38.28 o                         
   4   3  23        348.18        355.81        19.69 o                         
  -6   4  23          0.05         10.58         5.53 o                         
  -5   4  23       3328.89       3568.27       134.14 o                         
  -4   4  23       2129.65       2381.05        82.66 o                         
  -3   4  23        831.68       1026.34        39.52 o                         
  -2   4  23          2.67         11.22         6.02 o                         
  -1   4  23        946.28       1077.91        51.88 o                         
   0   4  23        503.16        595.79        27.45 o                         
   1   4  23        614.64        599.56        27.59 o                         
   2   4  23       1737.85       1882.83        72.86 o                         
   3   4  23        855.55        858.68        35.53 o                         
   4   4  23         66.12         89.02         9.11 o                         
  -6   5  23        887.82        733.79        61.16 o                         
  -5   5  23        948.12       1047.09        44.24 o                         
  -4   5  23         10.56         17.29         5.72 o                         
  -3   5  23       2576.27       2846.82        97.50 o                         
  -2   5  23        305.39        374.99        20.69 o                         
  -1   5  23        474.14        559.36        26.19 o                         
   0   5  23         82.31         93.92         9.10 o                         
   1   5  23       5346.14       5395.57       198.14 o                         
   2   5  23       4214.80       4337.88       159.76 o                         
   3   5  23        221.26        266.04        15.85 o                         
  -5   6  23       2392.79       2463.76        93.43 o                         
  -4   6  23        579.31        649.16        26.96 o                         
  -3   6  23        386.02        399.91        19.46 o                         
  -2   6  23       1643.31       1824.67        83.79 o                         
  -1   6  23         96.95         93.96         8.36 o                         
   0   6  23          4.35         16.42         5.16 o                         
   1   6  23        521.39        583.83        26.66 o                         
   2   6  23        243.95        265.41        15.11 o                         
   3   6  23        839.46        885.18        51.17 o                         
  -5   7  23       1207.03       1207.55        55.67 o                         
  -4   7  23        978.27       1005.77        37.42 o                         
  -3   7  23       1710.92       1793.88        71.25 o                         
  -2   7  23        124.29        170.45        13.84 o                         
  -1   7  23        150.61        173.13        12.57 o                         
   0   7  23        541.33        513.68        21.77 o                         
   1   7  23       1135.53       1248.96        49.60 o                         
   2   7  23          0.21         10.61         6.18 o                         
   3   7  23       1551.86       1427.77       109.84 o                         
  -4   8  23       1549.11       1589.05        61.42 o                         
  -3   8  23        302.51        361.99        21.08 o                         
  -2   8  23       3560.98       3759.90       140.86 o                         
  -1   8  23       1598.86       1655.78        70.02 o                         
   0   8  23         11.41          8.13         4.84 o                         
   1   8  23        161.03        147.33        11.76 o                         
   2   8  23       2812.19       2557.12       134.59 o                         
  -4   9  23         77.94         97.36        23.72 o                         
  -3   9  23        565.48        571.61        30.68 o                         
  -2   9  23       1424.98       1460.18        67.47 o                         
  -1   9  23       1551.92       1711.36        63.13 o                         
   0   9  23         65.79         83.25        11.09 o                         
   1   9  23        348.56        267.22        34.32 o                         
  -2  10  23         99.82        108.82        13.24 o                         
  -1  10  23          9.99         10.21         7.46 o                         
   0  10  23        126.19        141.04        19.97 o                         
  -6   0  24         61.66        103.01        14.04 o                         
  -4   0  24         13.13         28.67         9.18 o                         
  -2   0  24         47.17         52.49         8.85 o                         
   0   0  24      13258.48      10101.61       735.04 o                         
   2   0  24        414.23        412.51        23.99 o                         
   4   0  24        362.81        409.40        37.44 o                         
  -6   1  24       3310.87       3491.67       150.84 o                         
  -5   1  24         62.85         60.59         7.53 o                         
  -4   1  24       1562.12       1707.89        61.80 o                         
  -3   1  24       4445.89       4604.32       129.16 o                         
  -2   1  24       6193.04       6520.52       195.91 o                         
  -1   1  24         73.71         86.17        11.48 o                         
   0   1  24       3551.67       3477.00       185.34 o                         
   1   1  24        131.13        152.83        10.82 o                         
   2   1  24        527.37        541.04        20.54 o                         
   3   1  24         49.37         67.10         6.02 o                         
   4   1  24        427.47        317.03        32.45 o                         
  -6   2  24         24.54         36.04         7.52 o                         
  -5   2  24       1162.40       1338.52        49.07 o                         
  -4   2  24        129.10        138.98        10.69 o                         
  -3   2  24       3160.27       3258.46       100.86 o                         
  -2   2  24        177.05        166.82        11.32 o                         
  -1   2  24       3337.96       3547.35       154.45 o                         
   0   2  24        881.24        867.65        56.71 o                         
   1   2  24       3204.09       3328.80       111.18 o                         
   2   2  24        126.80        126.71         8.70 o                         
   3   2  24       1761.40       1865.61        63.52 o                         
   4   2  24        221.67        223.42        24.96 o                         
  -6   3  24          8.61         13.00         7.46 o                         
  -5   3  24       1362.66       1435.21        51.76 o                         
  -4   3  24         84.01         94.57         8.54 o                         
  -3   3  24       9201.40       9659.87       286.05 o                         
  -2   3  24        214.64        207.90        15.09 o                         
  -1   3  24        306.63        330.49        18.40 o                         
   0   3  24       1369.09       1417.36        65.57 o                         
   1   3  24        491.19        518.66        21.97 o                         
   2   3  24        148.50        143.00         9.60 o                         
   3   3  24        333.89        353.15        18.38 o                         
  -5   4  24        184.45        232.53        15.01 o                         
  -4   4  24        164.21        186.41        12.65 o                         
  -3   4  24       2301.96       2244.16        78.06 o                         
  -2   4  24         26.31         54.48         7.61 o                         
  -1   4  24       3338.20       3862.10       143.54 o                         
   0   4  24       2017.19       2087.83        80.19 o                         
   1   4  24        770.40        819.66        31.24 o                         
   2   4  24          9.58         10.86         5.07 o                         
   3   4  24       1024.61        999.23        56.69 o                         
  -5   5  24       2289.78       2289.86       101.84 o                         
  -4   5  24        641.10        585.16        24.85 o                         
  -3   5  24        566.18        580.77        24.71 o                         
  -2   5  24       7238.74       7625.64       277.39 o                         
  -1   5  24        198.40        237.93        15.09 o                         
   0   5  24        371.65        405.85        20.42 o                         
   1   5  24        928.35       1023.12        41.97 o                         
   2   5  24       1121.06       1071.70        43.19 o                         
   3   5  24        178.80        188.41        16.70 o                         
  -5   6  24        966.18        987.01        58.69 o                         
  -4   6  24        298.83        299.75        15.44 o                         
  -3   6  24        170.08        183.82        14.25 o                         
  -2   6  24         59.31         89.41        14.95 o                         
  -1   6  24        931.22        915.10        40.27 o                         
   0   6  24       1177.94       1181.74        47.42 o                         
   1   6  24          2.96          2.78         4.57 o                         
   2   6  24         58.70         68.23         8.65 o                         
   3   6  24         21.59         33.81         7.46 o                         
  -4   7  24        178.36        179.89        11.63 o                         
  -3   7  24       1420.49       1421.20        57.50 o                         
  -2   7  24       3889.32       4455.53       165.98 o                         
  -1   7  24        798.24        707.25        46.46 o                         
   0   7  24        370.19        355.08        17.90 o                         
   1   7  24        522.65        442.53        20.55 o                         
   2   7  24        478.14        452.67        37.44 o                         
  -4   8  24         14.20         21.22        11.23 o                         
  -3   8  24         62.05         60.64         8.99 o                         
  -2   8  24        663.01        701.56        31.75 o                         
  -1   8  24       6222.26       6595.08       278.16 o                         
   0   8  24        149.34        134.31        10.45 o                         
   1   8  24         38.72         34.34         7.94 o                         
  -3   9  24        106.05         96.46        14.98 o                         
  -2   9  24         18.08         14.84         7.68 o                         
  -1   9  24       1910.11       1847.98        82.60 o                         
   0   9  24        821.05        655.16        57.42 o                         
  -5   0  25         26.04         44.05        10.48 o                         
  -3   0  25        222.25        237.95        16.40 o                         
  -1   0  25        355.74        374.25        30.36 o                         
   1   0  25         65.50         76.14        11.89 o                         
   3   0  25        647.39        666.56        32.65 o                         
  -5   1  25        585.09        547.87        23.60 o                         
  -4   1  25        307.68        349.04        18.05 o                         
  -3   1  25       4427.33       4768.17       133.49 o                         
  -2   1  25         94.96         98.17         9.10 o                         
  -1   1  25        618.43        639.64        30.81 o                         
   0   1  25        554.22        646.44        34.31 o                         
   1   1  25          3.49         16.05         7.39 o                         
   2   1  25       1044.09       1006.48        33.27 o                         
   3   1  25          0.99          8.80         3.90 o                         
  -5   2  25        761.54        734.33        29.29 o                         
  -4   2  25       2697.91       2958.45       100.22 o                         
  -3   2  25         10.08         14.53         5.45 o                         
  -2   2  25         11.04         18.47         5.86 o                         
  -1   2  25          5.30         18.92         7.42 o                         
   0   2  25        471.56        544.19        30.02 o                         
   1   2  25       1195.39       1271.36        45.42 o                         
   2   2  25       2751.27       2634.85        88.30 o                         
   3   2  25        500.42        542.25        23.85 o                         
  -5   3  25        283.42        272.73        16.57 o                         
  -4   3  25         35.38         52.69         6.98 o                         
  -3   3  25       1980.54       2102.45        73.04 o                         
  -2   3  25        859.03        949.43        37.08 o                         
  -1   3  25       2047.79       2312.16       102.32 o                         
   0   3  25         82.46        118.86        12.43 o                         
   1   3  25        205.28        234.20        13.10 o                         
   2   3  25       1919.03       1957.30        74.73 o                         
   3   3  25        216.57        204.16        14.29 o                         
  -5   4  25        725.49        647.65        29.10 o                         
  -4   4  25       1430.82       1644.12        82.79 o                         
  -3   4  25        276.46        242.46        13.06 o                         
  -2   4  25        402.09        449.04        23.63 o                         
  -1   4  25       1589.40       1527.83        60.37 o                         
   0   4  25       1289.96       1258.01        58.36 o                         
   1   4  25          4.10         16.42         4.95 o                         
   2   4  25         61.08         83.08         7.91 o                         
   3   4  25         67.44         59.38         8.53 o                         
  -5   5  25        472.28        473.05        44.93 o                         
  -4   5  25        111.44        129.96        10.35 o                         
  -3   5  25       4148.97       4469.56       166.28 o                         
  -2   5  25       6600.26       6846.97       246.51 o                         
  -1   5  25        691.42        740.05        31.97 o                         
   0   5  25       2605.06       2503.98        94.07 o                         
   1   5  25        601.47        607.90        27.13 o                         
   2   5  25        729.59        598.60        31.13 o                         
  -4   6  25        228.70        239.70        15.28 o                         
  -3   6  25         22.47         31.50         6.75 o                         
  -2   6  25         10.30         15.26         5.70 o                         
  -1   6  25        641.17        723.89        30.84 o                         
   0   6  25       1063.28        969.49        39.45 o                         
   1   6  25        229.01        259.03        14.48 o                         
   2   6  25       1320.03       1142.66        63.55 o                         
  -4   7  25        109.19         68.65        14.98 o                         
  -3   7  25        161.44        186.16        13.41 o                         
  -2   7  25         31.39         26.76         6.49 o                         
  -1   7  25        923.70        951.08        46.30 o                         
   0   7  25       1907.97       1726.36        65.52 o                         
   1   7  25        543.02        551.59        33.97 o                         
  -3   8  25          1.01          0.62         7.06 o                         
  -2   8  25        395.16        392.10        23.16 o                         
  -1   8  25        118.47        140.36        12.97 o                         
   0   8  25        501.64        451.83        41.19 o                         
  -4   0  26       9664.19       9451.31       485.77 o                         
  -2   0  26       3528.19       3839.00       204.28 o                         
   0   0  26        663.02        686.75        43.22 o                         
   2   0  26        848.36        807.99        47.63 o                         
  -5   1  26        127.55        127.08        12.13 o                         
  -4   1  26       1053.09       1097.01        46.30 o                         
  -3   1  26         75.15         67.36         7.54 o                         
  -2   1  26       1464.16       1441.71        47.94 o                         
  -1   1  26        628.23        720.06        33.03 o                         
   0   1  26       2302.61       2531.51        85.62 o                         
   1   1  26       2527.04       2531.70        95.79 o                         
   2   1  26       1211.06       1195.00        58.37 o                         
  -5   2  26       3658.08       3760.01       161.17 o                         
  -4   2  26        502.30        527.64        23.17 o                         
  -3   2  26       3976.94       3775.14       115.14 o                         
  -2   2  26        246.21        232.12        13.18 o                         
  -1   2  26       3705.27       3989.26       148.83 o                         
   0   2  26       1723.92       1900.40        85.27 o                         
   1   2  26        442.28        466.05        22.12 o                         
   2   2  26        900.01        815.10        30.35 o                         
  -5   3  26       2391.55       2442.40       184.73 o                         
  -4   3  26        459.80        458.31        23.05 o                         
  -3   3  26          0.77         11.88         5.19 o                         
  -2   3  26       2038.69       2157.66        67.95 o                         
  -1   3  26       1433.70       1564.55        62.36 o                         
   0   3  26         13.18         11.95         5.98 o                         
   1   3  26       5588.69       5874.59       190.45 o                         
   2   3  26        175.84        160.23        10.91 o                         
  -4   4  26        828.18        854.63        33.72 o                         
  -3   4  26        716.26        762.31        34.19 o                         
  -2   4  26        180.67        200.10        12.75 o                         
  -1   4  26       2535.17       2703.42       102.46 o                         
   0   4  26        199.37        181.50        14.60 o                         
   1   4  26        207.34        211.05        11.64 o                         
   2   4  26        108.56         99.33         9.72 o                         
  -4   5  26        443.45        490.29        28.58 o                         
  -3   5  26        255.42        235.47        15.46 o                         
  -2   5  26        694.86        634.69        26.25 o                         
  -1   5  26         63.79         78.10         8.44 o                         
   0   5  26       1017.52       1015.92        47.79 o                         
   1   5  26        191.85        225.68        13.23 o                         
   2   5  26        174.88        178.49        22.47 o                         
  -3   6  26          6.54          5.17         5.27 o                         
  -2   6  26       1206.94       1200.66        50.62 o                         
  -1   6  26        489.18        440.74        28.35 o                         
   0   6  26       4667.26       4474.13       189.04 o                         
   1   6  26         11.87         26.31         7.06 o                         
  -2   7  26        417.70        440.56        30.90 o                         
  -1   7  26        276.88        293.31        20.02 o                         
   0   7  26        164.04        152.28        22.47 o                         
  -3   0  27         16.18         35.22        10.65 o                         
  -1   0  27       1214.40       1440.10        82.49 o                         
   1   0  27       1992.05       2145.70       132.27 o                         
  -4   1  27       1301.43       1187.89        48.34 o                         
  -3   1  27       1275.69       1260.36        42.05 o                         
  -2   1  27       1386.95       1336.91        48.86 o                         
  -1   1  27        828.07        819.57        29.36 o                         
   0   1  27         56.82         64.74         6.85 o                         
   1   1  27         69.05         77.34         7.91 o                         
   2   1  27         20.18         22.94         6.47 o                         
  -4   2  27        288.35        274.49        33.22 o                         
  -3   2  27       1626.54       1465.79        52.21 o                         
  -2   2  27       2143.81       2000.77        69.40 o                         
  -1   2  27         63.60        104.76        10.00 o                         
   0   2  27        356.16        406.73        19.96 o                         
   1   2  27          5.12         15.06         4.81 o                         
   2   2  27         22.16         30.95         8.31 o                         
  -4   3  27       1037.44        930.02        55.11 o                         
  -3   3  27        697.51        687.24        28.11 o                         
  -2   3  27       2736.01       2797.21        85.82 o                         
  -1   3  27          4.62          8.72         5.36 o                         
   0   3  27          3.41          7.95         4.76 o                         
   1   3  27        289.58        306.23        15.70 o                         
  -3   4  27        109.53        110.87        10.03 o                         
  -2   4  27         13.40         40.19         6.12 o                         
  -1   4  27        233.48        277.12        15.95 o                         
   0   4  27       1084.43       1081.39        43.05 o                         
   1   4  27       1285.94       1258.17        56.92 o                         
  -3   5  27       2370.67       2056.43        93.00 o                         
  -2   5  27         17.88          9.17         5.96 o                         
  -1   5  27        259.80        228.61        12.73 o                         
   0   5  27        115.51        115.88         9.63 o                         
   1   5  27         47.03         31.20        11.23 o                         
  -2   6  27        752.64        676.38        57.42 o                         
  -1   6  27       3302.14       3149.98       233.41 o                         
  -2   0  28       1182.65       1110.30        64.83 o                         
   0   0  28       1046.69       1116.82        63.53 o                         
  -3   1  28       4372.90       4113.56       307.05 o                         
  -2   1  28       3736.62       3332.80       111.06 o                         
  -1   1  28        268.30        244.91        13.06 o                         
   0   1  28       2529.66       2487.50        83.39 o                         
   1   1  28        986.03        988.17        46.59 o                         
  -3   2  28        195.73        218.40        31.20 o                         
  -2   2  28         38.86         40.62         6.96 o                         
  -1   2  28        718.73        659.58        27.00 o                         
   0   2  28        327.05        344.06        15.79 o                         
   1   2  28        221.22        234.65        18.47 o                         
  -2   3  28         93.11         82.06         9.64 o                         
  -1   3  28        180.96        200.00        12.52 o                         
   0   3  28         88.12         80.54         7.07 o                         
  -2   4  28         69.67         99.85        16.23 o                         
  -1   4  28          0.93          8.91         5.63 o                         
   0   4  28        931.66        855.92        52.37 o                         
  -1   0  29       2308.04       2469.89       131.93 o                         
  -2   1  29          0.69          1.25         8.74 o                         
  -1   1  29        541.07        599.08        30.22 o                         
  -1   2  29        154.40        159.93        17.69 o                         
                                                                                
