# Supplementary material for: Crystal structures of isomeric 4-bromo-N-[(2-nitro­phen­yl)sulfon­yl]benzamide and 4-bromo-N-[(4-nitro­phen­yl)sulfon­yl]benzamide
Source: Acta Crystallogr E Crystallogr Commun. 2017 Feb 3;73(Pt 3):314–7. doi: 10.1107/S2056989017001578 (PMC5347043; doi:10.1107/S2056989017001578)
Supplement: Supplementary file 3 [file e-73-00314-IIsup3.hkl]

data_II                                                                         
_shelx_title ' 4brba7.res in Pbca'                                              
_shelx_refln_list_code          4                                               
_shelx_F_calc_maximum      312.67                                               
_exptl_crystal_F_000      1536.00                                               
_reflns_d_resolution_high  0.8545                                               
                                                                                
loop_                                                                           
 _space_group_symop_operation_xyz                                               
 'x, y, z'                                                                      
 '-x+1/2, -y, z+1/2'                                                            
 '-x, y+1/2, -z+1/2'                                                            
 'x+1/2, -y+1/2, -z'                                                            
 '-x, -y, -z'                                                                   
 'x-1/2, y, -z-1/2'                                                             
 'x, -y-1/2, z-1/2'                                                             
 '-x-1/2, y-1/2, z'                                                             
                                                                                
_cell_length_a     9.6085                                                       
_cell_length_b    10.3246                                                       
_cell_length_c    27.7296                                                       
_cell_angle_alpha  90.000                                                       
_cell_angle_beta   90.000                                                       
_cell_angle_gamma  90.000                                                       
                                                                                
_shelx_F_squared_multiplier     1.000                                           
                                                                                
loop_                                                                           
 _refln_index_h                                                                 
 _refln_index_k                                                                 
 _refln_index_l                                                                 
 _refln_F_squared_calc                                                          
 _refln_F_squared_meas                                                          
 _refln_F_squared_sigma                                                         
 _refln_observed_status                                                         
   2   0   0      63970.95      29788.52      1571.42 o                         
   4   0   0      11884.94      11511.97       615.83 o                         
   6   0   0      44177.34      44158.84      3291.79 o                         
   8   0   0        275.69        562.31        55.66 o                         
  10   0   0      11503.69      12052.41       906.23 o                         
   2   1   0      11423.29      11412.76       462.40 o                         
   4   1   0       1269.55       1275.87        55.01 o                         
   6   1   0       3044.89       3216.70       166.53 o                         
   8   1   0       2207.32       2876.76       160.36 o                         
  10   1   0       7304.36       7522.98       402.31 o                         
   0   2   0       4485.98       3226.86       339.72 o                         
   2   2   0         84.23        160.00         8.52 o                         
   4   2   0      17646.28      19382.60       728.65 o                         
   6   2   0      27376.90      27734.01      1031.25 o                         
   8   2   0        463.14        518.19        71.86 o                         
  10   2   0       5564.17       6043.75       325.94 o                         
   2   3   0      97760.96      71427.84      2651.39 o                         
   4   3   0      21524.09      21987.38       826.15 o                         
   6   3   0       6704.08       7267.71       316.97 o                         
   8   3   0      15544.90      13481.53      1851.91 o                         
  10   3   0         24.10         52.85         8.76 o                         
   2   4   0      10484.18      11312.28       492.60 o                         
   4   4   0       3672.60       4400.61       119.62 o                         
   6   4   0        798.40        783.41        40.10 o                         
   8   4   0        131.08        120.10        11.33 o                         
  10   4   0         27.95         79.96        16.30 o                         
   2   5   0      16076.62      13812.91       898.93 o                         
   4   5   0      10722.18      10091.93       309.14 o                         
   6   5   0       5169.74       5567.61       213.13 o                         
   8   5   0       2346.01       2394.38        95.72 o                         
  10   5   0        265.52        253.24        16.89 o                         
   0   6   0      47511.82      36407.24      3178.02 o                         
   2   6   0        885.95       1123.83        39.38 o                         
   4   6   0      19832.31      18414.60       614.76 o                         
   6   6   0      16639.93      16564.61       718.05 o                         
   8   6   0        504.77        496.61        29.45 o                         
   2   7   0       1120.44       1237.03        46.60 o                         
   4   7   0        467.45        541.81        23.60 o                         
   6   7   0         48.06         79.18         8.61 o                         
   8   7   0         14.53         23.27         7.19 o                         
   0   8   0      22550.91      21139.71      1118.89 o                         
   2   8   0       5866.27       5924.93       225.90 o                         
   4   8   0      16129.13      13618.68      2013.48 o                         
   6   8   0      13881.68      13223.34       573.10 o                         
   8   8   0        220.79        150.20        15.27 o                         
   2   9   0      25840.37      24159.27      1279.54 o                         
   4   9   0      11911.21      11837.33       629.05 o                         
   6   9   0         27.69         35.39         7.16 o                         
   0  10   0       2649.07       2902.46       163.84 o                         
   2  10   0       1590.90       1540.30        73.83 o                         
   4  10   0       1679.50       1734.00        81.02 o                         
   6  10   0         14.54         19.94        10.80 o                         
   2  11   0       9467.89       9412.76       558.56 o                         
   4  11   0        582.32        756.97        47.87 o                         
   1   1   1         78.63         99.70         4.79 o                         
   2   1   1      44628.05      35374.00      1148.59 o                         
   3   1   1      47503.17      44929.10      1057.71 o                         
   4   1   1      10192.86      11426.05       305.56 o                         
   5   1   1        984.93       1116.44        31.63 o                         
   6   1   1       3022.26       3040.92       108.31 o                         
   7   1   1        216.10        252.80        13.87 o                         
   8   1   1      23650.01      26575.73       993.87 o                         
   9   1   1       2755.81       3068.35       120.55 o                         
  10   1   1        182.19        214.82        16.29 o                         
  11   1   1         24.41         24.24         7.91 o                         
   0   2   1       1211.56       1337.30        75.78 o                         
   1   2   1      24925.29      23621.77       764.98 o                         
   2   2   1       3266.49       3993.98        91.80 o                         
   3   2   1       7847.05       9225.39       246.38 o                         
   4   2   1        917.37        936.25        30.11 o                         
   5   2   1      10748.12      10787.20       226.69 o                         
   6   2   1       6297.46       6495.97       173.00 o                         
   7   2   1       3453.85       3746.95       101.87 o                         
   8   2   1       1889.81       1891.72        76.84 o                         
   9   2   1       3780.37       4054.13       159.39 o                         
  10   2   1       6387.88       6550.10       287.56 o                         
  11   2   1       4466.39       3981.29       219.39 o                         
   1   3   1       1257.34       1465.94        41.47 o                         
   2   3   1       2434.87       2835.61        78.01 o                         
   3   3   1       3209.49       3880.97       122.69 o                         
   4   3   1       5086.94       6226.56       169.83 o                         
   5   3   1       1644.05       1815.93        51.52 o                         
   6   3   1         76.02        122.24         9.49 o                         
   7   3   1       1474.50       1503.09        71.13 o                         
   8   3   1       1027.20       1018.28        60.49 o                         
   9   3   1        122.73        133.91        10.32 o                         
  10   3   1        139.56        162.68         9.82 o                         
   1   4   1      19991.13      18552.09       567.04 o                         
   2   4   1       3502.94       3843.77       121.56 o                         
   3   4   1        372.86        475.20        25.89 o                         
   4   4   1       2945.04       2635.84        57.57 o                         
   5   4   1       9027.20       8554.19       228.07 o                         
   6   4   1      12525.12      12935.16       367.41 o                         
   7   4   1       4117.77       4126.81       194.81 o                         
   8   4   1        982.05        999.87        36.08 o                         
   9   4   1        343.66        367.19        15.31 o                         
  10   4   1       2877.07       3079.02        97.61 o                         
   1   5   1       3885.41       4213.06       238.45 o                         
   2   5   1         12.26         66.98         7.54 o                         
   3   5   1      12542.01      12171.84       253.40 o                         
   4   5   1        767.23        621.47        16.04 o                         
   5   5   1          6.66         27.05         4.83 o                         
   6   5   1        708.09        824.71        26.12 o                         
   7   5   1       4037.75       4446.47       120.95 o                         
   8   5   1       5079.76       5156.61       150.07 o                         
   9   5   1       2963.69       3148.63        93.07 o                         
  10   5   1          7.36         14.04         4.24 o                         
   0   6   1         16.84         16.19         4.39 o                         
   1   6   1       1914.38       1916.06        48.06 o                         
   2   6   1        186.19        151.66         6.30 o                         
   3   6   1         76.70        104.75         5.23 o                         
   4   6   1       4018.53       3905.93        90.36 o                         
   5   6   1          0.66         14.56         3.48 o                         
   6   6   1        310.45        322.56        17.19 o                         
   7   6   1        715.31        764.35        26.90 o                         
   8   6   1          7.46         17.34         4.44 o                         
   9   6   1         45.51         67.32         5.69 o                         
   1   7   1       2217.08       2214.54        70.30 o                         
   2   7   1       7129.67       7093.59       179.00 o                         
   3   7   1      11775.71      11515.08       306.04 o                         
   4   7   1       7088.08       6418.76       171.14 o                         
   5   7   1         14.27         20.87         3.95 o                         
   6   7   1        871.41        819.10        26.67 o                         
   7   7   1       4336.57       4521.02       123.74 o                         
   8   7   1       5103.44       5084.68       158.99 o                         
   9   7   1       2792.87       3299.82       180.33 o                         
   0   8   1        484.46        552.97        29.02 o                         
   1   8   1       6375.26       6464.66       200.11 o                         
   2   8   1        261.56        251.98        10.12 o                         
   3   8   1        114.31        125.60         7.47 o                         
   4   8   1        250.18        230.86        13.68 o                         
   5   8   1       1644.11       1623.88        75.59 o                         
   6   8   1       5019.35       4970.72       170.96 o                         
   7   8   1       1017.89       1088.88        35.14 o                         
   8   8   1         26.50         26.80         5.29 o                         
   1   9   1        487.38        560.27        23.00 o                         
   2   9   1       6211.59       6451.24       246.67 o                         
   3   9   1         93.33        117.81         9.31 o                         
   4   9   1       2898.01       2817.10        90.14 o                         
   5   9   1        568.72        597.57        21.49 o                         
   6   9   1        772.43        820.81        32.21 o                         
   7   9   1         79.18         63.59         6.93 o                         
   0  10   1       2388.32       2445.83        98.82 o                         
   1  10   1       6519.59       6951.20       201.08 o                         
   2  10   1        319.55        314.02        14.96 o                         
   3  10   1         55.77         75.49         8.79 o                         
   4  10   1       1896.76       1919.27        62.71 o                         
   5  10   1       5234.15       5419.26       184.70 o                         
   6  10   1       3242.43       3125.03       171.52 o                         
   1  11   1        988.04       1076.90        37.70 o                         
   2  11   1        772.48        831.84        44.03 o                         
   3  11   1       2735.77       2988.82       116.92 o                         
   4  11   1        241.03        252.73        15.87 o                         
   0   0   2        540.42        201.03        22.43 o                         
   1   0   2       2354.24       2339.70       102.48 o                         
   2   0   2         65.32         52.01         4.94 o                         
   3   0   2       1603.68       1834.08        73.51 o                         
   4   0   2       1529.10       1667.55        69.55 o                         
   5   0   2      10341.16      10873.19       412.69 o                         
   6   0   2       5465.80       5732.86       308.03 o                         
   7   0   2       7596.21       8004.31       517.37 o                         
   8   0   2        386.19        470.76        34.64 o                         
   9   0   2       7018.74       7902.74       424.34 o                         
  10   0   2       6308.14       5935.43       319.19 o                         
  11   0   2        851.38        798.23        68.12 o                         
   1   1   2       8650.28       7798.80       417.16 o                         
   2   1   2      19756.64      18415.82       548.05 o                         
   3   1   2       4579.99       5749.58       154.93 o                         
   4   1   2       6208.83       7445.92       201.22 o                         
   5   1   2        495.43        591.04        19.18 o                         
   6   1   2        872.58        992.23        38.10 o                         
   7   1   2       1470.04       1718.00        62.11 o                         
   8   1   2        464.90        488.39        25.63 o                         
   9   1   2       3472.80       3873.21       150.35 o                         
  10   1   2        624.77        632.00        33.72 o                         
  11   1   2        383.29        329.83        24.65 o                         
   0   2   2      14433.81      13790.93      1030.00 o                         
   1   2   2       5863.96       7008.68       186.17 o                         
   2   2   2         69.96        123.96         5.07 o                         
   3   2   2       1718.07       2144.30        57.18 o                         
   4   2   2        786.27       1063.17        33.55 o                         
   5   2   2       1912.35       2022.80        47.67 o                         
   6   2   2          2.06         32.00         4.81 o                         
   7   2   2        187.52        240.46        13.54 o                         
   8   2   2        763.73        839.39        39.25 o                         
   9   2   2        174.57        168.47        13.56 o                         
  10   2   2         66.05         94.25        10.78 o                         
   1   3   2       3222.91       3561.45       104.25 o                         
   2   3   2      13394.30      14359.67       357.23 o                         
   3   3   2       9305.58      10406.99       296.61 o                         
   4   3   2       3055.61       3346.32        93.76 o                         
   5   3   2       3892.57       4188.42       107.33 o                         
   6   3   2        537.58        678.28        22.90 o                         
   7   3   2       2084.83       2097.55        63.51 o                         
   8   3   2       4527.47       3764.08       384.64 o                         
   9   3   2       3070.97       3111.15       108.92 o                         
  10   3   2       1270.89       1278.31        47.53 o                         
   0   4   2       1359.11       1457.85       147.45 o                         
   1   4   2         14.03         40.28         3.64 o                         
   2   4   2       1672.49       2012.22        82.28 o                         
   3   4   2       2584.58       3080.38       124.04 o                         
   4   4   2       2624.96       2833.16        61.77 o                         
   5   4   2      10592.55      11575.60       307.18 o                         
   6   4   2       1046.41       1221.54        38.56 o                         
   7   4   2       2413.25       2625.84       103.93 o                         
   8   4   2        185.70        182.65        10.41 o                         
   9   4   2         23.97         46.69         6.15 o                         
  10   4   2        796.06        866.04        30.67 o                         
   1   5   2        377.55        381.30        54.00 o                         
   2   5   2         72.81         73.88         6.00 o                         
   3   5   2        360.46        290.52         8.96 o                         
   4   5   2       7958.36       8181.43       185.52 o                         
   5   5   2        395.06        395.56        12.99 o                         
   6   5   2        422.39        518.41        17.90 o                         
   7   5   2       1149.16       1142.65        40.53 o                         
   8   5   2        773.73        774.66        27.00 o                         
   9   5   2        602.72        637.09        24.51 o                         
  10   5   2       1329.79       1311.91        44.37 o                         
   0   6   2       1911.98       1686.73        79.02 o                         
   1   6   2       5235.81       4739.45       119.98 o                         
   2   6   2       1225.23       1142.33        30.13 o                         
   3   6   2         54.45         70.14         5.01 o                         
   4   6   2        887.19        894.80        23.35 o                         
   5   6   2       3504.48       3434.89        94.44 o                         
   6   6   2       4009.01       4212.74       142.32 o                         
   7   6   2        149.78        217.73        11.63 o                         
   8   6   2        163.24        185.36         9.74 o                         
   9   6   2       1924.16       1944.66        58.71 o                         
   1   7   2        523.59        579.55        17.23 o                         
   2   7   2         65.28         80.10         6.89 o                         
   3   7   2        271.31        279.26        10.71 o                         
   4   7   2       1384.56       1416.57        38.98 o                         
   5   7   2        453.10        417.05        14.38 o                         
   6   7   2        953.36        952.58        50.94 o                         
   7   7   2        415.22        527.44        18.91 o                         
   8   7   2        789.90        882.44        27.57 o                         
   9   7   2        140.05        184.68        17.50 o                         
   0   8   2         11.10         14.53         5.49 o                         
   1   8   2       1243.80       1225.55        36.70 o                         
   2   8   2        116.84        139.35         7.56 o                         
   3   8   2         77.35         80.16         6.28 o                         
   4   8   2        286.91        284.33        13.19 o                         
   5   8   2        449.58        475.45        18.81 o                         
   6   8   2         85.40        149.81        12.32 o                         
   7   8   2       1628.81       1665.28        55.43 o                         
   8   8   2         20.63         25.94         5.23 o                         
   1   9   2        502.98        549.47        22.74 o                         
   2   9   2       2368.79       2302.67        69.87 o                         
   3   9   2       5776.86       5718.10       195.58 o                         
   4   9   2        751.65        816.67        32.86 o                         
   5   9   2        624.10        637.44        21.36 o                         
   6   9   2        629.14        649.83        29.85 o                         
   7   9   2       1189.40       1250.63        45.38 o                         
   0  10   2       1698.68       1814.28        86.30 o                         
   1  10   2        633.55        634.83        23.62 o                         
   2  10   2        491.23        501.88        20.54 o                         
   3  10   2         82.63        100.70         8.17 o                         
   4  10   2        752.72        833.64        30.26 o                         
   5  10   2       2940.84       3116.34       121.47 o                         
   6  10   2        319.77        353.34        26.35 o                         
   1  11   2        249.71        267.96        14.00 o                         
   2  11   2          7.12         22.25         7.29 o                         
   3  11   2        512.99        561.52        27.16 o                         
   4  11   2        667.50        750.71        33.83 o                         
   1   1   3       9980.04       9780.36       298.40 o                         
   2   1   3      45934.79      41539.23      1165.46 o                         
   3   1   3      14674.21      16249.44       459.68 o                         
   4   1   3       5846.71       6217.56       169.17 o                         
   5   1   3       2625.22       3212.69        80.59 o                         
   6   1   3        526.99        532.83        24.78 o                         
   7   1   3      13935.85      14892.18       453.90 o                         
   8   1   3       6107.47       6452.46       199.88 o                         
   9   1   3       2723.09       3134.92       122.73 o                         
  10   1   3        520.12        543.97        26.25 o                         
  11   1   3        435.72        396.08        28.18 o                         
   0   2   3      16299.29      15490.29       608.70 o                         
   1   2   3       8536.24       9245.86       219.47 o                         
   2   2   3       9353.53      10680.15       240.63 o                         
   3   2   3        403.59        628.10        21.84 o                         
   4   2   3      29754.38      32098.97       907.98 o                         
   5   2   3       4441.41       4287.49        96.12 o                         
   6   2   3      10801.92      11848.98       335.70 o                         
   7   2   3       1422.66       1497.47        63.91 o                         
   8   2   3       6883.87       7396.30       280.22 o                         
   9   2   3       3923.04       3934.89       175.13 o                         
  10   2   3        127.22        173.55        14.75 o                         
   1   3   3      12578.36      12986.01       447.53 o                         
   2   3   3       2371.34       2914.69        75.12 o                         
   3   3   3       3759.94       4685.28       127.61 o                         
   4   3   3       2634.77       3438.35        90.07 o                         
   5   3   3         95.32        138.23         7.33 o                         
   6   3   3         14.04         19.49         3.82 o                         
   7   3   3        390.68        450.62        17.32 o                         
   8   3   3          9.18         19.65         5.18 o                         
   9   3   3        681.04        767.92        31.40 o                         
  10   3   3        275.58        311.15        15.50 o                         
   0   4   3      33298.30      26399.75      2107.73 o                         
   1   4   3       1962.82       1854.62        80.61 o                         
   2   4   3      14316.44      15038.20       564.71 o                         
   3   4   3       2769.98       3273.76       131.32 o                         
   4   4   3      12776.06      12538.11       261.39 o                         
   5   4   3      10511.56      10317.94       274.51 o                         
   6   4   3       2746.01       3020.15        89.16 o                         
   7   4   3       1346.34       1450.20        53.77 o                         
   8   4   3        109.32         98.23         7.81 o                         
   9   4   3       1438.97       1504.39        51.14 o                         
  10   4   3       1951.91       1936.27        62.90 o                         
   1   5   3       3613.42       4248.85       240.78 o                         
   2   5   3      11810.12      10934.29       261.26 o                         
   3   5   3        517.63        496.88        13.65 o                         
   4   5   3       2327.05       2341.47        55.25 o                         
   5   5   3        653.28        696.41        19.95 o                         
   6   5   3        500.12        488.26        17.27 o                         
   7   5   3       1460.66       1366.30        43.49 o                         
   8   5   3       2434.02       2668.10        80.08 o                         
   9   5   3        792.83        850.68        30.95 o                         
  10   5   3        858.85        962.96        36.84 o                         
   0   6   3        977.16        890.21        38.60 o                         
   1   6   3        834.35        846.39        21.97 o                         
   2   6   3         18.99         39.12         4.14 o                         
   3   6   3          9.87         19.57         4.13 o                         
   4   6   3         76.40        108.85         5.54 o                         
   5   6   3       1349.20       1481.74        38.50 o                         
   6   6   3        391.79        374.09        20.22 o                         
   7   6   3         51.78         81.54         9.81 o                         
   8   6   3        160.71        149.56         8.71 o                         
   9   6   3        247.33        313.56        13.36 o                         
   1   7   3        973.25        965.52        29.70 o                         
   2   7   3      10247.48      10262.29       232.54 o                         
   3   7   3       7336.64       7226.04       173.02 o                         
   4   7   3       4884.83       4918.40       133.55 o                         
   5   7   3         39.08         41.80         4.88 o                         
   6   7   3        503.15        481.57        21.07 o                         
   7   7   3       4144.72       4215.36       115.63 o                         
   8   7   3       2112.62       2348.83        70.18 o                         
   9   7   3       1295.92       1438.20        82.49 o                         
   0   8   3       8629.49       8384.77       435.88 o                         
   1   8   3         31.01         53.06         5.61 o                         
   2   8   3       1156.53       1168.62        35.52 o                         
   3   8   3        800.33        875.32        28.48 o                         
   4   8   3       5305.48       5311.36       166.50 o                         
   5   8   3        211.89        214.00        10.83 o                         
   6   8   3       1861.71       2026.30        61.95 o                         
   7   8   3       1869.41       1872.56        61.81 o                         
   8   8   3         51.19         54.81         6.97 o                         
   1   9   3        525.37        564.12        23.09 o                         
   2   9   3        404.21        427.80        17.33 o                         
   3   9   3       3387.89       3231.14       116.28 o                         
   4   9   3          0.64          3.95         3.97 o                         
   5   9   3         97.01        111.82         7.64 o                         
   6   9   3         75.86         80.36         7.77 o                         
   7   9   3        720.48        715.11        27.75 o                         
   0  10   3      14115.14      14671.01       637.51 o                         
   1  10   3       2077.55       2182.12        66.89 o                         
   2  10   3        866.10        952.27        34.24 o                         
   3  10   3         12.53         30.73         6.87 o                         
   4  10   3       2457.86       2751.55        96.87 o                         
   5  10   3       3760.87       3909.45       150.96 o                         
   6  10   3       3843.34       3802.90       207.34 o                         
   1  11   3        177.43        177.16        11.06 o                         
   2  11   3       7248.26       7584.50       359.24 o                         
   3  11   3        537.04        560.00        27.07 o                         
   4  11   3       2280.35       2256.80       177.77 o                         
   0   0   4       2118.09       1476.01       121.28 o                         
   1   0   4      47184.04      33063.64      2876.89 o                         
   2   0   4       2618.02       2881.53       159.98 o                         
   3   0   4       3256.00       3649.32       142.87 o                         
   4   0   4       1637.82       2044.14        84.19 o                         
   5   0   4      53936.39      50931.22      1697.89 o                         
   6   0   4         43.70         48.16         8.38 o                         
   7   0   4       7390.46       8018.88       392.37 o                         
   8   0   4        439.48        498.65        29.49 o                         
   9   0   4      12444.01      12836.64       683.67 o                         
  10   0   4       2077.98       2060.51       123.73 o                         
   1   1   4       9383.46      10079.46       337.80 o                         
   2   1   4       5608.20       5706.68       143.90 o                         
   3   1   4      15013.95      16775.37       474.76 o                         
   4   1   4          0.13         13.42         3.61 o                         
   5   1   4       1001.79       1167.31        29.95 o                         
   6   1   4         21.30         56.53         6.72 o                         
   7   1   4      15871.99      16685.01       509.05 o                         
   8   1   4       1329.22       1427.41        52.78 o                         
   9   1   4        911.49       1086.49        54.65 o                         
  10   1   4          1.46          1.35         5.08 o                         
  11   1   4        233.79        204.36        26.58 o                         
   0   2   4       3452.12       3977.03       176.19 o                         
   1   2   4      80675.35      60592.75      2419.27 o                         
   2   2   4       8724.66      10091.46       238.73 o                         
   3   2   4       4407.05       5134.20       148.90 o                         
   4   2   4         60.90         99.76         8.29 o                         
   5   2   4      28153.62      27799.17       599.50 o                         
   6   2   4        308.70        342.56        16.07 o                         
   7   2   4       1324.73       1429.83        48.20 o                         
   8   2   4        950.26       1066.09        46.27 o                         
   9   2   4        887.20       1043.50        36.99 o                         
  10   2   4       1039.29       1072.32        45.67 o                         
   1   3   4      97764.83      74018.54      4735.61 o                         
   2   3   4       2903.30       3338.93        86.36 o                         
   3   3   4      31298.47      30092.54       848.95 o                         
   4   3   4       4856.55       5471.02       126.56 o                         
   5   3   4       1758.84       1618.75        46.62 o                         
   6   3   4        151.00        167.98         9.69 o                         
   7   3   4      22310.13      20542.41       685.80 o                         
   8   3   4        186.31        221.55        15.78 o                         
   9   3   4       8091.18       8729.80       294.93 o                         
  10   3   4        168.30        183.76        11.34 o                         
   0   4   4         59.18         80.32        11.29 o                         
   1   4   4       4001.83       4459.07       172.03 o                         
   2   4   4        992.76       1284.56        55.30 o                         
   3   4   4        162.55        197.65        11.87 o                         
   4   4   4        682.87        650.31        16.64 o                         
   5   4   4        717.94        706.43        20.93 o                         
   6   4   4        108.89        137.51         8.01 o                         
   7   4   4         36.79         46.14         7.63 o                         
   8   4   4        129.52        135.54         9.79 o                         
   9   4   4        230.40        221.78        12.26 o                         
  10   4   4        852.57        896.42        31.57 o                         
   1   5   4       8087.53       8552.62       290.63 o                         
   2   5   4        222.42        300.97        10.17 o                         
   3   5   4      23179.65      20782.22       447.57 o                         
   4   5   4         39.62         36.68         3.69 o                         
   5   5   4        334.36        367.38        12.93 o                         
   6   5   4        423.53        410.40        15.38 o                         
   7   5   4       8421.51       8418.57       259.79 o                         
   8   5   4        872.24        892.55        28.58 o                         
   9   5   4       3395.88       3479.06       110.38 o                         
  10   5   4         91.49         90.60         8.97 o                         
   0   6   4       4068.52       3993.64       152.92 o                         
   1   6   4      40622.62      35656.55       881.86 o                         
   2   6   4       3533.33       3524.27        98.36 o                         
   3   6   4       2329.74       2172.87        51.90 o                         
   4   6   4       1039.47       1162.35        30.81 o                         
   5   6   4      24709.05      21947.38       549.44 o                         
   6   6   4         62.34         75.10         6.81 o                         
   7   6   4       6549.90       6176.91       178.97 o                         
   8   6   4        132.92        118.78         7.68 o                         
   9   6   4       1884.21       2019.68        65.61 o                         
   1   7   4        962.94       1024.97        27.74 o                         
   2   7   4        187.52        215.16         8.85 o                         
   3   7   4        132.51        169.16        11.76 o                         
   4   7   4        569.36        570.10        18.11 o                         
   5   7   4       1366.89       1419.57        48.33 o                         
   6   7   4        466.93        488.68        22.81 o                         
   7   7   4         27.39         36.19         5.26 o                         
   8   7   4        591.85        564.02        20.28 o                         
   9   7   4          0.35         23.50         7.97 o                         
   0   8   4        271.56        295.22        16.21 o                         
   1   8   4       9951.62       8959.82       225.21 o                         
   2   8   4         83.05         92.40         6.24 o                         
   3   8   4       3450.27       3608.16       106.59 o                         
   4   8   4        206.06        195.67         8.88 o                         
   5   8   4      16857.69      16118.82       494.31 o                         
   6   8   4        140.72        135.84         9.79 o                         
   7   8   4       2139.90       2158.96        77.15 o                         
   8   8   4          1.33         11.36         5.43 o                         
   1   9   4       8123.68       7734.44       269.61 o                         
   2   9   4         10.03         22.33         4.28 o                         
   3   9   4      10395.20       9614.63       477.94 o                         
   4   9   4         56.37         62.34         6.45 o                         
   5   9   4        110.09        136.81         9.99 o                         
   6   9   4          8.37         18.77         5.10 o                         
   7   9   4       4237.74       3934.73       150.24 o                         
   0  10   4        181.07        192.40        16.60 o                         
   1  10   4        487.71        517.92        20.51 o                         
   2  10   4        201.26        209.15        12.50 o                         
   3  10   4        171.48        178.55        10.85 o                         
   4  10   4         26.19         30.07         5.87 o                         
   5  10   4        354.41        388.34        21.26 o                         
   6  10   4          1.59         10.63         9.68 o                         
   1  11   4       1332.58       1407.07        47.42 o                         
   2  11   4        453.80        464.17        23.19 o                         
   3  11   4      12426.74      12858.93       557.90 o                         
   4  11   4         12.68         32.40        11.63 o                         
   1   1   5       5461.93       5497.50       240.86 o                         
   2   1   5       6005.29       6433.69       176.80 o                         
   3   1   5      26351.24      29209.41       823.20 o                         
   4   1   5       9499.63      10706.95       287.34 o                         
   5   1   5       2310.23       2696.12        66.33 o                         
   6   1   5       1165.44       1098.11        42.28 o                         
   7   1   5      15616.57      16038.11       491.15 o                         
   8   1   5       9843.61      10023.38       337.88 o                         
   9   1   5       4850.80       5336.23       254.77 o                         
  10   1   5        592.47        613.30        28.86 o                         
   0   2   5        116.15        224.43        18.73 o                         
   1   2   5      97374.17      69796.47      2757.56 o                         
   2   2   5       7362.01       8323.40       222.03 o                         
   3   2   5      10406.71      13349.42       379.34 o                         
   4   2   5       3704.87       3932.19       117.01 o                         
   5   2   5       3753.84       3191.37        72.84 o                         
   6   2   5       7919.07       7875.83       265.66 o                         
   7   2   5       2797.48       2910.23       102.22 o                         
   8   2   5          0.55         11.96         5.05 o                         
   9   2   5       6258.93       6636.10       206.49 o                         
  10   2   5       2948.34       3058.99       119.60 o                         
   1   3   5        206.29        254.54         8.97 o                         
   2   3   5       1519.10       1632.70        41.66 o                         
   3   3   5       6642.41       7346.62       229.03 o                         
   4   3   5        749.05        817.83        20.26 o                         
   5   3   5        171.10        167.10         8.31 o                         
   6   3   5       3104.83       3552.10       103.74 o                         
   7   3   5          3.08         25.01         4.36 o                         
   8   3   5        355.56        430.29        20.55 o                         
   9   3   5         22.18         36.61         6.20 o                         
  10   3   5       1123.66       1131.75        42.60 o                         
   0   4   5      14277.34       7472.96       403.95 o                         
   1   4   5       1088.13        942.75        34.92 o                         
   2   4   5       5392.20       6134.38       266.52 o                         
   3   4   5      10474.52      10905.99       236.29 o                         
   4   4   5       8480.47       8169.77       159.92 o                         
   5   4   5      12612.70      12239.14       306.56 o                         
   6   4   5       5575.45       5689.07       153.61 o                         
   7   4   5       3672.69       3890.16       135.28 o                         
   8   4   5        147.85        133.31        12.14 o                         
   9   4   5       8733.05       8719.23       269.58 o                         
  10   4   5       6939.78       6312.33       234.79 o                         
   1   5   5       3311.11       3331.49       106.09 o                         
   2   5   5      10965.45      10393.08       235.29 o                         
   3   5   5       1049.29        916.61        22.35 o                         
   4   5   5       4478.11       4259.31        98.01 o                         
   5   5   5        590.96        612.20        18.25 o                         
   6   5   5          3.54          8.54         3.49 o                         
   7   5   5       5007.56       4438.89       143.00 o                         
   8   5   5       6063.53       5927.94       185.23 o                         
   9   5   5        539.51        547.64        21.64 o                         
  10   5   5        130.55         98.85        20.77 o                         
   0   6   5        407.01        414.54        16.70 o                         
   1   6   5        448.58        422.30        13.23 o                         
   2   6   5        555.13        614.46        16.12 o                         
   3   6   5       1599.03       1676.15        40.96 o                         
   4   6   5        179.20        229.19         9.03 o                         
   5   6   5       8391.05       8290.45       236.07 o                         
   6   6   5        136.64        123.88         8.98 o                         
   7   6   5        620.65        603.08        30.81 o                         
   8   6   5          3.75          6.49         3.90 o                         
   9   6   5       1205.05       1329.58        48.88 o                         
   1   7   5       5496.04       5462.56       131.48 o                         
   2   7   5       6464.87       6404.35       146.72 o                         
   3   7   5      13834.12      13340.85       315.94 o                         
   4   7   5       5764.51       5491.60       133.04 o                         
   5   7   5       3280.44       3232.06        95.79 o                         
   6   7   5        318.86        330.85        17.65 o                         
   7   7   5       3639.29       3723.94       110.05 o                         
   8   7   5       4702.35       4827.43       139.22 o                         
   9   7   5       1733.73       1718.58       142.88 o                         
   0   8   5       6636.84       6283.11       424.06 o                         
   1   8   5       1116.27       1132.52        30.89 o                         
   2   8   5       1862.14       1851.23        53.64 o                         
   3   8   5        295.85        306.21        12.06 o                         
   4   8   5       2355.21       2399.81        64.09 o                         
   5   8   5       2211.95       2233.50        67.50 o                         
   6   8   5       1490.21       1642.02        60.86 o                         
   7   8   5        242.13        269.47        14.58 o                         
   8   8   5          4.64          8.75         5.39 o                         
   1   9   5        666.18        659.88        21.23 o                         
   2   9   5        185.11        180.08         8.95 o                         
   3   9   5       6661.85       6453.82       186.73 o                         
   4   9   5        703.91        747.96        26.51 o                         
   5   9   5        177.48        177.40        12.87 o                         
   6   9   5         47.87         46.25         6.14 o                         
   7   9   5       2737.57       2748.85       124.68 o                         
   0  10   5        365.91        392.82        24.92 o                         
   1  10   5       5924.82       6347.95       197.28 o                         
   2  10   5        767.27        815.65        36.34 o                         
   3  10   5        132.34        143.19        10.93 o                         
   4  10   5        981.27       1095.14        42.15 o                         
   5  10   5       3678.60       3553.50       158.89 o                         
   1  11   5         50.08         53.54         6.10 o                         
   2  11   5       1533.60       1634.30        78.06 o                         
   3  11   5         37.62         74.56         7.81 o                         
   4  11   5        591.44        558.99        51.50 o                         
   0   0   6       2593.05       3732.48       204.94 o                         
   1   0   6       1485.41       1874.08        85.33 o                         
   2   0   6       2522.75       2313.23       105.17 o                         
   3   0   6        197.57        251.88        15.15 o                         
   4   0   6       6176.60       6938.19       266.17 o                         
   5   0   6        217.97        183.12        13.53 o                         
   6   0   6      11561.39      11741.84       506.57 o                         
   7   0   6       3221.31       3205.74       142.87 o                         
   8   0   6        430.74        450.76        27.78 o                         
   9   0   6         15.43         20.16         7.62 o                         
  10   0   6       1176.07       1165.41        70.10 o                         
   1   1   6        109.21         95.08         4.90 o                         
   2   1   6      15231.02      16318.92       464.35 o                         
   3   1   6      15025.41      18595.37       526.57 o                         
   4   1   6      11874.57      14161.41       377.50 o                         
   5   1   6        464.65        494.57        16.21 o                         
   6   1   6        751.95        883.42        37.83 o                         
   7   1   6        342.27        396.28        18.72 o                         
   8   1   6         19.85         30.98         7.16 o                         
   9   1   6        128.34        166.88        12.16 o                         
  10   1   6        270.53        292.96        15.17 o                         
   0   2   6      53853.50      57860.91      2490.87 o                         
   1   2   6       4844.03       5803.38       166.17 o                         
   2   2   6          1.56          9.14         2.34 o                         
   3   2   6       4358.00       5346.72       155.53 o                         
   4   2   6        809.68        792.22        28.76 o                         
   5   2   6       2212.89       2242.61        61.50 o                         
   6   2   6       1442.70       1305.30        43.92 o                         
   7   2   6         79.74         66.37         7.71 o                         
   8   2   6       1478.29       1605.96        59.61 o                         
   9   2   6        888.62        939.42        34.11 o                         
  10   2   6          1.30         13.60         7.79 o                         
   1   3   6       1894.09       2386.44        65.57 o                         
   2   3   6       7119.70       8491.25       241.84 o                         
   3   3   6       2831.48       3132.76       101.69 o                         
   4   3   6      10531.20      10467.93       211.27 o                         
   5   3   6       2904.22       3113.65        85.16 o                         
   6   3   6        454.00        509.54        20.27 o                         
   7   3   6        237.52        212.57        10.88 o                         
   8   3   6        124.39        152.31        10.82 o                         
   9   3   6       3784.61       3979.01       126.37 o                         
  10   3   6       2659.25       2569.36        82.22 o                         
   0   4   6       3168.28       3791.79       293.24 o                         
   1   4   6        717.40        853.50        57.34 o                         
   2   4   6        259.13        378.46        18.10 o                         
   3   4   6       3676.62       4200.91        97.79 o                         
   4   4   6       7095.53       7034.23       147.65 o                         
   5   4   6       5097.56       5427.85       138.12 o                         
   6   4   6       1327.37       1498.50        50.66 o                         
   7   4   6         39.14         47.07         5.54 o                         
   8   4   6         47.36         50.75         6.17 o                         
   9   4   6         11.03         20.56         4.97 o                         
  10   4   6        851.90        856.09        30.73 o                         
   1   5   6        159.46        198.43         8.12 o                         
   2   5   6       2397.94       2342.78        55.22 o                         
   3   5   6        168.07        174.50         7.60 o                         
   4   5   6        795.66        858.40        21.50 o                         
   5   5   6        149.34        151.07         8.40 o                         
   6   5   6       2243.50       2070.02        87.62 o                         
   7   5   6        214.55        209.10        15.03 o                         
   8   5   6       1793.19       1905.94        58.85 o                         
   9   5   6        313.49        405.08        19.36 o                         
   0   6   6      21837.16      20977.18       699.69 o                         
   1   6   6       3673.50       3547.59        83.07 o                         
   2   6   6       6522.04       6356.55       160.97 o                         
   3   6   6          6.01         24.83         5.53 o                         
   4   6   6       1397.41       1463.37        38.34 o                         
   5   6   6       1152.58       1226.64        42.14 o                         
   6   6   6       3239.83       2889.58       102.18 o                         
   7   6   6        184.38        235.11        18.07 o                         
   8   6   6       2163.78       2177.27        71.41 o                         
   9   6   6        414.00        442.67        19.80 o                         
   1   7   6       1282.16       1405.55        36.77 o                         
   2   7   6       6762.79       7124.27       162.66 o                         
   3   7   6       3518.61       3620.73        88.92 o                         
   4   7   6        413.62        462.86        14.31 o                         
   5   7   6         13.43         17.21         3.83 o                         
   6   7   6        747.76        714.68        29.69 o                         
   7   7   6        372.20        410.91        17.72 o                         
   8   7   6       1347.72       1439.11        53.02 o                         
   0   8   6       7359.23       6984.94       396.12 o                         
   1   8   6         10.17         22.94         3.93 o                         
   2   8   6       1046.01       1151.02        35.99 o                         
   3   8   6       1399.00       1540.01        48.99 o                         
   4   8   6        505.54        507.33        16.40 o                         
   5   8   6         38.26         47.40         6.90 o                         
   6   8   6        720.66        788.37        32.45 o                         
   7   8   6        373.21        396.00        18.44 o                         
   8   8   6         30.61         26.53         6.43 o                         
   1   9   6        342.41        321.12        12.74 o                         
   2   9   6       4447.40       4509.27       123.82 o                         
   3   9   6       1544.45       1578.36        49.91 o                         
   4   9   6       1857.39       2077.45        59.81 o                         
   5   9   6        384.38        429.33        23.26 o                         
   6   9   6        242.43        266.20        14.25 o                         
   7   9   6       3052.24       2918.95       366.72 o                         
   0  10   6       6879.32       6917.23       263.29 o                         
   1  10   6       2576.20       2648.00        85.66 o                         
   2  10   6       1287.59       1401.43        49.44 o                         
   3  10   6        537.02        532.85        30.64 o                         
   4  10   6        250.48        255.06        17.37 o                         
   5  10   6        928.15        872.76        60.31 o                         
   1  11   6        667.14        729.54        29.90 o                         
   2  11   6       1309.40       1362.30        56.26 o                         
   3  11   6        229.71        274.48        23.41 o                         
   4  11   6       1068.33       1250.06       110.48 o                         
   1   1   7       1036.08       1194.87        39.12 o                         
   2   1   7      11896.34      13603.49       416.26 o                         
   3   1   7      20786.44      23808.38       672.57 o                         
   4   1   7       2004.45       2150.45        63.03 o                         
   5   1   7       2694.07       2965.40        78.88 o                         
   6   1   7       1967.53       2117.39        83.64 o                         
   7   1   7       3709.06       4079.77       158.31 o                         
   8   1   7        834.14        981.35        42.98 o                         
   9   1   7       4431.34       4484.42       141.73 o                         
  10   1   7          2.27         14.79         5.08 o                         
   0   2   7      62682.55      23121.83      2503.07 o                         
   1   2   7      25272.37      25585.44       842.41 o                         
   2   2   7       2506.80       2993.81       104.37 o                         
   3   2   7        856.60       1021.41        34.15 o                         
   4   2   7        508.36        759.37        24.27 o                         
   5   2   7      11547.58      10775.33       271.42 o                         
   6   2   7        333.26        354.27        17.52 o                         
   7   2   7       1826.87       1906.87        70.39 o                         
   8   2   7        813.67        870.47        32.34 o                         
   9   2   7        466.14        556.44        22.75 o                         
  10   2   7       1683.37       1646.84        59.96 o                         
   1   3   7       6598.04       7951.52       269.81 o                         
   2   3   7         46.91         93.41         6.72 o                         
   3   3   7       4504.22       5460.42       172.00 o                         
   4   3   7        707.13        806.66        20.28 o                         
   5   3   7       1696.26       1794.22        51.20 o                         
   6   3   7        299.79        365.87        14.84 o                         
   7   3   7         62.40        105.75         7.86 o                         
   8   3   7        120.33        160.35        10.84 o                         
   9   3   7          3.39         18.23         4.83 o                         
  10   3   7          9.21         18.19         4.71 o                         
   0   4   7      32639.69      16095.99      1228.54 o                         
   1   4   7      11239.38      12630.46      1477.67 o                         
   2   4   7       3154.71       3676.17       240.45 o                         
   3   4   7       4764.39       4790.91       110.06 o                         
   4   4   7       8187.69       7668.15       166.81 o                         
   5   4   7       8994.17       9051.33       216.19 o                         
   6   4   7      13571.84      13115.03       348.37 o                         
   7   4   7       6863.64       4393.37       247.34 o                         
   8   4   7          1.59         16.28         4.24 o                         
   9   4   7        224.78        214.85        11.86 o                         
  10   4   7        631.13        669.90        27.30 o                         
   1   5   7       2176.05       2148.42        59.49 o                         
   2   5   7       5803.22       5756.21       138.22 o                         
   3   5   7      31708.27      29128.70       653.92 o                         
   4   5   7       1649.19       1692.04        43.33 o                         
   5   5   7         53.71         45.59         4.13 o                         
   6   5   7        418.68        469.98        22.53 o                         
   7   5   7        752.50        790.85        37.14 o                         
   8   5   7       1554.76       1524.85        48.25 o                         
   9   5   7       3723.92       4000.68       126.15 o                         
   0   6   7       3179.48       3133.09       108.30 o                         
   1   6   7        599.26        599.25        16.55 o                         
   2   6   7        405.62        463.50        14.57 o                         
   3   6   7        495.61        511.43        14.35 o                         
   4   6   7       3500.81       3637.50        85.38 o                         
   5   6   7         63.76         85.55         8.04 o                         
   6   6   7       1896.65       1778.80        64.62 o                         
   7   6   7         86.01         85.26         6.88 o                         
   8   6   7          5.79          9.28         4.24 o                         
   9   6   7         41.15         58.61         6.51 o                         
   1   7   7       6546.47       6676.66       159.94 o                         
   2   7   7       3124.28       3490.79       103.23 o                         
   3   7   7      10334.03       9971.58       238.07 o                         
   4   7   7       1369.19       1360.54        35.29 o                         
   5   7   7         59.80         79.35         7.05 o                         
   6   7   7        956.78        843.18        53.25 o                         
   7   7   7        940.70       1001.17        35.49 o                         
   8   7   7        946.79        911.61        35.45 o                         
   0   8   7       1105.16       1104.70        60.57 o                         
   1   8   7       7431.76       6959.81       262.68 o                         
   2   8   7        153.54        194.07         9.89 o                         
   3   8   7       2135.22       2330.54        71.26 o                         
   4   8   7         24.90         22.31         4.80 o                         
   5   8   7       5361.81       5933.92       203.80 o                         
   6   8   7        250.10        251.69        14.35 o                         
   7   8   7        839.61        924.95        35.85 o                         
   1   9   7          2.95         12.37         3.98 o                         
   2   9   7       1629.80       1643.85        52.46 o                         
   3   9   7        411.29        441.44        17.54 o                         
   4   9   7         53.70         64.29         7.24 o                         
   5   9   7        152.44        175.74        13.58 o                         
   6   9   7        959.94       1028.16        39.32 o                         
   0  10   7         56.85         66.82         9.06 o                         
   1  10   7       5312.69       5485.23       167.19 o                         
   2  10   7          6.84         27.95         7.30 o                         
   3  10   7        260.50        294.64        13.60 o                         
   4  10   7       1110.49       1144.82        52.65 o                         
   5  10   7       3965.67       3964.92       219.39 o                         
   1  11   7        192.07        239.69        14.20 o                         
   2  11   7        225.68        235.06        15.08 o                         
   3  11   7       3675.99       3755.30       205.28 o                         
   0   0   8      57180.64      66247.41      3483.82 o                         
   1   0   8        716.00        808.72        52.55 o                         
   2   0   8        191.07        167.59        16.97 o                         
   3   0   8       1428.70       1707.85        72.60 o                         
   4   0   8      15925.12      17427.76       729.98 o                         
   5   0   8      13827.53      14838.42       556.31 o                         
   6   0   8      23577.98      22451.72       968.71 o                         
   7   0   8          0.75         34.79        12.51 o                         
   8   0   8       3101.50       3031.52       168.98 o                         
   9   0   8         97.30         96.98        15.42 o                         
  10   0   8      12627.08      13025.45       693.34 o                         
   1   1   8         36.82         42.34         3.53 o                         
   2   1   8      27642.32      27364.19      1444.89 o                         
   3   1   8         17.32         30.24         5.45 o                         
   4   1   8       2326.57       2420.92        73.40 o                         
   5   1   8       2662.60       2965.06        87.34 o                         
   6   1   8        541.84        560.66        23.15 o                         
   7   1   8        104.76        152.76        15.76 o                         
   8   1   8       3586.33       3892.17       135.69 o                         
   9   1   8        485.69        506.69        19.94 o                         
  10   1   8        128.00        154.18        21.43 o                         
   0   2   8      22828.71      14364.95      1084.83 o                         
   1   2   8        144.07        155.92        13.81 o                         
   2   2   8       1289.84       1363.42        50.33 o                         
   3   2   8        707.06        810.66        30.98 o                         
   4   2   8       8585.43       8043.63       184.10 o                         
   5   2   8        389.20        483.41        17.11 o                         
   6   2   8      15098.18      14740.40       418.23 o                         
   7   2   8        143.98        149.72        10.00 o                         
   8   2   8        380.38        390.17        20.27 o                         
   9   2   8        317.05        337.88        16.11 o                         
  10   2   8       4059.30       4043.58       142.78 o                         
   1   3   8       2961.86       3418.05       135.98 o                         
   2   3   8      34274.31      36062.52      1342.83 o                         
   3   3   8       5229.49       5630.35       164.01 o                         
   4   3   8      24710.54      22005.73       547.81 o                         
   5   3   8        548.49        555.05        18.71 o                         
   6   3   8      11057.84      11303.53       322.41 o                         
   7   3   8       1829.47       1956.35        65.28 o                         
   8   3   8      35280.26      33835.73      1027.48 o                         
   9   3   8        798.47        858.73        31.92 o                         
  10   3   8       3251.63       3018.45        95.61 o                         
   0   4   8      29651.56      16512.93      1263.35 o                         
   1   4   8        112.72        159.48        21.93 o                         
   2   4   8        295.96        258.49        10.02 o                         
   3   4   8        569.25        567.79        15.20 o                         
   4   4   8          2.96         19.06         4.15 o                         
   5   4   8          8.63         25.11         5.41 o                         
   6   4   8       5538.68       4997.64       180.19 o                         
   7   4   8       1274.88        824.24        52.40 o                         
   8   4   8       1184.79       1178.41        46.89 o                         
   9   4   8        261.99        243.99        12.87 o                         
  10   4   8       1185.45       1036.62        43.30 o                         
   1   5   8       2071.61       2143.32        53.22 o                         
   2   5   8      58376.51      46208.06       949.61 o                         
   3   5   8        295.94        316.71        10.28 o                         
   4   5   8      13137.09      12950.21       307.92 o                         
   5   5   8        155.05        156.23         7.75 o                         
   6   5   8       3823.42       2620.14       104.03 o                         
   7   5   8          6.78          9.66         4.10 o                         
   8   5   8      13252.41      13233.42       406.75 o                         
   9   5   8        727.34        823.15        32.77 o                         
   0   6   8      18794.88      17333.45       647.55 o                         
   1   6   8        174.45        180.85         8.13 o                         
   2   6   8        212.16        311.59        11.06 o                         
   3   6   8         33.40         47.31         4.08 o                         
   4   6   8      13401.95      12994.78       293.30 o                         
   5   6   8         51.97         47.56         7.10 o                         
   6   6   8      25603.64      22003.62       735.12 o                         
   7   6   8          2.57         10.21         4.43 o                         
   8   6   8         21.86         42.66         5.92 o                         
   9   6   8        110.55        128.30        10.05 o                         
   1   7   8         22.61         34.08         4.76 o                         
   2   7   8         94.06        138.14         9.03 o                         
   3   7   8         11.28         31.61         4.32 o                         
   4   7   8        112.45        134.63         9.00 o                         
   5   7   8       1456.76       1466.01        50.89 o                         
   6   7   8        405.72        367.10        16.56 o                         
   7   7   8          8.77          7.68         4.08 o                         
   8   7   8         10.22         14.79         5.04 o                         
   0   8   8      19843.12      18275.52       682.97 o                         
   1   8   8         30.25         52.38         7.02 o                         
   2   8   8       4756.08       4604.94       171.97 o                         
   3   8   8        144.63        147.80         9.76 o                         
   4   8   8       8073.91       8262.91       257.69 o                         
   5   8   8        449.39        489.91        21.05 o                         
   6   8   8       6977.91       7129.16       242.53 o                         
   7   8   8        672.02        725.63        28.83 o                         
   1   9   8        237.13        224.74        10.43 o                         
   2   9   8       2179.19       2144.66        61.86 o                         
   3   9   8        864.45        898.62        31.37 o                         
   4   9   8       3440.11       3506.21       104.39 o                         
   5   9   8        112.70        129.17        19.18 o                         
   6   9   8       1146.99       1206.93        64.12 o                         
   0  10   8        268.67        266.13        17.55 o                         
   1  10   8          1.26          6.33         3.90 o                         
   2  10   8       1563.47       1477.37        53.18 o                         
   3  10   8         51.28         46.90         7.00 o                         
   4  10   8        210.59        211.37        14.86 o                         
   5  10   8         27.76         37.44         8.73 o                         
   1  11   8          1.15         13.92         6.30 o                         
   2  11   8       8288.78       8121.62       404.79 o                         
   3  11   8        506.00        511.59        38.40 o                         
   1   1   9       4893.05       4948.58       167.83 o                         
   2   1   9      22338.92      24456.22       911.72 o                         
   3   1   9      10733.91      11396.74       325.20 o                         
   4   1   9       4997.67       4700.58       115.55 o                         
   5   1   9       3866.43       3904.02       114.53 o                         
   6   1   9       1148.31       1059.38        39.93 o                         
   7   1   9       4551.52       4499.21       154.43 o                         
   8   1   9      10026.79      10475.74       353.69 o                         
   9   1   9       6008.90       5899.46       214.76 o                         
  10   1   9         20.28         24.94         9.11 o                         
   0   2   9      47137.90      21216.76      1603.94 o                         
   1   2   9       5374.02       4694.40       608.04 o                         
   2   2   9       5072.45       5419.99       186.07 o                         
   3   2   9        503.08        675.44        27.08 o                         
   4   2   9       4894.58       4715.82       105.22 o                         
   5   2   9       8817.90       8455.19       260.24 o                         
   6   2   9      10245.29      10496.04       323.59 o                         
   7   2   9       3880.27       4285.77       148.47 o                         
   8   2   9       1312.32       1393.31        52.69 o                         
   9   2   9       1313.53       1268.35        44.57 o                         
  10   2   9       3590.88       3337.40       127.35 o                         
   1   3   9       1365.12       1376.29       205.14 o                         
   2   3   9       1326.70       1486.87        73.36 o                         
   3   3   9       1316.88       1227.59        37.17 o                         
   4   3   9       1413.43       1363.24        37.85 o                         
   5   3   9        615.88        665.25        23.15 o                         
   6   3   9         90.45        107.87         7.71 o                         
   7   3   9       1233.59       1300.38        49.70 o                         
   8   3   9         16.22         40.41         5.92 o                         
   9   3   9        107.84        126.87         9.44 o                         
  10   3   9         16.95         11.73         4.63 o                         
   0   4   9      88413.60      42309.83      3184.62 o                         
   1   4   9        249.73        179.11        12.16 o                         
   2   4   9       7528.08       7403.58       187.28 o                         
   3   4   9        461.13        499.36        13.63 o                         
   4   4   9      11750.06      11064.96       277.02 o                         
   5   4   9       7207.78       6845.72       173.72 o                         
   6   4   9      20028.28      18260.21       556.67 o                         
   7   4   9       3638.66       2483.59        98.76 o                         
   8   4   9          3.54         17.91         4.64 o                         
   9   4   9        913.95        923.06        33.31 o                         
  10   4   9       5767.72       4753.68       365.51 o                         
   1   5   9        143.28        129.57         7.66 o                         
   2   5   9      14376.36      13197.49       297.34 o                         
   3   5   9      13764.96      13147.54       297.16 o                         
   4   5   9       9579.57       9756.16       260.83 o                         
   5   5   9        409.53        382.68        14.64 o                         
   6   5   9          3.04          7.99         3.42 o                         
   7   5   9       5905.78       4279.62       165.95 o                         
   8   5   9       2461.97       2576.36        83.77 o                         
   9   5   9       2836.39       2942.22       118.37 o                         
   0   6   9       1613.92       1578.05        63.87 o                         
   1   6   9         27.26         42.33         4.63 o                         
   2   6   9        883.53        820.39        24.87 o                         
   3   6   9        653.71        660.28        19.80 o                         
   4   6   9      10073.07       9945.86       265.27 o                         
   5   6   9         13.06         23.01         4.29 o                         
   6   6   9       3181.82       2913.09       193.26 o                         
   7   6   9        766.64        708.24        29.45 o                         
   8   6   9          9.96         12.13         4.27 o                         
   9   6   9         21.92         17.78         6.08 o                         
   1   7   9        455.62        504.06        15.74 o                         
   2   7   9      15895.23      15675.55       415.62 o                         
   3   7   9       7006.34       6483.25       258.81 o                         
   4   7   9       3444.51       3462.60       106.56 o                         
   5   7   9        900.67        986.35        40.64 o                         
   6   7   9       1593.71       1573.26        58.45 o                         
   7   7   9       3817.90       3859.50       150.09 o                         
   8   7   9       6160.03       5708.93       301.64 o                         
   0   8   9       2950.69       3053.43       194.79 o                         
   1   8   9       2774.08       2749.76        88.69 o                         
   2   8   9        320.62        401.44        18.55 o                         
   3   8   9          2.63          6.37         3.71 o                         
   4   8   9         12.13         22.24         5.74 o                         
   5   8   9       4199.49       4360.96       137.93 o                         
   6   8   9        440.12        465.98        21.16 o                         
   7   8   9       3631.59       3785.99       145.37 o                         
   1   9   9        334.83        356.89        13.78 o                         
   2   9   9        743.15        794.15        32.61 o                         
   3   9   9        293.17        314.55        14.33 o                         
   4   9   9       1193.70       1199.35        39.89 o                         
   5   9   9        624.59        632.82        39.57 o                         
   6   9   9       2538.40       2718.01       121.49 o                         
   0  10   9       1317.49       1284.86        54.78 o                         
   1  10   9       3349.40       3558.17       114.08 o                         
   2  10   9          6.97         30.20         7.56 o                         
   3  10   9        270.13        279.85        14.59 o                         
   4  10   9       3092.78       2965.54        94.61 o                         
   5  10   9       1902.18       1833.28       102.79 o                         
   1  11   9         93.76        121.96        11.42 o                         
   2  11   9          0.71         12.02         9.93 o                         
   3  11   9       1427.26       1226.05       100.52 o                         
   0   0  10       5718.10       7125.95       541.54 o                         
   1   0  10      19374.58      19117.64       827.07 o                         
   2   0  10        652.48        580.59        44.04 o                         
   3   0  10       4313.57       5048.76       211.61 o                         
   4   0  10       8536.69       8963.35       304.26 o                         
   5   0  10      23993.58      22399.45       964.87 o                         
   6   0  10       2750.78       2935.82       131.93 o                         
   7   0  10        854.69        740.60        60.23 o                         
   8   0  10       2842.42       2612.99       147.83 o                         
   9   0  10        241.65        224.30        19.63 o                         
  10   0  10        256.05        275.80        44.86 o                         
   1   1  10       4987.00       5799.74       197.45 o                         
   2   1  10        341.17        267.25        15.93 o                         
   3   1  10        326.92        586.87        22.78 o                         
   4   1  10        583.12        537.94        16.25 o                         
   5   1  10         68.46        103.88         7.07 o                         
   6   1  10         73.58         95.13         8.24 o                         
   7   1  10          4.93          8.53         4.47 o                         
   8   1  10         22.25         46.29         7.84 o                         
   9   1  10        360.43        342.47        15.85 o                         
  10   1  10          8.66         13.57         7.35 o                         
   0   2  10       8122.32       5248.78       419.43 o                         
   1   2  10      26743.65      21209.29      1628.86 o                         
   2   2  10       3763.07       4350.60       150.63 o                         
   3   2  10          1.61         22.99         5.26 o                         
   4   2  10        520.01        586.77        18.75 o                         
   5   2  10        666.39        636.04        23.60 o                         
   6   2  10         12.08         29.39         7.20 o                         
   7   2  10       2736.29       2943.84       105.91 o                         
   8   2  10        602.94        655.27        30.56 o                         
   9   2  10        175.99        148.42        10.32 o                         
  10   2  10         92.26         87.82         9.66 o                         
   1   3  10       5031.37       3478.21       511.68 o                         
   2   3  10        295.23        333.83        24.45 o                         
   3   3  10      12719.47      11963.24       285.10 o                         
   4   3  10       1858.72       1869.46        50.89 o                         
   5   3  10        127.77        143.97        10.86 o                         
   6   3  10       1004.03       1080.87        35.60 o                         
   7   3  10       2764.35       2956.56       104.25 o                         
   8   3  10        331.22        357.07        17.16 o                         
   9   3  10       1018.40       1043.53        37.93 o                         
  10   3  10       1427.00       1189.16        50.18 o                         
   0   4  10       3149.24       3208.71       124.06 o                         
   1   4  10       5174.12       5059.80       155.13 o                         
   2   4  10       1586.43       1622.56        39.56 o                         
   3   4  10         38.21         46.94         4.30 o                         
   4   4  10       6039.64       6055.70       153.32 o                         
   5   4  10        108.15        106.19         7.76 o                         
   6   4  10        289.28        276.93        16.09 o                         
   7   4  10        225.87        253.53        19.83 o                         
   8   4  10        271.74        310.93        15.68 o                         
   9   4  10        142.51        123.80         9.20 o                         
   1   5  10       1153.67       1115.35        27.84 o                         
   2   5  10        363.20        390.18        13.16 o                         
   3   5  10       2088.11       1934.17        47.17 o                         
   4   5  10          0.16          7.20         3.40 o                         
   5   5  10       1614.40       1669.56        48.76 o                         
   6   5  10         11.03         13.76         4.16 o                         
   7   5  10        418.13        342.00        26.00 o                         
   8   5  10        578.95        587.23        23.59 o                         
   9   5  10        102.66        136.37         9.84 o                         
   0   6  10       1480.02       1448.10        53.02 o                         
   1   6  10      14787.90      14668.64       347.27 o                         
   2   6  10       7804.13       8041.05       203.21 o                         
   3   6  10         45.74         57.63         4.97 o                         
   4   6  10       1153.87       1157.51        39.47 o                         
   5   6  10       9079.78       9254.21       286.88 o                         
   6   6  10       1588.85       1554.27        75.35 o                         
   7   6  10         68.20         85.00         8.35 o                         
   8   6  10        952.67        938.51        36.65 o                         
   9   6  10        538.83        464.38        48.56 o                         
   1   7  10       4066.89       4362.42       111.75 o                         
   2   7  10       4941.31       4808.20       131.33 o                         
   3   7  10       6491.19       6222.89       217.96 o                         
   4   7  10       8195.00       8360.33       286.25 o                         
   5   7  10       2602.69       2484.60       119.60 o                         
   6   7  10       1779.66       1826.15        67.25 o                         
   7   7  10        216.83        246.12        16.07 o                         
   8   7  10       1335.16       1311.86        63.51 o                         
   0   8  10       1468.43       1602.97        76.05 o                         
   1   8  10       1381.85       1361.25        49.42 o                         
   2   8  10        224.99        212.98        15.52 o                         
   3   8  10        414.07        446.88        16.74 o                         
   4   8  10         29.52         47.76         7.15 o                         
   5   8  10        496.87        577.79        23.72 o                         
   6   8  10         31.27         38.52         5.80 o                         
   7   8  10        931.35       1052.17        50.65 o                         
   1   9  10       4882.31       4774.90       130.45 o                         
   2   9  10       1316.96       1420.77        43.02 o                         
   3   9  10       6260.04       6518.37       223.81 o                         
   4   9  10        941.66        966.98        33.28 o                         
   5   9  10          3.68         18.32         6.25 o                         
   6   9  10        288.77        262.75        17.15 o                         
   0  10  10       4148.11       4055.55       157.36 o                         
   1  10  10        473.88        501.53        19.88 o                         
   2  10  10        895.06        925.36        31.67 o                         
   3  10  10          7.52         14.19         5.23 o                         
   4  10  10        858.43        804.54        35.39 o                         
   1  11  10        773.98        823.27        37.24 o                         
   2  11  10          0.02         10.14         7.44 o                         
   1   1  11       3145.20       3695.29       145.84 o                         
   2   1  11      24436.81      23682.33      1251.05 o                         
   3   1  11         37.33        117.12         9.25 o                         
   4   1  11       8458.92       7850.49       180.22 o                         
   5   1  11       1021.15       1068.75        40.57 o                         
   6   1  11        334.12        376.42        18.06 o                         
   7   1  11       1907.55       2184.10        98.78 o                         
   8   1  11       2893.23       2808.68       100.31 o                         
   9   1  11        111.62        126.15        10.63 o                         
  10   1  11       1510.69       1161.76        61.35 o                         
   0   2  11        595.30        412.86        57.32 o                         
   1   2  11      38724.52      18234.83      1382.14 o                         
   2   2  11       1678.89       1531.31        77.36 o                         
   3   2  11         21.31         23.13         4.40 o                         
   4   2  11      14759.05      12402.31       379.83 o                         
   5   2  11       2551.13       2569.53        76.26 o                         
   6   2  11       1800.46       1782.45        59.92 o                         
   7   2  11        125.75        131.00        10.05 o                         
   8   2  11        762.50        723.18        32.38 o                         
   9   2  11        569.90        579.28        22.42 o                         
  10   2  11       2935.75       2446.51        98.56 o                         
   1   3  11        541.29        525.10        45.48 o                         
   2   3  11       1397.34       1339.15        35.11 o                         
   3   3  11       1124.29       1039.86        28.63 o                         
   4   3  11        262.86        285.91        20.76 o                         
   5   3  11        158.06        154.16         8.78 o                         
   6   3  11        908.54        940.46        35.33 o                         
   7   3  11        173.12        178.53        13.81 o                         
   8   3  11         98.61        111.74         9.22 o                         
   9   3  11        495.16        506.40        21.72 o                         
  10   3  11        597.54        397.91        47.35 o                         
   0   4  11      20789.79      18329.68       684.52 o                         
   1   4  11       4669.21       4440.92       107.11 o                         
   2   4  11       5653.38       5442.56       131.13 o                         
   3   4  11       2138.41       2028.26        51.21 o                         
   4   4  11       3945.36       3856.96       105.52 o                         
   5   4  11       3660.40       3818.83       105.99 o                         
   6   4  11       4248.84       4203.23       133.77 o                         
   7   4  11         58.50         62.21         6.55 o                         
   8   4  11         69.74         74.12         7.80 o                         
   9   4  11        665.30        697.34        27.80 o                         
   1   5  11       2771.29       2694.27        66.79 o                         
   2   5  11       7920.69       7064.94       180.15 o                         
   3   5  11       1918.90       1938.91        49.93 o                         
   4   5  11       3897.98       3895.01       107.28 o                         
   5   5  11         52.07         55.00         5.41 o                         
   6   5  11       1271.55        782.08        37.29 o                         
   7   5  11        435.29        424.62        32.12 o                         
   8   5  11       4057.82       4003.52       117.91 o                         
   9   5  11          4.42         18.13         5.68 o                         
   0   6  11        489.60        537.78        21.20 o                         
   1   6  11        486.15        505.62        15.65 o                         
   2   6  11         34.15         54.51         4.90 o                         
   3   6  11       2117.64       2191.15        66.32 o                         
   4   6  11        975.94        963.63        50.57 o                         
   5   6  11       7877.16       7872.05       303.51 o                         
   6   6  11        340.18        297.04        37.68 o                         
   7   6  11        665.54        691.86        29.02 o                         
   8   6  11         25.30         31.99         6.27 o                         
   1   7  11       2285.74       2360.71        62.99 o                         
   2   7  11       6584.39       5585.30       178.72 o                         
   3   7  11       4013.59       4022.25       120.10 o                         
   4   7  11       1759.20       1671.09        59.48 o                         
   5   7  11        131.38        116.56         8.89 o                         
   6   7  11       1133.83       1068.22        41.51 o                         
   7   7  11         46.14         51.19         7.35 o                         
   8   7  11       7445.11       7262.58       318.06 o                         
   0   8  11       3367.98       3280.16       148.33 o                         
   1   8  11       1576.57       1473.80        47.16 o                         
   2   8  11       9330.37       8340.41       289.54 o                         
   3   8  11        798.84        819.22        30.24 o                         
   4   8  11       4050.16       4006.72       129.15 o                         
   5   8  11        164.28        213.74        13.68 o                         
   6   8  11       1211.03       1295.25        48.25 o                         
   7   8  11          6.97         15.49         5.07 o                         
   1   9  11         23.83         34.05         5.15 o                         
   2   9  11       1024.67       1121.69        37.76 o                         
   3   9  11         57.31         97.52         9.05 o                         
   4   9  11        677.51        641.09        25.75 o                         
   5   9  11       1218.95       1188.39        50.17 o                         
   6   9  11        508.51        501.79        27.84 o                         
   0  10  11       6574.36       6736.02       297.11 o                         
   1  10  11       1019.35        994.05        36.69 o                         
   2  10  11        171.12        190.58        12.57 o                         
   3  10  11        315.63        319.92        15.76 o                         
   4  10  11       3278.54       2876.83       129.65 o                         
   1  11  11         47.10         43.35         7.30 o                         
   2  11  11       3385.22       2652.22       206.02 o                         
   0   0  12        151.00        235.94        47.35 o                         
   1   0  12      36490.54      34324.25      1476.42 o                         
   2   0  12       4159.05       3002.97       286.55 o                         
   3   0  12       1364.78       1362.75        64.34 o                         
   4   0  12        417.87        366.72        18.12 o                         
   5   0  12      25803.75      21637.69      1147.94 o                         
   6   0  12        393.57        422.90        33.71 o                         
   7   0  12       2518.08       1790.59       142.88 o                         
   8   0  12        379.21        303.30        25.02 o                         
   9   0  12      10655.86       9451.90       513.57 o                         
  10   0  12        230.66        169.14        22.95 o                         
   2   1  12       1527.21       1711.34        85.62 o                         
   3   1  12       1569.82       1309.19        60.22 o                         
   4   1  12        133.89        163.27         9.50 o                         
   5   1  12       1803.37       1739.51        63.39 o                         
   6   1  12        297.21        301.42        19.92 o                         
   7   1  12       8575.41       7857.47       345.98 o                         
   8   1  12        325.23        303.77        15.97 o                         
   9   1  12       4372.99       4141.08       147.07 o                         
  10   1  12         10.51         15.28        10.71 o                         
   0   2  12        177.03        205.19        41.54 o                         
   1   2  12       8222.32       8822.10       669.47 o                         
   2   2  12        870.79        709.97        54.63 o                         
   3   2  12       2673.46       2546.02        63.71 o                         
   4   2  12        263.81        272.80        12.00 o                         
   5   2  12       6047.26       5524.99       159.59 o                         
   6   2  12        977.54       1102.40        42.96 o                         
   7   2  12       4883.02       4826.66       185.78 o                         
   8   2  12       1320.58       1246.65        45.18 o                         
   9   2  12       4229.84       3719.63       120.27 o                         
  10   2  12         86.91         51.42        12.18 o                         
   1   3  12      20719.12      19033.06       634.82 o                         
   2   3  12       2837.91       3001.86        83.63 o                         
   3   3  12      50081.84      42112.52      1184.16 o                         
   4   3  12        924.20        976.51        30.24 o                         
   5   3  12       3326.73       3305.06        98.71 o                         
   6   3  12        985.48        991.35        35.69 o                         
   7   3  12      28082.65      24669.02       825.68 o                         
   8   3  12       1500.34       1483.25        52.12 o                         
   9   3  12       8145.56       7154.60       222.91 o                         
   0   4  12       1724.05       1649.67        56.12 o                         
   1   4  12       6221.77       5814.76       175.30 o                         
   2   4  12       1127.65       1073.77        30.62 o                         
   3   4  12        290.94        318.21        11.80 o                         
   4   4  12          1.47          7.32         3.39 o                         
   5   4  12        149.87        163.94         9.31 o                         
   6   4  12         10.26         10.25         4.05 o                         
   7   4  12        491.28        516.52        20.49 o                         
   8   4  12       1242.22       1169.92        54.23 o                         
   9   4  12        127.29        117.44         9.23 o                         
   1   5  12       4957.05       4529.44       104.92 o                         
   2   5  12        328.81        339.82        13.13 o                         
   3   5  12      25030.55      24436.93       663.90 o                         
   4   5  12       7346.99       7494.70       233.52 o                         
   5   5  12       3256.55       3168.86       115.78 o                         
   6   5  12       1921.39       1807.69        64.39 o                         
   7   5  12       8881.90       8256.81       256.83 o                         
   8   5  12        152.49        158.51        10.44 o                         
   9   5  12       5963.65       4805.57       212.29 o                         
   0   6  12         30.25         42.00         8.93 o                         
   1   6  12      13253.82      13250.43       352.98 o                         
   2   6  12        171.98        182.95         9.54 o                         
   3   6  12         74.07         75.94         8.11 o                         
   4   6  12       4470.94       2429.08       100.12 o                         
   5   6  12      32317.11      28521.93      1066.18 o                         
   6   6  12       6753.92       6288.71       244.48 o                         
   7   6  12       3616.47       3448.14       156.03 o                         
   8   6  12         29.29         32.98         6.39 o                         
   1   7  12         34.42         45.50         8.05 o                         
   2   7  12         11.17         18.43         4.16 o                         
   3   7  12       4396.40       4319.91       182.38 o                         
   4   7  12       5258.53       5310.23       155.11 o                         
   5   7  12       2049.40       2050.97        76.36 o                         
   6   7  12       1329.54       1350.70        57.75 o                         
   7   7  12         32.09         53.05         7.40 o                         
   8   7  12         37.83         35.10         6.72 o                         
   0   8  12        928.72        928.29        47.52 o                         
   1   8  12       4499.17       4267.85       139.97 o                         
   2   8  12         78.90         88.59         7.83 o                         
   3   8  12       1716.05       1705.07        60.05 o                         
   4   8  12        405.15        433.09        20.22 o                         
   5   8  12       8474.42       8493.15       243.64 o                         
   6   8  12        218.19        208.19        12.29 o                         
   7   8  12       2134.97       1957.06        89.97 o                         
   1   9  12       4250.72       4238.97       129.26 o                         
   2   9  12        645.38        714.28        26.31 o                         
   3   9  12       5320.33       5431.33       171.16 o                         
   4   9  12        189.01        185.68        11.81 o                         
   5   9  12       1332.17       1293.56        48.25 o                         
   6   9  12         72.97         67.90         9.97 o                         
   0  10  12        189.50        183.42        17.23 o                         
   1  10  12        643.92        707.50        34.98 o                         
   2  10  12          0.32          6.02         4.45 o                         
   3  10  12          1.28         13.65         5.06 o                         
   4  10  12        107.42         90.62         9.71 o                         
   1  11  12       1395.33       1420.52        69.93 o                         
   1   1  13      29586.29      19213.69      2182.91 o                         
   2   1  13       9990.00       5680.39       369.63 o                         
   3   1  13      13824.92      11035.44       320.93 o                         
   4   1  13       8648.44       7134.46       203.75 o                         
   5   1  13         46.73         43.50         5.18 o                         
   6   1  13        522.49        454.86        29.81 o                         
   7   1  13      10452.57       9439.31       318.67 o                         
   8   1  13       6695.73       4994.46       362.36 o                         
   9   1  13       2481.93       1963.89        75.23 o                         
  10   1  13        126.50        119.58        27.40 o                         
   0   2  13       2091.90       1274.98       129.59 o                         
   2   2  13       2094.20       1923.84        79.90 o                         
   3   2  13       3003.33       2941.83        76.32 o                         
   4   2  13       2305.09       1880.01        53.53 o                         
   5   2  13       6980.79       6616.38       190.82 o                         
   6   2  13       8562.45       8194.04       311.01 o                         
   7   2  13       1078.76       1201.66        51.42 o                         
   8   2  13        668.34        545.88        23.71 o                         
   9   2  13       2756.27       2322.91        86.52 o                         
  10   2  13        375.26        368.01        57.32 o                         
   1   3  13          7.41         13.71         3.09 o                         
   2   3  13        119.21        139.43         6.73 o                         
   3   3  13        463.31        397.36        15.56 o                         
   4   3  13        305.11        331.21        12.62 o                         
   5   3  13         54.94         59.38         5.88 o                         
   6   3  13          5.17         15.55         4.48 o                         
   7   3  13       1594.05       1417.80        58.37 o                         
   8   3  13        290.30        262.39        14.63 o                         
   9   3  13        240.49        183.51        13.34 o                         
   0   4  13      14755.83      12936.41       434.24 o                         
   1   4  13      25534.62      21452.75       703.91 o                         
   2   4  13       1472.63       1384.72        35.07 o                         
   3   4  13       5421.87       5189.85       141.04 o                         
   4   4  13       1448.06       1469.57        43.86 o                         
   5   4  13      34916.86      30480.63       802.66 o                         
   6   4  13       6031.25       5524.75       205.29 o                         
   7   4  13       6824.18       6285.06       234.34 o                         
   8   4  13        308.12        314.25        18.27 o                         
   9   4  13       1762.08       1545.01        93.99 o                         
   1   5  13       4361.57       4230.73       138.80 o                         
   2   5  13       2622.32       2797.83        70.85 o                         
   3   5  13       6450.11       6741.61       182.17 o                         
   4   5  13       4313.07       4217.55       125.97 o                         
   5   5  13         62.14         56.93         6.38 o                         
   6   5  13        234.11        262.96        15.73 o                         
   7   5  13       4311.86       4209.50       151.57 o                         
   8   5  13       2302.14       1989.28        89.32 o                         
   9   5  13       1352.04        994.47        94.03 o                         
   0   6  13         61.10         80.03         8.59 o                         
   1   6  13       5303.73       4968.52       145.48 o                         
   2   6  13         44.03         35.69         4.91 o                         
   3   6  13          7.48         16.06         3.71 o                         
   4   6  13        273.01        261.21        20.33 o                         
   5   6  13       6265.93       5829.00       202.81 o                         
   6   6  13        101.00        116.75        10.37 o                         
   7   6  13        137.82        152.41        12.08 o                         
   8   6  13          6.93          7.68         4.83 o                         
   1   7  13       4867.13       2541.03       137.09 o                         
   2   7  13       5231.47       4120.24       204.87 o                         
   3   7  13      11641.09       8653.76       330.09 o                         
   4   7  13       3217.93       3053.67       138.37 o                         
   5   7  13         14.33         24.25         4.89 o                         
   6   7  13         93.13         95.01         9.73 o                         
   7   7  13       7142.06       6722.68       255.49 o                         
   0   8  13       3467.82       2416.56       144.95 o                         
   1   8  13        438.60        389.01        23.62 o                         
   2   8  13       1772.49       1478.09        75.53 o                         
   3   8  13        594.44        485.90        27.07 o                         
   4   8  13       3324.24       3525.77       113.78 o                         
   5   8  13       1392.68       1402.49        48.93 o                         
   6   8  13       2486.35       2573.13       117.63 o                         
   7   8  13       1393.20       1254.21       105.50 o                         
   1   9  13       1856.28       1945.50        61.33 o                         
   2   9  13        123.17        151.18         9.98 o                         
   3   9  13       5145.82       5046.17       159.01 o                         
   4   9  13          6.34         11.78         4.90 o                         
   5   9  13         72.30         70.12         7.26 o                         
   0  10  13       3872.55       4098.09       184.43 o                         
   1  10  13       5011.79       5208.10       198.85 o                         
   2  10  13       2031.77       1907.29        93.95 o                         
   3  10  13       1259.95       1108.03        38.91 o                         
   1   0  14       2313.00       1805.81       166.97 o                         
   3   0  14        527.70        585.69        54.60 o                         
   4   0  14      12353.23      10803.25       900.83 o                         
   5   0  14       3296.81       2702.27       338.47 o                         
   6   0  14       6432.55       4394.06       357.21 o                         
   7   0  14        161.61         79.62        19.94 o                         
   8   0  14          1.96         14.42         9.59 o                         
   9   0  14       6646.10       5171.65       678.61 o                         
  10   0  14       1204.88       1075.69       102.18 o                         
   1   1  14       1595.64       1283.63       100.47 o                         
   2   1  14       4172.25       4183.05       186.87 o                         
   3   1  14        856.97        881.40        30.01 o                         
   4   1  14        449.14        423.09        16.63 o                         
   5   1  14          0.37          6.87         4.50 o                         
   6   1  14         20.36         39.34         6.47 o                         
   7   1  14         69.03         85.26        13.79 o                         
   8   1  14        517.93        440.87        37.75 o                         
   9   1  14        784.15        624.56        30.17 o                         
  10   1  14        761.20        635.41        77.26 o                         
   0   2  14        483.19        427.85        57.16 o                         
   1   2  14        983.98       1091.58        40.60 o                         
   2   2  14        164.54        174.35        11.56 o                         
   3   2  14        472.35        481.97        17.76 o                         
   4   2  14       2418.97       2485.57        69.64 o                         
   5   2  14        550.87        557.63        25.49 o                         
   6   2  14       1967.04       1871.64        81.31 o                         
   7   2  14        850.07        862.45        39.13 o                         
   8   2  14         66.03         63.30         7.60 o                         
   9   2  14        283.02        226.88        24.00 o                         
   1   3  14        858.19        823.49        23.90 o                         
   2   3  14      13713.68      12405.94       328.17 o                         
   3   3  14       2344.14       2463.27        68.68 o                         
   4   3  14       3851.57       3875.28       106.36 o                         
   5   3  14        350.35        375.23        18.30 o                         
   6   3  14       2327.41       2267.84       107.05 o                         
   7   3  14         75.79         71.96         7.54 o                         
   8   3  14       3052.40       2778.50        99.37 o                         
   9   3  14         20.59         29.45         6.64 o                         
   0   4  14       2062.30       1732.85        63.24 o                         
   1   4  14        543.18        686.11        20.07 o                         
   2   4  14        747.55        905.42        24.21 o                         
   3   4  14        457.60        477.69        15.70 o                         
   4   4  14        273.32        280.35        12.93 o                         
   5   4  14       2112.04       2133.53        65.75 o                         
   6   4  14       2217.72       2123.88        83.27 o                         
   7   4  14       1139.21        980.48        57.78 o                         
   8   4  14         39.21         27.53         6.74 o                         
   9   4  14         12.33         13.38         5.72 o                         
   1   5  14         23.40         35.97         4.32 o                         
   2   5  14       1798.20       1655.49        57.48 o                         
   3   5  14       6213.06       6304.20       170.82 o                         
   4   5  14         90.90         80.26         8.27 o                         
   5   5  14       1180.99       1180.53        54.50 o                         
   6   5  14          5.97         10.16         5.12 o                         
   7   5  14       1214.66       1159.95        50.48 o                         
   8   5  14       1364.73       1112.98        55.09 o                         
   9   5  14         78.73         49.01        17.44 o                         
   0   6  14      14291.64      12171.04       412.08 o                         
   1   6  14       2710.36       2434.61        77.20 o                         
   2   6  14         15.53         24.90         5.38 o                         
   3   6  14       1248.78       1063.07        69.42 o                         
   4   6  14       4902.98       4445.80       254.85 o                         
   5   6  14        687.97        723.17        29.32 o                         
   6   6  14       4305.66       4177.23       163.86 o                         
   7   6  14        297.57        279.40        16.89 o                         
   8   6  14         97.72         89.40         9.92 o                         
   1   7  14        367.69        298.12        14.54 o                         
   2   7  14        748.06        449.03        43.06 o                         
   3   7  14         81.79         67.26         7.93 o                         
   4   7  14        174.86        142.55        11.22 o                         
   5   7  14       1574.94       1511.63        48.49 o                         
   6   7  14       2849.53       2736.87       101.34 o                         
   7   7  14         17.55         23.90         5.76 o                         
   0   8  14       3364.60       2914.30       136.70 o                         
   1   8  14         10.10         18.09         4.48 o                         
   2   8  14       1280.14       1031.73        38.41 o                         
   3   8  14       1092.24       1060.67        55.46 o                         
   4   8  14        173.03        178.42        11.83 o                         
   5   8  14        557.11        535.50        24.19 o                         
   6   8  14        668.22        608.71        32.52 o                         
   1   9  14        558.73        586.39        25.77 o                         
   2   9  14       6892.12       6920.02       252.66 o                         
   3   9  14       3038.36       3051.83       104.89 o                         
   4   9  14       2883.21       2837.58       134.03 o                         
   5   9  14        267.32        220.82        16.24 o                         
   0  10  14        567.38        621.69        34.64 o                         
   1  10  14        794.73        874.61        42.00 o                         
   2  10  14          8.90         17.08         5.02 o                         
   3  10  14         68.16         63.32         7.07 o                         
   1   1  15        371.83        302.34        19.69 o                         
   2   1  15       7182.72       5964.03       261.66 o                         
   3   1  15      18127.66      15581.82       568.07 o                         
   4   1  15        116.13         94.45         9.22 o                         
   5   1  15       1698.64       1503.43        56.95 o                         
   6   1  15        954.98        905.10        41.21 o                         
   7   1  15       1334.11       1200.84       139.52 o                         
   8   1  15       1714.67       1462.16        99.39 o                         
   9   1  15       5365.66       4687.83       170.14 o                         
   0   2  15        738.11        745.19        46.63 o                         
   1   2  15       4384.31       4360.03       125.40 o                         
   2   2  15        372.59        378.06        17.57 o                         
   3   2  15        139.95        133.44         8.39 o                         
   4   2  15        623.16        627.71        21.40 o                         
   5   2  15      11651.07      10660.98       358.37 o                         
   6   2  15         79.24        114.83         9.26 o                         
   7   2  15       2121.52       1928.71        79.98 o                         
   8   2  15        448.45        296.95        41.99 o                         
   9   2  15       1895.81       1667.77        70.12 o                         
   1   3  15        702.41        826.50        26.24 o                         
   2   3  15        238.08        305.46        12.01 o                         
   3   3  15        483.14        479.61        16.87 o                         
   4   3  15        808.67        943.03        29.69 o                         
   5   3  15        409.60        407.11        16.51 o                         
   6   3  15        114.70         99.15         8.00 o                         
   7   3  15         36.49         29.79         6.51 o                         
   8   3  15          3.89          9.32         6.05 o                         
   9   3  15         30.23         50.99         8.20 o                         
   0   4  15       2319.34       2018.56       112.53 o                         
   1   4  15       8214.08       7585.26       200.41 o                         
   2   4  15       1727.68       1822.69        49.63 o                         
   3   4  15          5.19         17.44         4.22 o                         
   4   4  15       6635.40       7192.10       193.79 o                         
   5   4  15       3773.36       3690.01       113.53 o                         
   6   4  15        555.96        514.17        29.69 o                         
   7   4  15       1931.47       1856.27        69.71 o                         
   8   4  15        235.25        207.03        25.19 o                         
   9   4  15        702.24        584.05       100.10 o                         
   1   5  15         26.10         30.85         4.09 o                         
   2   5  15         45.31         29.42         5.21 o                         
   3   5  15      17656.51      17352.71       491.30 o                         
   4   5  15       1245.68       1259.76        39.36 o                         
   5   5  15          9.98         18.77         5.35 o                         
   6   5  15       1237.63       1163.63        46.44 o                         
   7   5  15       1537.65       1462.62        61.17 o                         
   8   5  15         10.12         19.16         6.03 o                         
   0   6  15        693.48        630.28        28.71 o                         
   1   6  15          6.29          8.81         3.43 o                         
   2   6  15       1292.31        917.58        39.24 o                         
   3   6  15         12.07         20.95         5.13 o                         
   4   6  15        798.53        766.59        31.12 o                         
   5   6  15        123.05        141.72        10.21 o                         
   6   6  15        198.08        202.82        13.05 o                         
   7   6  15        131.47        124.81        14.27 o                         
   8   6  15          1.04          3.19         5.08 o                         
   1   7  15       2472.46       1757.74        72.13 o                         
   2   7  15       2097.24       1500.99        49.07 o                         
   3   7  15       9309.71       7120.00       344.82 o                         
   4   7  15         22.85         32.11         5.24 o                         
   5   7  15        754.07        752.94        37.96 o                         
   6   7  15        419.22        423.77        29.95 o                         
   7   7  15       1262.11       1280.79        60.67 o                         
   0   8  15        415.98        322.09        22.37 o                         
   1   8  15       5057.89       3844.64       133.20 o                         
   2   8  15       1430.79       1229.25        48.36 o                         
   3   8  15        139.17        145.59        10.20 o                         
   4   8  15        487.82        448.08        21.62 o                         
   5   8  15       1918.09       2028.20        82.48 o                         
   6   8  15          0.01         14.07         8.99 o                         
   1   9  15         24.54         31.75         5.42 o                         
   2   9  15       1427.32       1393.63        79.66 o                         
   3   9  15        154.10        130.47        10.40 o                         
   4   9  15       1919.46       1804.15        92.71 o                         
   5   9  15        579.43        590.79        37.47 o                         
   0  10  15       1616.04       1454.72        69.78 o                         
   1  10  15       3290.83       3475.39       110.50 o                         
   2  10  15        144.74        142.32         9.39 o                         
   3  10  15         44.08         47.49        15.99 o                         
   1   0  16       1830.86       1895.52       122.77 o                         
   2   0  16      32603.87      32311.86      1706.52 o                         
   3   0  16       3185.01       3122.74       141.47 o                         
   4   0  16       7729.25       7246.64       450.64 o                         
   5   0  16       1128.21       1051.80       152.85 o                         
   6   0  16      33468.57      23490.87      1250.43 o                         
   7   0  16       2963.57       2452.85       197.71 o                         
   8   0  16       2025.18       2032.86        99.57 o                         
   9   0  16        199.35        175.92        22.93 o                         
   1   1  16          5.37         72.27        15.78 o                         
   2   1  16       2489.50       2601.80        83.42 o                         
   3   1  16       6546.41       6434.98       230.41 o                         
   4   1  16       3182.19       3501.07       138.38 o                         
   5   1  16         65.59         69.92        10.39 o                         
   6   1  16        774.81        809.57        57.36 o                         
   7   1  16        253.90        200.15        17.24 o                         
   8   1  16       7675.91       7477.00       288.68 o                         
   9   1  16          8.60         13.98         6.50 o                         
   0   2  16      11974.65      11762.42       511.50 o                         
   1   2  16       2043.94       2045.76        60.85 o                         
   2   2  16         84.46        112.70        15.11 o                         
   3   2  16        672.95        634.45        24.58 o                         
   4   2  16       4267.88       4050.50       128.56 o                         
   5   2  16       1018.48        999.48        46.11 o                         
   6   2  16       9684.57       9230.18       352.35 o                         
   7   2  16        118.19         99.87        17.99 o                         
   8   2  16          6.14          1.25        14.10 o                         
   9   2  16        108.93        108.42        10.74 o                         
   1   3  16        140.79        147.26         7.38 o                         
   2   3  16      27041.81      25816.71       785.03 o                         
   3   3  16       2703.89       2666.79        79.75 o                         
   4   3  16      27688.88      25813.48       888.56 o                         
   5   3  16        169.35        197.15        13.34 o                         
   6   3  16       2728.79       2635.25       105.78 o                         
   7   3  16         35.72         39.67         7.21 o                         
   8   3  16      12208.37       9635.93       520.21 o                         
   9   3  16        616.93        581.11        26.18 o                         
   0   4  16       7692.13       7600.31       266.13 o                         
   1   4  16          9.93         25.12         3.62 o                         
   2   4  16       1113.50       1150.83        34.95 o                         
   3   4  16          7.34          8.32         3.52 o                         
   4   4  16       1440.33       1446.33        43.80 o                         
   5   4  16       4397.43       4510.94       193.16 o                         
   6   4  16       1930.74       2024.76        84.87 o                         
   7   4  16        394.59        339.14        21.92 o                         
   8   4  16        103.50         87.39         9.82 o                         
   9   4  16        188.59        155.34        25.75 o                         
   1   5  16        300.65        310.95        14.80 o                         
   2   5  16      14188.32      13996.20       371.23 o                         
   3   5  16        830.84        919.10        34.38 o                         
   4   5  16       5307.65       5516.31       176.93 o                         
   5   5  16       3369.37       3539.67       106.27 o                         
   6   5  16        619.34        608.33        25.87 o                         
   7   5  16       1672.25       1464.45        90.50 o                         
   8   5  16       6022.06       5543.67       341.80 o                         
   0   6  16      24299.53      19608.51       657.46 o                         
   1   6  16       4559.38       3798.75       133.39 o                         
   2   6  16       1433.94        948.46        66.61 o                         
   3   6  16         49.86         38.02         5.38 o                         
   4   6  16       4666.85       4606.64       161.89 o                         
   5   6  16          5.45         28.79         6.51 o                         
   6   6  16      11325.81      10603.62       551.61 o                         
   7   6  16         41.46         54.52         6.84 o                         
   8   6  16          0.24          0.83        11.63 o                         
   1   7  16        361.18        253.71        12.32 o                         
   2   7  16        165.66        125.12         8.60 o                         
   3   7  16        433.82        341.30        21.42 o                         
   4   7  16        137.17        134.44        10.40 o                         
   5   7  16        875.30        814.07        31.61 o                         
   6   7  16        281.18        299.61        17.98 o                         
   7   7  16        105.07         94.93        11.63 o                         
   0   8  16       5522.97       5197.52       227.43 o                         
   1   8  16       1111.30        999.35        42.02 o                         
   2   8  16       1240.05       1157.11        46.37 o                         
   3   8  16         48.88         39.57         6.12 o                         
   4   8  16       8103.90       7611.28       317.45 o                         
   5   8  16       2621.70       2407.98       111.33 o                         
   6   8  16      10869.94      10006.63       531.54 o                         
   1   9  16        222.37        244.78        12.39 o                         
   2   9  16       7416.67       7051.07       339.33 o                         
   3   9  16        215.73        289.27        16.68 o                         
   4   9  16       8579.93       8080.41       353.87 o                         
   0  10  16        228.69        312.76        35.73 o                         
   1  10  16         73.96         83.50         7.62 o                         
   2  10  16        401.32        384.57        19.46 o                         
   1   1  17       1886.20       1993.46        71.24 o                         
   2   1  17      28485.82      26832.03       815.73 o                         
   3   1  17       8304.94       8591.76       300.37 o                         
   4   1  17       5418.28       5727.92       220.60 o                         
   5   1  17       1171.97       1173.27        73.33 o                         
   6   1  17       9694.99       7235.60       567.29 o                         
   7   1  17        443.72        451.34        30.42 o                         
   8   1  17      13634.92      13952.87       527.23 o                         
   9   1  17        342.75        376.94        19.65 o                         
   0   2  17      42175.91      39764.95      1473.41 o                         
   1   2  17       6488.73       7130.62       199.78 o                         
   2   2  17       2228.88       2269.28        85.81 o                         
   3   2  17        849.36        876.90        39.06 o                         
   4   2  17       7172.87       7637.12       237.29 o                         
   5   2  17       6538.66       6713.70       365.86 o                         
   6   2  17       9521.91       9319.98       705.52 o                         
   7   2  17       3334.86       3293.63       155.01 o                         
   8   2  17        683.68        715.75        36.41 o                         
   9   2  17        714.03        675.25        29.17 o                         
   1   3  17        622.86        589.79        18.35 o                         
   2   3  17       6522.31       6663.45       206.02 o                         
   3   3  17        991.57        999.90        33.04 o                         
   4   3  17       1870.76       1847.12        57.18 o                         
   5   3  17       4019.33       3832.88       113.51 o                         
   6   3  17        250.36        239.93        23.26 o                         
   7   3  17        646.94        683.83        28.11 o                         
   8   3  17         32.60         32.33         8.27 o                         
   9   3  17          0.45         12.46         8.22 o                         
   0   4  17      22766.20      22270.07       744.26 o                         
   1   4  17       9446.63       9552.77       240.73 o                         
   2   4  17        131.32        132.22         8.04 o                         
   3   4  17         10.31         28.10         5.55 o                         
   4   4  17      11102.16      10810.88       327.63 o                         
   5   4  17        187.69        204.66        11.33 o                         
   6   4  17       6390.55       6566.09       205.87 o                         
   7   4  17       1165.30       1129.47        51.24 o                         
   8   4  17        209.63        198.72        14.63 o                         
   1   5  17       1611.21       1521.04        40.69 o                         
   2   5  17       9214.74       8840.13       344.72 o                         
   3   5  17       2860.86       2757.57       138.04 o                         
   4   5  17         12.85         26.91         4.90 o                         
   5   5  17         26.87         36.30         5.69 o                         
   6   5  17        956.29        984.59        40.96 o                         
   7   5  17       1654.33       1480.95        63.87 o                         
   8   5  17       4589.62       3576.58       296.11 o                         
   0   6  17       3800.61       3335.41       138.93 o                         
   1   6  17        197.67        219.14        10.25 o                         
   2   6  17         22.63         30.07         5.81 o                         
   3   6  17         38.05         37.84         5.59 o                         
   4   6  17       3589.78       3582.95       106.95 o                         
   5   6  17        874.32        907.32        34.87 o                         
   6   6  17       2936.17       2893.64       103.66 o                         
   7   6  17        410.34        368.62        19.87 o                         
   1   7  17       1347.71       1084.78        54.79 o                         
   2   7  17      18952.83      14930.38       631.23 o                         
   3   7  17       1714.22       1561.58        54.16 o                         
   4   7  17       5407.60       5744.64       198.93 o                         
   5   7  17          1.51         10.30         4.83 o                         
   6   7  17        981.45        914.49        42.42 o                         
   0   8  17        695.95        746.82        36.01 o                         
   1   8  17       2883.97       2875.93       101.71 o                         
   2   8  17        926.66        835.73        35.33 o                         
   3   8  17         85.29         95.65         8.35 o                         
   4   8  17       3673.99       3603.21       126.52 o                         
   5   8  17        559.99        577.16        39.12 o                         
   1   9  17         15.54         23.29         4.54 o                         
   2   9  17       3489.40       3544.26       152.61 o                         
   3   9  17        150.83        170.78        15.98 o                         
   4   9  17       2626.95       2343.60       137.53 o                         
   0  10  17       7161.67       6748.89       516.62 o                         
   1  10  17       2666.75       2720.92       105.85 o                         
   0   0  18        127.07        129.56        14.12 o                         
   1   0  18        519.13        429.16        24.54 o                         
   2   0  18        124.78        216.59        22.01 o                         
   3   0  18        891.51        922.03        47.96 o                         
   4   0  18       1428.56       1575.80        77.18 o                         
   5   0  18       9586.18       9671.94       969.73 o                         
   6   0  18         20.66         29.76        11.19 o                         
   7   0  18       5854.84       5943.71       412.41 o                         
   8   0  18       1063.82       1160.52        59.65 o                         
   9   0  18        686.26        689.11        46.67 o                         
   1   1  18        256.52        270.53        14.14 o                         
   2   1  18        627.39        709.66        26.66 o                         
   3   1  18       4645.99       4843.31       167.25 o                         
   4   1  18       1077.58       1091.60        43.08 o                         
   5   1  18        172.81        203.18        19.55 o                         
   6   1  18         23.26         36.00         8.29 o                         
   7   1  18       5689.54       5797.07       223.77 o                         
   8   1  18          3.83         15.52         7.52 o                         
   9   1  18       1019.55       1015.01        44.63 o                         
   0   2  18          3.63         13.22         7.89 o                         
   1   2  18       1228.59       1347.65        39.84 o                         
   2   2  18        955.09        960.19        33.72 o                         
   3   2  18        584.29        660.98        27.72 o                         
   4   2  18       2837.48       2832.14        92.33 o                         
   5   2  18       1623.49       1860.27       166.30 o                         
   6   2  18       2226.23       2231.78        93.18 o                         
   7   2  18         11.68         21.62         5.88 o                         
   8   2  18        448.78        382.62        22.98 o                         
   9   2  18         30.76         44.78        11.35 o                         
   1   3  18       8711.08       8821.73       243.86 o                         
   2   3  18        259.23        251.55        12.25 o                         
   3   3  18       8547.69       8401.20       240.59 o                         
   4   3  18        120.55        114.53         7.54 o                         
   5   3  18       3144.91       3132.53       109.99 o                         
   6   3  18       1296.59       1321.39        74.51 o                         
   7   3  18       2047.16       2138.20        78.97 o                         
   8   3  18       1412.51       1397.73        59.70 o                         
   0   4  18       1607.18       1574.02        58.34 o                         
   1   4  18        210.58        184.32         8.09 o                         
   2   4  18        104.27        111.39         7.59 o                         
   3   4  18       2289.88       2250.12        73.61 o                         
   4   4  18       2472.81       2469.38        75.32 o                         
   5   4  18      10244.53      10158.14       383.42 o                         
   6   4  18         10.03         24.60         5.43 o                         
   7   4  18        199.44        173.57        15.71 o                         
   8   4  18        490.59        418.97        26.43 o                         
   1   5  18        958.42       1058.61        31.30 o                         
   2   5  18         93.15        103.74         7.89 o                         
   3   5  18       6272.55       6467.98       246.97 o                         
   4   5  18        193.05        233.44        12.54 o                         
   5   5  18         58.78         77.74         6.96 o                         
   6   5  18        705.21        694.46        30.42 o                         
   7   5  18       1959.56       1884.05        77.01 o                         
   8   5  18        616.72        502.50        46.52 o                         
   0   6  18        392.63        458.50        28.40 o                         
   1   6  18       6948.53       6316.47       162.09 o                         
   2   6  18        293.73        278.07        14.70 o                         
   3   6  18         58.71         57.28         6.56 o                         
   4   6  18         82.96         80.80         7.31 o                         
   5   6  18       2543.27       2640.54        86.55 o                         
   6   6  18        322.04        320.24        15.24 o                         
   7   6  18       1555.67       1395.10        56.88 o                         
   1   7  18        890.96        811.83        28.78 o                         
   2   7  18       1103.46       1018.59        37.79 o                         
   3   7  18        106.80        127.28         9.58 o                         
   4   7  18       1134.62       1206.24        47.34 o                         
   5   7  18         15.09         20.19         5.43 o                         
   6   7  18         43.76         50.09         5.94 o                         
   0   8  18         55.46         27.24         6.32 o                         
   1   8  18       2112.51       2017.62        58.59 o                         
   2   8  18        173.25        198.38        11.28 o                         
   3   8  18         59.80         73.32         7.16 o                         
   4   8  18        229.35        262.01        14.76 o                         
   5   8  18       1882.37       1810.80        84.14 o                         
   1   9  18       2265.09       2310.00        79.25 o                         
   2   9  18        722.43        654.95        24.35 o                         
   3   9  18       2338.32       2355.35        83.28 o                         
   1   1  19        491.31        467.43        18.94 o                         
   2   1  19       6160.48       6732.59       229.40 o                         
   3   1  19       2115.86       2249.73        81.28 o                         
   4   1  19       9679.87      10519.84       399.22 o                         
   5   1  19        208.04        235.89        29.38 o                         
   6   1  19        149.72        195.22        16.29 o                         
   7   1  19        900.06        927.02        38.88 o                         
   8   1  19       4834.75       4975.53       156.65 o                         
   0   2  19       2207.01       2356.52       108.37 o                         
   1   2  19        144.62        182.71        10.51 o                         
   2   2  19       6038.91       6323.61       215.72 o                         
   3   2  19       1494.96       1605.25        59.24 o                         
   4   2  19       7716.51       7867.77       355.11 o                         
   5   2  19          9.25         22.81         7.54 o                         
   6   2  19       7258.55       7609.99       260.52 o                         
   7   2  19        483.64        511.91        26.25 o                         
   8   2  19       2073.03       2238.51        90.29 o                         
   1   3  19         40.77         50.03         4.71 o                         
   2   3  19        523.25        540.47        19.45 o                         
   3   3  19       5950.44       6076.01       175.33 o                         
   4   3  19        690.99        704.90        24.88 o                         
   5   3  19        166.62        176.92        12.94 o                         
   6   3  19         35.22         48.79         8.50 o                         
   7   3  19        849.38        837.33        40.25 o                         
   8   3  19         14.91         25.56         7.12 o                         
   0   4  19       1884.52       1886.76        68.86 o                         
   1   4  19        147.71        145.15         7.99 o                         
   2   4  19       4232.76       3938.20       171.79 o                         
   3   4  19         46.44         51.32         5.44 o                         
   4   4  19       2686.65       2658.04        79.32 o                         
   5   4  19          5.99        128.33        43.20 o                         
   6   4  19       3195.14       3611.81       126.07 o                         
   7   4  19        193.02        205.31        16.07 o                         
   8   4  19        548.39        533.02        30.09 o                         
   1   5  19          0.37          9.95         3.51 o                         
   2   5  19       4642.33       4554.69       132.82 o                         
   3   5  19        199.89        245.16        12.20 o                         
   4   5  19       2835.57       2903.69        81.31 o                         
   5   5  19         85.93         87.69         7.59 o                         
   6   5  19        532.73        492.95        20.69 o                         
   7   5  19        112.13        111.40         9.19 o                         
   0   6  19        619.37        738.92        31.78 o                         
   1   6  19         84.58        135.97         9.09 o                         
   2   6  19         71.97         62.04         6.91 o                         
   3   6  19        224.12        219.22        13.26 o                         
   4   6  19        637.54        666.76        24.18 o                         
   5   6  19         54.33         58.82         8.75 o                         
   6   6  19        120.84        110.90         8.26 o                         
   7   6  19         43.31         31.57        11.63 o                         
   1   7  19        342.72        354.13        14.35 o                         
   2   7  19       2700.02       2796.44        84.37 o                         
   3   7  19         87.79        152.18        10.06 o                         
   4   7  19       5070.10       5306.55       182.03 o                         
   5   7  19          2.62         10.70         4.71 o                         
   6   7  19         30.68         24.09         7.48 o                         
   0   8  19       2417.49       2693.80       107.47 o                         
   1   8  19         50.58         33.65         5.17 o                         
   2   8  19       2620.85       2606.84        84.85 o                         
   3   8  19        452.69        432.81        18.01 o                         
   4   8  19       2400.97       2332.79        82.75 o                         
   5   8  19        431.96        365.21        29.74 o                         
   1   9  19        187.74        178.76         9.99 o                         
   2   9  19        159.66        166.63         9.39 o                         
   3   9  19        510.33        475.27        22.97 o                         
   0   0  20       5138.51       5488.15       296.26 o                         
   1   0  20      40316.58      40909.17      1521.49 o                         
   2   0  20       3493.08       3972.30       178.25 o                         
   3   0  20        133.38        180.33        17.02 o                         
   4   0  20        593.66        587.29        58.92 o                         
   5   0  20      22076.48      22090.29      1368.06 o                         
   6   0  20        395.13        533.93        80.99 o                         
   7   0  20       6121.43       6598.58       358.24 o                         
   8   0  20        105.98        131.01        13.76 o                         
   1   1  20       5410.45       6287.27       195.98 o                         
   2   1  20        537.51        542.60        21.70 o                         
   3   1  20       7697.55       8042.20       273.84 o                         
   4   1  20       1431.30       1542.23        65.40 o                         
   5   1  20        264.32        330.80        24.54 o                         
   6   1  20       3041.56       3151.86       134.64 o                         
   7   1  20       2543.08       2771.01        99.32 o                         
   8   1  20        726.76        666.54        23.79 o                         
   0   2  20       1123.69       1179.51        58.02 o                         
   1   2  20      11289.67      12421.15       382.06 o                         
   2   2  20        231.86        231.02        13.36 o                         
   3   2  20        685.84        688.57        29.46 o                         
   4   2  20       5335.13       4614.69       251.39 o                         
   5   2  20      21617.04      21851.12       818.58 o                         
   6   2  20         20.26         16.99         4.92 o                         
   7   2  20        999.30       1055.33        38.22 o                         
   8   2  20          0.30          8.19         5.78 o                         
   1   3  20      10415.88      10861.02       279.17 o                         
   2   3  20       4574.33       4617.18       177.96 o                         
   3   3  20       8907.85       8605.59       333.36 o                         
   4   3  20         15.03         31.35         4.94 o                         
   5   3  20       1769.52       1625.32        61.25 o                         
   6   3  20          5.58         13.65         5.43 o                         
   7   3  20      10905.22      11074.12       373.54 o                         
   8   3  20          5.89         33.54         7.64 o                         
   0   4  20          9.55          1.35         6.08 o                         
   1   4  20       2247.69       2404.00        72.70 o                         
   2   4  20         72.40         82.41         6.45 o                         
   3   4  20         50.19         51.03         5.34 o                         
   4   4  20       1509.60       1541.12        45.57 o                         
   5   4  20        507.98        584.05        26.20 o                         
   6   4  20        319.79        330.28        23.26 o                         
   7   4  20          9.38         26.84         8.51 o                         
   8   4  20         76.89         91.38        17.44 o                         
   1   5  20       2192.13       2174.03        62.13 o                         
   2   5  20        177.55        188.58        10.23 o                         
   3   5  20       7464.20       7437.33       213.19 o                         
   4   5  20         68.86         82.14         6.95 o                         
   5   5  20         58.66         81.73         8.92 o                         
   6   5  20        136.95        155.12        10.00 o                         
   7   5  20       5483.81       5234.14       230.05 o                         
   0   6  20       4055.23       4246.44       165.83 o                         
   1   6  20       4006.03       4656.48       136.70 o                         
   2   6  20        365.90        409.81        19.28 o                         
   3   6  20       1015.30       1043.62        41.23 o                         
   4   6  20       1159.70       1192.79        38.54 o                         
   5   6  20      13273.82      13338.57       479.30 o                         
   6   6  20        271.88        287.70        13.43 o                         
   1   7  20         74.56         89.07         7.33 o                         
   2   7  20         20.83         17.09         4.51 o                         
   3   7  20        444.35        489.26        20.61 o                         
   4   7  20         56.09         67.08         7.06 o                         
   5   7  20        230.98        226.14        14.28 o                         
   0   8  20       2567.32       2551.04       118.07 o                         
   1   8  20      11065.87      10663.01       328.23 o                         
   2   8  20         17.43         26.69         4.86 o                         
   3   8  20        229.33        281.71        14.56 o                         
   4   8  20        581.38        635.98        34.45 o                         
   1   9  20       2225.33       2101.80        83.44 o                         
   2   9  20       2897.16       2860.20       111.39 o                         
   1   1  21      13681.45      14479.26       444.74 o                         
   2   1  21       3077.13       3437.90       120.05 o                         
   3   1  21      29218.97      28553.39      1232.62 o                         
   4   1  21        542.58        670.08        39.50 o                         
   5   1  21        208.14        273.77        21.35 o                         
   6   1  21        216.50        227.84        18.79 o                         
   7   1  21      12348.52      12841.84       394.83 o                         
   8   1  21       1416.05       1584.93        52.65 o                         
   0   2  21      10547.23      11681.24       509.14 o                         
   1   2  21      18587.63      19270.79       588.96 o                         
   2   2  21        420.44        399.77        19.29 o                         
   3   2  21        281.04        274.59        13.99 o                         
   4   2  21        947.13        814.04        69.36 o                         
   5   2  21       3158.69       3018.75       170.59 o                         
   6   2  21        217.21        260.04        13.84 o                         
   7   2  21        756.10        792.15        29.71 o                         
   8   2  21         57.00         63.72         9.70 o                         
   1   3  21        462.82        469.15        20.02 o                         
   2   3  21         18.40         24.36         5.47 o                         
   3   3  21       1599.07       1678.72        62.38 o                         
   4   3  21        693.97        712.68        27.49 o                         
   5   3  21        160.07        192.56        13.58 o                         
   6   3  21       1003.48        982.01        39.14 o                         
   7   3  21        526.27        571.48        24.90 o                         
   8   3  21         70.26         54.83        14.12 o                         
   0   4  21       4205.51       4259.64       214.95 o                         
   1   4  21      11535.64      11195.82       318.86 o                         
   2   4  21        599.39        651.69        24.44 o                         
   3   4  21       2177.99       2252.92        73.33 o                         
   4   4  21       5429.13       5364.65       155.62 o                         
   5   4  21      16117.50      16691.25       510.11 o                         
   6   4  21       4306.06       4475.62       154.30 o                         
   7   4  21       1186.02       1147.37        48.99 o                         
   1   5  21       2940.12       2925.62        81.46 o                         
   2   5  21       3895.34       4005.16       110.17 o                         
   3   5  21       2811.91       2988.96        95.32 o                         
   4   5  21       1347.03       1421.12        44.92 o                         
   5   5  21        137.98        151.54         9.98 o                         
   6   5  21        164.03        186.62        13.92 o                         
   7   5  21       1834.91       1660.43       132.91 o                         
   0   6  21        114.05        105.28        11.21 o                         
   1   6  21        609.15        740.27        24.65 o                         
   2   6  21        390.95        356.62        16.97 o                         
   3   6  21       1048.95       1064.69        41.31 o                         
   4   6  21        224.38        253.78        11.97 o                         
   5   6  21       3117.62       3124.74       108.90 o                         
   6   6  21         25.28         24.24         7.34 o                         
   1   7  21       4282.80       4390.38       128.42 o                         
   2   7  21       2329.81       2228.04        72.12 o                         
   3   7  21      15988.72      16125.57       492.49 o                         
   4   7  21        572.39        599.40        30.68 o                         
   5   7  21        308.28        304.58        16.64 o                         
   0   8  21       2726.63       2659.69       121.63 o                         
   1   8  21       1558.96       1575.89        57.66 o                         
   2   8  21         11.74         13.85         4.59 o                         
   3   8  21        409.49        432.36        19.04 o                         
   1   9  21       3029.89       2997.71       230.11 o                         
   0   0  22      18274.54      20716.45      1095.97 o                         
   1   0  22       8804.33       9664.20       365.36 o                         
   2   0  22        347.05        379.97        23.13 o                         
   3   0  22         49.85         53.49        12.26 o                         
   4   0  22        151.17        186.62        22.02 o                         
   5   0  22       2947.05       3013.01       197.67 o                         
   6   0  22       7646.13       8197.95       441.67 o                         
   7   0  22       2215.73       2513.59       115.74 o                         
   8   0  22       1715.88       1955.12       113.79 o                         
   1   1  22        367.00        413.26        16.26 o                         
   2   1  22       7078.63       7420.83       252.43 o                         
   3   1  22       1507.14       1368.57        98.91 o                         
   4   1  22       6154.16       5947.46       242.14 o                         
   5   1  22          0.24          5.58         5.64 o                         
   6   1  22         12.14         22.14         7.08 o                         
   7   1  22       1287.02       1267.04        43.55 o                         
   8   1  22         12.13         22.31         6.07 o                         
   0   2  22        618.06        792.84        36.74 o                         
   1   2  22         52.57         87.35         7.90 o                         
   2   2  22       1537.27       1559.80        65.30 o                         
   3   2  22        550.63        589.11        26.05 o                         
   4   2  22          4.46         15.15         4.98 o                         
   5   2  22         17.83         23.62         5.37 o                         
   6   2  22       2130.93       2182.95        78.66 o                         
   7   2  22        362.15        387.63        18.44 o                         
   1   3  22        234.80        245.02        21.42 o                         
   2   3  22       6894.00       7658.16       292.15 o                         
   3   3  22        261.04        266.52        11.97 o                         
   4   3  22      10071.46      10086.90       311.18 o                         
   5   3  22        180.81        204.73        13.46 o                         
   6   3  22         29.89         44.65         6.53 o                         
   7   3  22       1150.77       1158.75        43.80 o                         
   0   4  22       2769.55       2438.79       112.93 o                         
   1   4  22        124.98        120.37         7.71 o                         
   2   4  22        937.79        915.29        30.97 o                         
   3   4  22         64.69         57.30         6.75 o                         
   4   4  22        585.75        600.51        22.06 o                         
   5   4  22        732.45        746.93        28.52 o                         
   6   4  22       3773.84       3784.11       131.27 o                         
   7   4  22         45.64         45.79         9.18 o                         
   1   5  22         19.09         32.89         5.39 o                         
   2   5  22       1414.33       1509.51        47.88 o                         
   3   5  22        957.86        941.46        31.28 o                         
   4   5  22       2731.59       2841.77        84.10 o                         
   5   5  22         47.31         48.37         6.69 o                         
   6   5  22       1071.86       1038.62        51.76 o                         
   0   6  22      11139.64      10807.79       409.48 o                         
   1   6  22        629.56        542.10        20.53 o                         
   2   6  22       1477.45       1572.39        52.80 o                         
   3   6  22         29.39         33.88         5.14 o                         
   4   6  22        925.45        932.06        30.31 o                         
   5   6  22        111.11        122.60         9.75 o                         
   1   7  22        160.30        185.83        11.02 o                         
   2   7  22         70.71         88.19         8.04 o                         
   3   7  22       2551.37       2492.08        79.65 o                         
   4   7  22        218.00        183.54        14.04 o                         
   0   8  22        965.11       1048.78        51.74 o                         
   1   8  22        759.37        670.64        24.86 o                         
   2   8  22       1042.28       1136.42        38.56 o                         
   3   8  22        352.40        383.08        19.70 o                         
   1   1  23         52.94         70.28         7.30 o                         
   2   1  23        373.71        422.89        18.42 o                         
   3   1  23       8780.03       5744.96       310.35 o                         
   4   1  23        955.95        951.68        67.73 o                         
   5   1  23         94.24         91.08        10.27 o                         
   6   1  23         86.98         83.76         7.41 o                         
   7   1  23       1049.59       1022.77        35.52 o                         
   0   2  23        613.98        724.99        39.48 o                         
   1   2  23       4667.82       5326.02       182.47 o                         
   2   2  23       4845.94       5180.54       199.88 o                         
   3   2  23        121.88        133.88         9.64 o                         
   4   2  23       3083.62       2935.31       184.63 o                         
   5   2  23       3294.73       3551.41       124.30 o                         
   6   2  23        347.24        374.47        16.74 o                         
   7   2  23       5309.34       5454.68       186.24 o                         
   1   3  23          6.12         15.57         4.63 o                         
   2   3  23        617.25        632.97        34.88 o                         
   3   3  23         96.21        121.11         8.82 o                         
   4   3  23         66.21         61.80         7.62 o                         
   5   3  23        968.36        922.41        33.70 o                         
   6   3  23         30.65         44.18         6.39 o                         
   7   3  23         66.31         75.86         8.66 o                         
   0   4  23        278.53        268.63        24.74 o                         
   1   4  23       3065.26       3204.13       113.14 o                         
   2   4  23        429.07        371.13        16.74 o                         
   3   4  23        104.77        131.07         8.79 o                         
   4   4  23        800.61        801.62        29.95 o                         
   5   4  23       3938.86       4369.72       169.23 o                         
   6   4  23        115.82        104.22         8.57 o                         
   7   4  23       2472.39       2015.98       163.65 o                         
   1   5  23        399.11        476.42        18.33 o                         
   2   5  23         89.70         89.82         7.48 o                         
   3   5  23       8027.50       8179.26       227.14 o                         
   4   5  23         86.59         83.50         8.51 o                         
   5   5  23       1138.85       1119.79        42.44 o                         
   6   5  23        344.62        286.97        18.95 o                         
   0   6  23        751.19        619.12        30.06 o                         
   1   6  23         20.73         31.22         5.05 o                         
   2   6  23        546.13        498.59        21.11 o                         
   3   6  23         48.52         60.87         6.07 o                         
   4   6  23        204.28        240.84        16.61 o                         
   5   6  23        913.41        818.01        36.27 o                         
   1   7  23        305.08        321.39        15.81 o                         
   2   7  23          3.79         11.01         4.25 o                         
   3   7  23       4110.98       3969.67       146.68 o                         
   4   7  23        260.26        274.84        18.75 o                         
   0   8  23         44.66         45.16         7.25 o                         
   1   8  23       2905.25       2686.92        93.30 o                         
   2   8  23         45.57         24.43         5.79 o                         
   0   0  24      20013.17      21988.88      1165.58 o                         
   1   0  24       5739.88       5755.80       220.09 o                         
   2   0  24        992.10       1127.20        68.34 o                         
   3   0  24       5003.09       5064.03       213.27 o                         
   4   0  24      10106.21      10184.97       543.28 o                         
   5   0  24       6216.54       6288.57       276.84 o                         
   6   0  24      13535.06      13724.93       728.61 o                         
   7   0  24         13.70         14.75         4.84 o                         
   1   1  24        305.22        311.73        13.73 o                         
   2   1  24       1318.03       1449.18        45.90 o                         
   3   1  24        354.42        308.31        28.07 o                         
   4   1  24       2037.89       1871.14        82.94 o                         
   5   1  24          6.32          9.17         4.41 o                         
   6   1  24       2218.30       2390.45        77.31 o                         
   7   1  24        784.55        738.62        24.45 o                         
   0   2  24      19205.60      20137.01       870.24 o                         
   1   2  24        158.83        154.98         9.60 o                         
   2   2  24       3121.51       3327.01       130.18 o                         
   3   2  24        377.32        366.29        18.29 o                         
   4   2  24       3634.62       3800.75       147.86 o                         
   5   2  24        507.14        522.26        23.24 o                         
   6   2  24       4982.36       5262.10       164.48 o                         
   7   2  24         75.89         86.72        10.81 o                         
   1   3  24        916.61        754.95        74.76 o                         
   2   3  24      16131.08      17128.40       644.13 o                         
   3   3  24       4388.39       4529.87       143.67 o                         
   4   3  24       2557.79       2926.33       103.57 o                         
   5   3  24        156.34        167.13        11.53 o                         
   6   3  24       4766.22       5111.21       174.60 o                         
   7   3  24       1521.10       1433.65       116.30 o                         
   0   4  24        297.96        407.55        26.32 o                         
   1   4  24        102.02        106.49        18.16 o                         
   2   4  24         78.63         96.13         9.58 o                         
   3   4  24         26.65         28.34         5.67 o                         
   4   4  24        601.85        683.58        26.15 o                         
   5   4  24        210.39        243.80        15.44 o                         
   6   4  24         73.17         89.72        10.38 o                         
   1   5  24        758.23        685.77        24.19 o                         
   2   5  24       7620.01       7669.52       260.23 o                         
   3   5  24        676.13        699.42        24.25 o                         
   4   5  24       4527.82       4557.38       156.47 o                         
   5   5  24        232.07        199.85        13.40 o                         
   0   6  24      18321.20      17226.66       839.55 o                         
   1   6  24       1129.40       1139.88        39.32 o                         
   2   6  24        881.45        873.45        33.81 o                         
   3   6  24        403.58        396.71        16.23 o                         
   4   6  24       4881.26       4986.87       190.22 o                         
   1   7  24          4.31          7.95         4.02 o                         
   2   7  24        224.56        252.53        12.51 o                         
   3   7  24        525.38        525.51        24.42 o                         
   1   1  25        659.01        773.20        29.00 o                         
   2   1  25      17929.68      18696.86       572.28 o                         
   3   1  25       1353.61       1387.05        64.32 o                         
   4   1  25       8583.91       8791.80       297.76 o                         
   5   1  25          1.47          8.93         4.17 o                         
   6   1  25        452.71        492.97        19.22 o                         
   7   1  25        640.28        549.02        58.15 o                         
   0   2  25      25306.78      26860.77      1421.69 o                         
   1   2  25        653.10        676.95        24.39 o                         
   2   2  25       5707.50       6038.25       174.48 o                         
   3   2  25       1524.14       1651.50        61.35 o                         
   4   2  25       4222.75       4450.69       171.85 o                         
   5   2  25       2055.70       2170.28        71.20 o                         
   6   2  25       6219.52       6263.14       194.23 o                         
   1   3  25        265.90        285.73        15.86 o                         
   2   3  25       2004.92       2053.34        68.27 o                         
   3   3  25        170.76        179.03        11.27 o                         
   4   3  25        594.56        681.56        28.57 o                         
   5   3  25          8.02         14.82         4.98 o                         
   6   3  25        171.55        151.43        11.28 o                         
   0   4  25      10402.17      11229.29       488.36 o                         
   1   4  25       2041.91       2114.40        78.53 o                         
   2   4  25       2044.62       2293.11        75.50 o                         
   3   4  25        929.38       1006.83        35.91 o                         
   4   4  25      10463.88      10557.16       324.01 o                         
   5   4  25        537.17        617.03        28.62 o                         
   6   4  25      10265.39       8447.53       637.07 o                         
   1   5  25       3341.56       3335.97       117.10 o                         
   2   5  25       7267.51       7163.23       245.19 o                         
   3   5  25       1337.66       1245.76        39.40 o                         
   4   5  25       4509.04       4375.18       150.08 o                         
   5   5  25          5.17          6.99         5.72 o                         
   0   6  25       2125.48       1873.42        92.30 o                         
   1   6  25          8.12         16.30         4.41 o                         
   2   6  25        276.04        269.95        14.07 o                         
   3   6  25         19.62         12.88         4.56 o                         
   4   6  25       2861.60       2790.55       154.19 o                         
   1   7  25        572.29        557.93        30.58 o                         
   2   7  25      10951.69      10808.26       575.89 o                         
   0   0  26       2083.97       2217.13       125.95 o                         
   1   0  26       5159.41       5928.99       262.76 o                         
   2   0  26        134.09        114.99        12.63 o                         
   3   0  26        221.97        231.18        17.44 o                         
   4   0  26         89.18        107.85        13.72 o                         
   5   0  26      10391.49      10094.49       438.95 o                         
   6   0  26         48.71         90.63        10.79 o                         
   1   1  26         27.28         38.04         5.27 o                         
   2   1  26       1254.16       1390.62        47.56 o                         
   3   1  26         67.14        107.61        10.53 o                         
   4   1  26        444.75        471.56        20.73 o                         
   5   1  26       2392.54       2355.25        75.90 o                         
   6   1  26          2.42          4.76         3.07 o                         
   0   2  26       2468.39       2684.97       150.67 o                         
   1   2  26       2872.35       3406.89       108.86 o                         
   2   2  26         13.89         32.45         4.50 o                         
   3   2  26        389.00        456.22        17.77 o                         
   4   2  26        326.15        371.99        16.22 o                         
   5   2  26       1264.38       1264.66        42.81 o                         
   6   2  26       1335.92       1274.74        46.41 o                         
   1   3  26       6345.94       6865.77       214.13 o                         
   2   3  26        430.37        522.61        19.79 o                         
   3   3  26       4508.02       4960.65       143.43 o                         
   4   3  26          8.48         13.52         4.10 o                         
   5   3  26       1154.91       1289.42        47.76 o                         
   6   3  26       2040.84       1926.26       152.85 o                         
   0   4  26        103.55        125.20        16.15 o                         
   1   4  26       1552.08       1810.22        66.57 o                         
   2   4  26        100.68        129.86         8.64 o                         
   3   4  26         62.26         74.03         6.94 o                         
   4   4  26        812.45        750.97        26.88 o                         
   5   4  26        274.83        297.15        18.97 o                         
   1   5  26        436.80        466.29        21.46 o                         
   2   5  26       1906.14       1853.90        66.72 o                         
   3   5  26       1679.65       1869.17        74.70 o                         
   4   5  26        365.62        337.51        17.80 o                         
   0   6  26         57.82         66.46        15.78 o                         
   1   6  26       5450.02       5936.57       260.54 o                         
   2   6  26         25.20         22.71         5.45 o                         
   3   6  26         24.65         34.22         6.05 o                         
   1   7  26        751.49        926.99        80.58 o                         
   1   1  27        295.45        305.91        12.90 o                         
   2   1  27       2289.30       2598.92        83.81 o                         
   3   1  27        359.84        383.68        16.45 o                         
   4   1  27       1176.02       1216.44        45.23 o                         
   5   1  27         18.62         24.66         4.21 o                         
   6   1  27         15.46         38.21        11.63 o                         
   0   2  27        110.16        154.63        14.95 o                         
   1   2  27         16.67         69.96        11.40 o                         
   2   2  27       1455.42       1584.32        46.01 o                         
   3   2  27         66.22         80.24         6.92 o                         
   4   2  27       2821.62       2969.80        94.49 o                         
   5   2  27         35.08         27.30         5.32 o                         
   1   3  27        232.93        272.55        13.93 o                         
   2   3  27        155.23        175.60         9.99 o                         
   3   3  27         36.28         52.24         7.12 o                         
   4   3  27        357.96        371.25        15.75 o                         
   5   3  27         25.48         43.09         5.31 o                         
   0   4  27       3934.98       4788.00       260.81 o                         
   1   4  27          0.12         35.41         6.15 o                         
   2   4  27       2774.80       2721.47        87.32 o                         
   3   4  27        849.72        824.67        29.49 o                         
   4   4  27       1636.72       1604.27        57.42 o                         
   1   5  27        269.14        287.08        16.90 o                         
   2   5  27       4316.28       4219.93       144.51 o                         
   3   5  27          5.58         27.47         5.17 o                         
   0   6  27         70.84         68.12        14.95 o                         
   1   6  27         10.85         29.01         7.91 o                         
   2   6  27          3.11          8.49         7.87 o                         
   0   0  28         35.96         58.98        17.44 o                         
   1   0  28      28394.65      28222.87      1218.55 o                         
   2   0  28        717.09        788.63        41.21 o                         
   3   0  28          7.92         20.30         7.19 o                         
   4   0  28       1013.04       1021.42        60.74 o                         
   5   0  28       4259.00       4414.28       238.19 o                         
   1   1  28        625.38        705.75        29.70 o                         
   2   1  28        608.06        645.90        24.83 o                         
   3   1  28       1229.55       1355.20        50.20 o                         
   4   1  28       1080.16       1156.74        39.26 o                         
   5   1  28         57.42         66.22         6.21 o                         
   0   2  28       5638.72       5856.96       258.46 o                         
   1   2  28        191.50        239.20        11.64 o                         
   2   2  28         29.52         29.31         5.31 o                         
   3   2  28        587.52        579.00        22.10 o                         
   4   2  28        242.94        237.94        11.58 o                         
   5   2  28       3668.35       3520.77       135.82 o                         
   1   3  28       8824.04       8733.19       251.57 o                         
   2   3  28       2875.11       2981.96        88.18 o                         
   3   3  28      12147.63      12086.97       405.94 o                         
   4   3  28       2924.67       2836.42        90.04 o                         
   0   4  28        787.48        806.89        51.09 o                         
   1   4  28       2095.59       1995.34        64.99 o                         
   2   4  28        415.02        492.80        21.46 o                         
   3   4  28        819.12        732.54        26.38 o                         
   4   4  28        500.39        418.60        53.17 o                         
   1   5  28       3397.64       3291.98       144.02 o                         
   2   5  28       1304.40       1305.88        55.41 o                         
   1   1  29       2030.95       2141.84        76.82 o                         
   2   1  29       3660.59       3756.28       118.46 o                         
   3   1  29      13191.42      13050.61       438.34 o                         
   4   1  29       2122.48       2091.34        82.23 o                         
   0   2  29       1991.40       2029.42        93.82 o                         
   1   2  29       3399.56       3690.33       127.86 o                         
   2   2  29         52.21         42.61         5.76 o                         
   3   2  29        298.97        318.68        17.46 o                         
   4   2  29        139.96        152.16        10.85 o                         
   1   3  29        111.89        134.76         9.83 o                         
   2   3  29        203.07        191.06        10.53 o                         
   3   3  29        803.84        758.09        29.56 o                         
   0   4  29        485.91        582.12        38.76 o                         
   1   4  29      19537.50      19046.42       636.91 o                         
   2   4  29        125.93        125.06         9.12 o                         
   1   5  29       1242.91       1297.29       208.88 o                         
   0   0  30       9759.02       9985.84       755.04 o                         
   1   0  30        980.92        862.94        44.08 o                         
   2   0  30        203.07        226.30        16.07 o                         
   3   0  30         10.71         19.56         5.83 o                         
   4   0  30       2374.41       2221.91       174.45 o                         
   1   1  30        587.29        569.41        24.12 o                         
   2   1  30       1499.00       1484.77        49.60 o                         
   3   1  30        150.06        171.49        10.22 o                         
   4   1  30         36.96         41.27         7.91 o                         
   0   2  30       3757.06       3797.88       207.34 o                         
   1   2  30       2075.67       2019.53        80.25 o                         
   2   2  30        142.75        156.57        10.05 o                         
   3   2  30        539.71        477.65        23.00 o                         
   1   3  30        955.99        813.53        31.93 o                         
   2   3  30       1188.22       1285.53        74.59 o                         
   0   4  30        268.40        328.70        24.67 o                         
   1   4  30        554.66        547.42        35.82 o                         
   1   1  31        639.89        647.67        29.16 o                         
   2   1  31       1082.42       1003.64        48.59 o                         
   3   1  31       3017.54       2735.27       150.66 o                         
   0   2  31         67.43         57.32        14.95 o                         
   1   2  31       1449.46       1390.72        64.02 o                         
   2   2  31          0.92         14.12         9.97 o                         
   1   3  31        211.02        161.99        22.43 o                         
   0   0  32       9157.28       7260.52       555.66 o                         
   1   0  32       1070.11        951.08        81.41 o                         
   1   1  32        517.92        437.70        42.37 o                         
                                                                                
